# Supplementary material for: Molecular species delimitation refines the taxonomy of native and nonnative physinine snails in North America
Source: Sci Rep. 2021 Nov 5;11:21739. doi: 10.1038/s41598-021-01197-3 (PMC8571305; doi:10.1038/s41598-021-01197-3)
Supplement: Supplementary file 10 — Supplementary Table S2. [file 41598_2021_1197_MOESM10_ESM.xlsx]

## Sheet: Physinae
Physidae	SpDel	MLOrder	Candidate species	Form	Label	Sequence	Bases	Accession	ValidName	OtherName	Latitude	Longitude	Country	ST/PR	Site	Notes
1	1	a0340	1	1	>Stenophysa_marmorata_Guadeloupe_EU038369	TACTTTATATTTAATTTTTGGGGTATGGTGTGGTTTAGTTGGAACTGGTTTAAGGTTATTAATTCGATTAGAGTTAGGGACTACATTAGTTTTATTAGATGAGCATTTTTATAATGTGATTGTAACTGCTCACGCCTTTGTTATGATTTTTTTTATAGTTATACCAATGATAATTGGTGGTTTTGGAAATTGAATAGTTCCTATATTAATTGGGGCCCCAGATATGAGTTTTCCACGAATAAATAATATAAGCTTTTGGTTATTACCTCCTTCTTTTATTTTGCTTTTATGCTCATCAATAGTAGAGGGAGGTGTTGGTACAGGGTGGACAGTCTACCCTCCTTTATCTGGTCCAATTGCTCATTCTGGGTCTTCTGTGGATTTAGCTATTTTTTCGTT…	562	EU038369	Stenophysa marmorata	Physa marmorata	15.9849	-61.6453	Guadeloupe		Étang Gommier
1	1	a0341	1	2	>Stenophysa_marmorata_Guadeloupe_EU038370	TACTTTATATTTAATTTTTGGGGTGTGATGTGGTTTAGTTGGGACTGGTTTAAGGTTACTAATTCGATTAGAGTTAGGAACTACATTAGTTTTATTAGACGAGCATTTTTATAATGTAATTGTAACTGCTCACGCCTTTGTTATGATTTTTTTTATGGTTATACCAATGATAATTGGTGGTTTTGGAAATTGAAGAGTTCCTATATTAATTGGGGCCCCAGATATAAGTTTCCCGCGGATAAATAATATAAGCTTCTGGTTATTACCTCCTTCTTTTATTTTGCTCTTATGCTCATCGATAGTAGAAGGGGGTGTTGGTACAGGGTGGACAGTTTATCCTCCTTTATCTGGTCCAATTGCTCATTCTGGATCTTCTGTGGATTTAGCTATTTTTTCCTT…	562	EU038370	Stenophysa marmorata	Physa marmorata	15.9849	-61.6453	Guadeloupe		Étang Gommier
1	1	a0343	2	3	>Physinae_sp._Malaysia_KP182982	NACATTGTACTTAATTTTTGGTATTTGGTGCGGGTTAGTCGGGGCTGGACTTAGCATTCTCATTCGTCTAGAACTTGGGACAACAACTGTTCTGTTAGACGAACACTTTTATAATGTAGTTGTAACCGCTCATGCTTTTGTAATAATTTTTTTTATAGTTATGCCGATCATAATCGGCGGTTTTGGAAATTGAATAGTCCCTCTTTTAATTGGGGCACCAGATATAAGATTTCCTCGAATAAATAATATAAGCTTTTGATTGCTCCCTCCTTCTTTCACATTACTGTTGTGTAGGTCAATAGTAGAGGGGGGAGTTGGTACCGGGTGGACTGTATATCCCCCTCTTTCGAATTCGATTTTTCATTCAGGTAGGTCAGTAGATCTTGCTATCTTTTCGTT…	621	KP182982	Physinae sp.	Physa sp.	2.8775	101.864	Malaysia		Selangor
1	1	a0342	2	3	>Physinae_sp._Singapore_KP182981	NACATTGTACTTAATTTTTGGTATTTGGTGCGGGTTAGTCGGGGCTGGACTTAGCATTCTCATTCGTCTAGAACTTGGGACAACAACTGTTCTGTTAGACGAACACTTTTATAATGTAGTTGTAACCGCTCATGCTTTTGTAATAATTTTTTTTATAGTTATGCCGATCATAATCGGCGGTTTTGGAAATTGAATAGTCCCTCTTTTAATTGGGGCACCAGATATAAGATTTCCTCGAATAAATAATATAAGCTTTTGATTGCTCCCTCCTTCTTTCACATTACTGTTGTGTAGGTCAATAGTAGAGGGGGGAGTTGGTACCGGGTGGACTGTATATCCCCCTCTTTCGAATTCGATTTTTCATTCAGGTAGGTCAGTAGATCTTGCTATCTTTTCGTT…	621	KP182981	Physinae sp.	Physa sp.	1.29209	103.834	Singapore		aquarium	Coordinates estimated
1	1	a0346	3	4	>Physinae_sp._SRP206	AACATTGTACTTAATTTTTGGTATTTGATGCGGATTAGTCGGATCTGGGCTTAGCATTCTTATTCGACTAGAACTAGGGACGACAACCGTTCTTTTAGACGAACACTTTTATAACGTAGTAGTAACTGCTCATGCTTTTGTAATAATTTTTTTTATAGTTATGCCGATTATAATTGGCGGTTTCGGAAATTGAATAGTCCCTCTTTTAATTGGGGCACCTGATATAAGATTTCCTCGAATAAATAATATAAGCTTTTGATTACTCCCACCTTCTTTCACATTACTATTGTGTAGATCAATAGTAGAGGGAGGAGTTGGAACCGGGTGGACTGTATATCCCCCACTTTCGAATTCGATTTTTCATTCTGGTAGTTCTGTAGATCTTGCTATCTTTTCGTT…	622	SRP206	Physinae. sp.	16-Physa-04a	42.9074	-115.121	USA	ID	Snake River	River kilometer 899
1	1	a0345	3	4	>Physinae_sp._SRP207	AACATTGTACTTAATTTTTGGTATTTGATGCGGATTAGTCGGATCTGGGCTTAGCATTCTTATTCGACTAGAACTAGGGACGACAACCGTTCTTTTAGACGAACACTTTTATAACGTAGTAGTAACTGCTCATGCTTTTGTAATAATTTTTTTTATAGTTATGCCGATTATAATTGGCGGTTTCGGAAATTGAATAGTCCCTCTTTTAATTGGGGCACCTGATATAAGATTTCCTCGAATAAATAATATAAGCTTTTGATTACTCCCACCTTCTTTCACATTACTATTGTGTAGATCAATAGTAGAGGGAGGAGTTGGAACCGGGTGGACTGTATATCCCCCACTTTCGAATTCGATTTTTCATTCTGGTAGTTCTGTAGATCTTGCTATCTTTTCGTT…	622	SRP207	Physinae. sp.	16-Physa-05b	42.9074	-115.121	USA	ID	Snake River	River kilometer 899
1	1	a0347	3	4	>Physinae_sp._SRP208	AACATTGTACTTAATTTTTGGTATTTGATGCGGATTAGTCGGATCTGGGCTTAGCATTCTTATTCGACTAGAACTAGGGACGACAACCGTTCTTTTAGACGAACACTTTTATAACGTAGTAGTAACTGCTCATGCTTTTGTAATAATTTTTTTTATAGTTATGCCGATTATAATTGGCGGTTTCGGAAATTGAATAGTCCCTCTTTTAATTGGGGCACCTGATATAAGATTTCCTCGAATAAATAATATAAGCTTTTGATTACTCCCACCTTCTTTCACATTACTATTGTGTAGATCAATAGTAGAGGGAGGAGTTGGAACCGGGTGGACTGTATATCCCCCACTTTCGAATTCGATTTTTCATTCTGGTAGTTCTGTAGATCTTGCTATCTTTTCGTT…	622	SRP208	Physinae. sp.	16-Physa-05c	42.9074	-115.121	USA	ID	Snake River	River kilometer 899
1	1	a0344	3	4	>Physinae_sp._SRP209	AACATTGTACTTAATTTTTGGTATTTGATGCGGATTAGTCGGATCTGGGCTTAGCATTCTTATTCGACTAGAACTAGGGACGACAACCATTCTTTTAGACGAACACTTTTATAACGTAGTAGTAACTGCTCATGCTTTTGTAATAATTTTTTTTATAGTTATGCCGATTATAATTGGCGGTTTCGGAAATTGAATAGTCCCTCTTTTAATTGGGGCACCTGATATAAGATTTCCTCGAATAAATAATATAAGCTTTTGATTACTCCCACCTTCTTTCACATTACTATTGTGTAGATCAATAGTAGAGGGAGGAGTTGGAACCGGGTGGACTGTATATCCCCCACTTTCGAATTCGATTTTTCATTCTGGTAGTTCTGTAGATCTTGCTATCTTTTCGTT…	622	SRP209	Physinae. sp.	16-Physa-07a	42.9074	-115.121	USA	ID	Snake River	River kilometer 899
1	1	a0001	4	5	>Physa_vernalis_MA_EU038375	AACTTTATACTTAATTTTTGGGGTGTGATGTGGGTTGGTTGGTACTGGTTTAAGTCTTTTAATTCGATTGGAGCTAGGGACTACACTAGTATTATTAGATGAGCATTTTTATAACGTAATTGTTACGGCACATGCCTTTGTAATAATTTTTTTTATGGTTATACCTATAATAATTGGGGGATTTGGTAACTGAATAGTTCCTATACTAATTGGTGCACCAGATATGAGATTTCCACGAATAAACAATATAAGATTTTGACTATTACCACCATCTTTTATTTTGCTACTATGTTCTTCAATGGTTGAAGGAGGGGTTGGTACGGGTTGAACTGTGTACCCTCCTTTGTCTGGTCCTATTGCTCATTCGGGTTCATCAGTTGATTTAGCTATCTTTTCTTT…	562	EU038375	Physa vernalis	Physa vernalis	41.5545	-71.0431	USA		East Branch wetland
1	2	a0002	4	5	>Physa_vernalis_MA_EU038376	AACTTTATACTTAATTTTTGGGGTGTGATGTGGGTTGGTTGGAACTGGTTTAAGTCTTTTAATTCGATTGGAGCTAGGGACTACACTAGTATTATTAGATGAGCATTTTTATAACGTAATTGTTACGGCACATGCCTTTGTAATAATTTTTTTTATGGTTATACCTATAATAATTGGGGGATTTGGTAACTGAATAGTTCCTATACTAATTGGTGCCCCAGATATGAGATTTCCACGAATAAACAATATAAGATTTTGACTATTCCCCCCATCTTTTATTTTGCTACTATGTTCTTCAATGGTTNAAGNAGGGGTTGGTACGGGTTGAACTGTGTACCCTCCTTTGTCTGGTCCTATTGCTCATTCGGGTTCATCAGTTGATTTAGCTATCTTTTCTTT…	560	EU038376	Physa vernalis	Physa vernalis	41.5545	-71.0431	USA		East Branch wetland
1	2	a0005	5	6	>Physa_fontinalis_Germany_EU818796	NNNNNNNNNNNNNNNNNNNNNNNNNNNNTGTGGATTGGTTGGAACTGGATTAAGCTTGTTAATTCGTTTAGAGTTAGGTACAACATTAGTATTATTAGATGAACATTTTTATAATGTTATTGTTACTGCTCATGCTTTTGTTATAATTTTTTTTATAGTAATACCAATAATAATTGGTGGGTTTGGTAACTGAATGGTACCTATATTAATTGGAGCTCCTGATATAAGATTTCCTCGAATAAATAATATAAGATTTTGATTATTACCTCCCTCTTTTATTTTATTATTATGTTCTTCTATAGTTGAAGGAGGAGTAGGGACTGGTTGAACAGTTTACCCACCATTATCTGGTCCTATTGCTCATTCTGGATCATCAGTTGATTTAGCTATTTTTTCTTT…	594	EU818796	Physa fontinalis	Physa fontinalis	52.1667	13.0573	Germany		Brandenburg
1	1	a0003	5	6	>Physa_fontinalis_Netherlands_AY651189	NACATTGTATTTAATTTTTGGGGTTTGATGTGGATTGGTTGGAACTGGATTAAGCTTGTTAATTCGTTTAGAGTTAGGTACAACATTAGTATTATTAGATGAACATTTTTATAATGTTATTGTAACTGCTCATGCTTTTGTTATAATTTTTTTTATAGTAATACCAATAATAATTGGTGGGTTTGGTAACTGAATGGTACCTATATTAATTGGAGCTCCTGATATAAGATTTCCTCGAATAAATAATATAAGATTTTGATTATTACCTCCTTCTTTTATTTTATTATTATGTTCTTCTATAGTTGAAGGAGGAGTAGGGACTGGTTGAACAGTTTACCCACCATTATCTGGTCCTATTGCTCATTCTGGATCATCAGTTGATTTAGCTATTTTTTCTTT…	621	AY651189	Physa fontinalis	Physa fontinalis	52.6744	4.9775	Netherlands		Nooredemeek	Likely Noordemeer
1	1	a0004	5	6	>Physa_fontinalis_Netherlands_AY651190	NACATTGTATTTAATTTTTGGGGTTTGATGTGGATTGGTTGGAACTGGATTAAGCTTGTTAATTCGTTTAGAGTTAGGTACAACATTAGTATTATTAGATGAACATTTTTATAATGTTATTGTAACTGCTCATGCTTTTGTTATAATTTTTTTTATAGTAATACCAATAATAATTGGTGGGTTTGGTAACTGAATGGTACCTATATTAATTGGAGCTCCTGATATAAGATTTCCTCGAATAAATAATATAAGATTTTGATTATTACCTCCTTCTTTTATTTTATTATTATGTTCTTCTATAGTTGAAGGAGGAGTAGGGACTGGTTGAACAGTTTACCCACCATTATCTGGTCCTATTGCTCATTCTGGATCATCAGTTGATTTAGCTATTTTTTCTTT…	621	AY651190	Physa fontinalis	Physa fontinalis	52.6744	4.9775	Netherlands		Nooredemeek	Likely Noordemeer
1	2	a0006	5	6	>Physa_fontinalis_Unk_FJ373018	NNNNNNNNNNNNNNNNNNNNNGGTTTGATGTGGATTGGTTGGAACTGGATTAAGCTTGTTAATTCGTTTAGAGTTAGGTACAACATTAGTATTATTAGATGAACATTTTTATAATGTTATTGTTACTGCTCATGCTTTTGTTATAATTTTTTTTATAGTAATACCAATAATAATTGGTGGGTTTGGTAACTGAATGGTACCTATATTAATTGGAGCTCCTGATATAAGATTTCCTCGAATAAATAATATAAGATTTTGATTATTACCTCCCTCTTTTATTTTATTATTATGTTCTTCTATAGTTGAAGGAGGAGTAGGGACTGGTTGAACAGTTTACCCACCATTATCTGGTCCTATTGCTCATTCTGGATCATCAGTTGATTTAGCTATTTTTTCTTT…	601	FJ373018	Physa fontinalis	Physa fontinalis	50.5833	8.66667	Unk			Coordinates estimated
1	1	a0011	6	7	>Beringophysa_jennessi_AB_AF346746	NACTTTATATTTAATTTTTGGGGTTTGATGTGGATTGGTTGGTACTGGATTAAGTTTATTAATTCGTTTAGAACTAGGAACAACGTTAGTTTTGTTAGATGAACATTTTTATAATGTTATTGTAACAGCTCATGCATTTGTTATAATTTTTTTTATGGTTATACCTATAATAATTGGTGGATTTGGGAATTGAATGGTACCTATATTAATTGGAGCACCTGATATAAGATTTCCTCGAATAAATAACATAAGATTTTGGTTATTACCTCCATCTTTCATTTTATTATTATGTTCTTCTATAGTCGAAGGGGGGGTAGGTACTGGTTGAACAGTTTATCCCCCATTATCTGGTCCTATTGCTCATTCTGGGTCATCTGTTGACTTAGCTATTTTTTCTTT…	621	AF346746	Beringophysa jennessi	Physa jennessi	51.1735	-115.616	Canada	AB	Rat Hole	Location from Wethington & Lydeard 2007
1	1	a0057	6	7	>Beringophysa_jennessi_AB_KM611998	TACTTTATATTTAATTTTTGGGGTTTGATGTGGATTGGTTGGTACTGGATTAAGTTTATTAATTCGTTTAGAACTAGGAACAACGTTAGTTTTGTTAGATGAACATTTTTATAATGTTATTGTAACAGCTCATGCATTTGTTATAATTTTTTTTATGGTTATACCTATAATAATTGGTGGATTTGGGAATTGAATGGTACCTATATTAATTGGGGCACCTGATATAAGATTTCCTCGAATAAATAACATAAGATTTTGGTTATTACCTCCATCTTTCATTTTATTATTATGTTCTTCTATAGTCGAAGGGGGGGTAGGTACTGGTTGAACAGTTTATCCCCCATTATCTGGTCCTATTGCCCATTCTGGGTCATCCGTTGACTTAGCTATTTTTTCTTT…	622	KM611998	Beringophysa jennessi	Physa jennessi	49.11	-113.84	Canada	AB	Maskinonge Lake
1	1	a0077	6	7	>Beringophysa_jennessi_AB_KM612008	TACTTTATATTTAATTTTTGGGGTTTGATGTGGATTGGTTGGTACTGGATTAAGTTTATTAATTCGTTTAGAACTAGGAACAACGTTAGTTTTGTTAGATGAACATTTTTATAATGTTATTGTAACAGCTCATGCATTTGTTATAATTTTTTTTATGGTTATACCTATAATAATTGGTGGATTTGGGAATTGAATGGTACCTATATTAATTGGGGCACCTGATATAAGATTTCCTCGAATAAATAACATAAGATTTTGGTTATTACCTCCATCTTTCATTTTATTATTATGTTCTTCTATAGTCGAAGGGGGGGTAGGTACTGGTTGAACAGTTTATCCCCCATTATCTGGTCCTATTGCTCATTCTGGGTCATCCGTTGACTTAGCTATTTTTTCTTT…	622	KM612008	Beringophysa jennessi	Physa jennessi	49.11	-113.84	Canada	AB	Maskinonge Lake
1	1	a0090	6	7	>Beringophysa_jennessi_AB_KM612011	TACTTTATATTTAATTTTTGGGGTTTGATGTGGATTGGTTGGTACTGGATTAAGTTTATTAATTCGTTTAGAACTAGGAACAACGTTAGTTTTGTTAGATGAACATTTTTATAATGTTATTGTAACAGCTCATGCATTTGTTATAATTTTTTTTATGGTTATACCTATAATAATTGGTGGATTTGGGAATTGAATGGTACCTATATTAATTGGGGCACCTGATATAAGATTTCCTCGAATAAATAACATAAGATTTTGGTTATTACCTCCATCTTTCATTTTATTATTATGTTCTTCTATAGTCGAAGGGGGGGTAGGTACTGGTTGAACAGTTTATCCCCCATTATCTGGTCCTATTGCTCATTCTGGGTCATCCGTTGACTTAGCTATTTTTTCTTT…	622	KM612011	Beringophysa jennessi	Physa jennessi	49.11	-113.84	Canada	AB	Maskinonge Lake
1	1	a0094	6	7	>Beringophysa_jennessi_MB_GU680874	TACTTTATATTTAATTTTTGGGGTTTGATGTGGATTGGTTGGTACTGGATTAAGTTTATTAATTCGTTTAGAACTAGGAACAACGTTAGTTTTGTTAGATGAACATTTTTATAATGTTATTGTAACAGCTCATGCATTTGTTATAATTTTTTTTATGGTTATACCTATAATAATTGGTGGATTTGGGAATTGAATGGTACCTATATTAATTGGGGCACCTGATATAAGATTTCCTCGAATAAATAACATAAGATTTTGGTTATTACCTCCATCTTTCATTTTATTATTATGTTCTTCTATAGTCGAAGGGGGGGTAGGTACTGGTTGAACAGTTTATCCCCCATTATCTGGTCCTATTGCTCATTCTGGGTCATCCGTTGACTTAGCTATTTTTTCTTT…	622	GU680874	Beringophysa jennessi	Physa jennessi	58.742	-93.824	Canada	MB	Pond near Churchill River
1	1	a0061	6	7	>Beringophysa_jennessi_MB_GU680875	TACTTTATATTTAATTTTTGGGGTTTGATGTGGATTGGTTGGTACTGGATTAAGTTTATTAATTCGTTTAGAACTAGGAACAACGTTAGTTTTGTTAGATGAACATTTTTATAATGTTATTGTAACAGCTCATGCATTTGTTATAATTTTTTTTATGGTTATACCTATAATAATTGGTGGATTTGGGAATTGAATGGTACCTATATTAATTGGGGCACCTGATATAAGATTTCCTCGAATAAATAACATAAGATTTTGGTTATTACCTCCATCTTTCATTTTATTATTATGTTCTTCTATAGTCGAAGGGGGGGTAGGTACTGGTTGAACAGTTTATCCCCCATTATCTGGTCCTATTGCTCATTCTGGGTCATCCGTTGACTTAGCTATTTTTTCTTT…	622	GU680875	Beringophysa jennessi	Physa jennessi	58.742	-93.824	Canada	MB	Pond near Churchill River
1	1	a0064	6	7	>Beringophysa_jennessi_MB_GU680876	TACTTTATATTTAATTTTTGGGGTTTGATGTGGATTGGTTGGTACTGGATTAAGTTTATTAATTCGTTTAGAACTAGGAACAACGTTAGTTTTGTTAGATGAACATTTTTATAATGTTATTGTAACAGCTCATGCATTTGTTATAATTTTTTTTATGGTTATACCTATAATAATTGGTGGATTTGGGAATTGAATGGTACCTATATTAATTGGGGCACCTGATATAAGATTTCCTCGAATAAATAACATAAGATTTTGGTTATTACCTCCATCTTTCATTTTATTATTATGTTCTTCTATAGTCGAAGGGGGGGTAGGTACTGGTTGAACAGTTTATCCCCCATTATCTGGTCCTATTGCTCATTCTGGGTCATCCGTTGACTTAGCTATTTTTTCTTT…	622	GU680876	Beringophysa jennessi	Physa jennessi	58.729	-93.793	Canada	MB	Pond near Malcolm Ramsay Lake
1	1	a0066	6	7	>Beringophysa_jennessi_MB_GU680877	TACTTTATATTTAATTTTTGGGGTTTGATGTGGATTGGTTGGTACTGGATTAAGTTTATTAATTCGTTTAGAACTAGGAACAACGTTAGTTTTGTTAGATGAACATTTTTATAATGTTATTGTAACAGCTCATGCATTTGTTATAATTTTTTTTATGGTTATACCTATAATAATTGGTGGATTTGGGAATTGAATGGTACCTATATTAATTGGGGCACCTGATATAAGATTTCCTCGAATAAATAACATAAGATTTTGGTTATTACCTCCATCTTTCATTTTATTATTATGTTCTTCTATAGTCGAAGGGGGGGTAGGTACTGGTTGAACAGTTTATCCCCCATTATCTGGTCCTATTGCTCATTCTGGGTCATCCGTTGACTTAGCTATTTTTTCTTT…	622	GU680877	Beringophysa jennessi	Physa jennessi	58.729	-93.793	Canada	MB	Pond near Malcolm Ramsay Lake
1	1	a0062	6	7	>Beringophysa_jennessi_MB_GU680878	TACTTTATATTTAATTTTTGGGGTTTGATGTGGATTGGTTGGTACTGGATTAAGTTTATTAATTCGTTTAGAACTAGGAACAACGTTAGTTTTGTTAGATGAACATTTTTATAATGTTATTGTAACAGCTCATGCATTTGTTATAATTTTTTTTATGGTTATACCTATAATAATTGGTGGATTTGGGAATTGAATGGTACCTATATTAATTGGGGCACCTGATATAAGATTTCCTCGAATAAATAACATAAGATTTTGGTTATTACCTCCATCTTTCATTTTATTATTATGTTCTTCTATAGTCGAAGGGGGGGTAGGTACTGGTTGAACAGTTTATCCCCCATTATCTGGTCCTATTGCTCATTCTGGGTCATCCGTTGACTTAGCTATTTTTTCTTT…	622	GU680878	Beringophysa jennessi	Physa jennessi	58.755	-93.914	Canada	MB	Pond near Churchill River
1	1	a0074	6	7	>Beringophysa_jennessi_MB_GU680879	TACTTTATATTTAATTTTTGGGGTTTGATGTGGATTGGTTGGTACTGGATTAAGTTTATTAATTCGTTTAGAACTAGGAACAACGTTAGTTTTGTTAGATGAACATTTTTATAATGTTATTGTAACAGCTCATGCATTTGTTATAATTTTTTTTATGGTTATACCTATAATAATTGGTGGATTTGGGAATTGAATGGTACCTATATTAATTGGGGCACCTGATATAAGATTTCCTCGAATAAATAACATAAGATTTTGGTTATTACCTCCATCTTTCATTTTATTATTATGTTCTTCTATAGTCGAAGGGGGGGTAGGTACTGGTTGAACAGTTTATCCCCCATTATCTGGTCCTATTGCTCATTCTGGGTCATCCGTTGACTTAGCTATTTTTTCTTT…	622	GU680879	Beringophysa jennessi	Physa jennessi	58.756	-93.913	Canada	MB	Pond near Churchill River
1	1	a0065	6	7	>Beringophysa_jennessi_MB_GU680880	TACTTTATATTTAATTTTTGGGGTTTGATGTGGATTGGTTGGTACTGGATTAAGTTTATTAATTCGTTTAGAACTAGGAACAACGTTAGTTTTGTTAGATGAACATTTTTATAATGTTATTGTAACAGCTCATGCATTTGTTATAATTTTTTTTATGGTTATACCTATAATAATTGGTGGATTTGGGAATTGAATGGTACCTATATTAATTGGGGCACCTGATATAAGATTTCCTCGAATAAATAACATAAGATTTTGGTTATTACCTCCATCTTTCATTTTATTATTATGTTCTTCTATAGTCGAAGGGGGGGTAGGTACTGGTTGAACAGTTTATCCCCCATTATCTGGTCCTATTGCTCATTCTGGGTCATCCGTTGACTTAGCTATTTTTTCTTT…	622	GU680880	Beringophysa jennessi	Physa jennessi	58.76	-93.952	Canada	MB	Eastern Creek
1	1	a0071	6	7	>Beringophysa_jennessi_MB_GU680881	TACTTTATATTTAATTTTTGGGGTTTGATGTGGATTGGTTGGTACTGGATTAAGTTTATTAATTCGTTTAGAACTAGGAACAACGTTAGTTTTGTTAGATGAACATTTTTATAATGTTATTGTAACAGCTCATGCATTTGTTATAATTTTTTTTATGGTTATACCTATAATAATTGGTGGATTTGGGAATTGAATGGTACCTATATTAATTGGGGCACCTGATATAAGATTTCCTCGAATAAATAACATAAGATTTTGGTTATTACCTCCATCTTTCATTTTATTATTATGTTCTTCTATAGTCGAAGGGGGGGTAGGTACTGGTTGAACAGTTTATCCCCCATTATCTGGTCCTATTGCTCATTCTGGGTCATCCGTTGACTTAGCTATTTTTTCTTT…	622	GU680881	Beringophysa jennessi	Physa jennessi	58.76	-93.952	Canada	MB	Eastern Creek
1	1	a0051	6	7	>Beringophysa_jennessi_MB_GU680882	TACTTTATATTTAATTTTTGGGGTTTGATGTGGATTGGTTGGTACTGGATTAAGTTTATTAATTCGTTTAGAACTAGGAACAACGTTAGTTTTGTTAGATGAACATTTTTATAATGTTATTGTAACAGCTCATGCATTTGTTATAATTTTTTTTATGGTTATACCTATAATAATTGGTGGATTTGGGAATTGAATGGTACCTATATTAATTGGGGCACCTGATATAAGATTTCCTCGAATAAATAACATAAGATTTTGGTTATTACCCCCATCTTTCATTTTATTATTATGTTCTTCTATAGTCGAAGGGGGGGTAGGTACTGGTTGAACAGTTTATCCCCCATTATCTGGTCCTATTGCTCATTCTGGGTCATCCGTTGACTTAGCTATTTTTTCTTT…	622	GU680882	Beringophysa jennessi	Physa jennessi	58.755	-93.914	Canada	MB	Pond near Churchill River
1	1	a0080	6	7	>Beringophysa_jennessi_MB_GU680883	TACTTTATATTTAATTTTTGGGGTTTGATGTGGATTGGTTGGTACTGGATTAAGTTTATTAATTCGTTTAGAACTAGGAACAACGTTAGTTTTGTTAGATGAACATTTTTATAATGTTATTGTAACAGCTCATGCATTTGTTATAATTTTTTTTATGGTTATACCTATAATAATTGGTGGATTTGGGAATTGAATGGTACCTATATTAATTGGGGCACCTGATATAAGATTTCCTCGAATAAATAACATAAGATTTTGGTTATTACCTCCATCTTTCATTTTATTATTATGTTCTTCTATAGTCGAAGGGGGGGTAGGTACTGGTTGAACAGTTTATCCCCCATTATCTGGTCCTATTGCTCATTCTGGGTCATCCGTTGACTTAGCTATTTTTTCTTT…	622	GU680883	Beringophysa jennessi	Physa jennessi	58.742	-93.824	Canada	MB	Pond near Churchill River
1	1	a0033	6	7	>Beringophysa_jennessi_MB_GU680884	TACTTTATATTTAATTTTTGGGGTTTGATGTGGATTGGTTGGTACTGGATTAAGTTTATTAATTCGTTTAGAACTAGGAACAACGTTAGTTTTGTTAGATGAACATTTTTATAATGTTATTGTAACAGCTCATGCATTTGTTATAATTTTTTTTATGGTTATACCTATAATAATTGGTGGATTTGGGAATTGAATGGTACCTATATTAATTGGGGCACCTGATATAAGATTTCCTCGAATAAATAACATAAGATTTTGGTTATTACCCCCATCTTTCATTTTATTATTATGTTCTTCTATAGTCGAAGGGGGGGTAGGTACTGGTTGAACAGTTTATCCCCCATTATCTGGTCCTATTGCTCATTCTGGGTCATCCGTTGACTTAGCTATTTTTTCTTT…	622	GU680884	Beringophysa jennessi	Physa jennessi	58.755	-93.914	Canada	MB	Pond near Churchill River
1	1	a0037	6	7	>Beringophysa_jennessi_MB_GU680885	TACTTTATATTTAATTTTTGGGGTTTGATGTGGATTGGTTGGTACTGGATTAAGTTTATTAATTCGTTTAGAACTAGGAACAACGTTAGTTTTGTTAGATGAACATTTTTATAATGTTATTGTAACAGCTCATGCATTTGTTATAATTTTTTTTATGGTTATACCTATAATAATTGGTGGATTTGGGAATTGAATGGTACCTATATTAATTGGGGCACCTGATATAAGATTTCCTCGAATAAATAACATAAGATTTTGGTTATTACCCCCATCTTTCATTTTATTATTATGTTCTTCTATAGTCGAAGGGGGGGTAGGTACTGGTTGAACAGTTTATCCCCCATTATCTGGTCCTATTGCTCATTCTGGGTCATCCGTTGACTTAGCTATTTTTTCTTT…	622	GU680885	Beringophysa jennessi	Physa jennessi	58.756	-93.913	Canada	MB	Pond near Churchill River
1	1	a0042	6	7	>Beringophysa_jennessi_MB_GU680886	TACTTTATATTTAATTTTTGGGGTTTGATGTGGATTGGTTGGTACTGGATTAAGTTTATTAATTCGTTTAGAACTAGGAACAACGTTAGTTTTGTTAGATGAACATTTTTATAATGTTATTGTAACAGCTCATGCATTTGTTATAATTTTTTTTATGGTTATACCTATAATAATTGGTGGATTTGGGAATTGAATGGTACCTATATTAATTGGGGCACCTGATATAAGATTTCCTCGAATAAATAACATAAGATTTTGGTTATTACCCCCATCTTTCATTTTATTATTATGTTCTTCTATAGTCGAAGGGGGGGTAGGTACTGGTTGAACAGTTTATCCCCCATTATCTGGTCCTATTGCTCATTCTGGGTCATCCGTTGACTTAGCTATTTTTTCTTT…	622	GU680886	Beringophysa jennessi	Physa jennessi	58.755	-93.914	Canada	MB	Pond near Churchill River
1	1	a0043	6	7	>Beringophysa_jennessi_MB_GU680887	TACTTTATATTTAATTTTTGGGGTTTGATGTGGATTGGTTGGTACTGGATTAAGTTTATTAATTCGTTTAGAACTAGGAACAACGTTAGTTTTGTTAGATGAACATTTTTATAATGTTATTGTAACAGCTCATGCATTTGTTATAATTTTTTTTATGGTTATACCTATAATAATTGGTGGATTTGGGAATTGAATGGTACCTATATTAATTGGGGCACCTGATATAAGATTTCCTCGAATAAATAACATAAGATTTTGGTTATTACCCCCATCTTTCATTTTATTATTATGTTCTTCTATAGTCGAAGGGGGGGTAGGTACTGGTTGAACAGTTTATCCCCCATTATCTGGTCCTATTGCTCATTCTGGGTCATCCGTTGACTTAGCTATTTTTTCTTT…	622	GU680887	Beringophysa jennessi	Physa jennessi	58.755	-93.914	Canada	MB	Pond near Churchill River
1	1	a0036	6	7	>Beringophysa_jennessi_MB_GU680888	TACTTTATATTTAATTTTTGGGGTTTGATGTGGATTGGTTGGTACTGGATTAAGTTTATTAATTCGTTTAGAACTAGGAACAACGTTAGTTTTGTTAGATGAACATTTTTATAATGTTATTGTAACAGCTCATGCATTTGTTATAATTTTTTTTATGGTTATACCTATAATAATTGGTGGATTTGGGAATTGAATGGTACCTATATTAATTGGGGCACCTGATATAAGATTTCCTCGAATAAATAACATAAGATTTTGGTTATTACCCCCATCTTTCATTTTATTATTATGTTCTTCTATAGTCGAAGGGGGGGTAGGTACTGGTTGAACAGTTTATCCCCCATTATCTGGTCCTATTGCTCATTCTGGGTCATCCGTTGACTTAGCTATTTTTTCTTT…	622	GU680888	Beringophysa jennessi	Physa jennessi	58.729	-93.793	Canada	MB	Pond near Malcolm Ramsay Lake
1	1	a0046	6	7	>Beringophysa_jennessi_MB_GU680889	TACTTTATATTTAATTTTTGGGGTTTGATGTGGATTGGTTGGTACTGGATTAAGTTTATTAATTCGTTTAGAACTAGGAACAACGTTAGTTTTGTTAGATGAACATTTTTATAATGTTATTGTAACAGCTCATGCATTTGTTATAATTTTTTTTATGGTTATACCTATAATAATTGGTGGATTTGGGAATTGAATGGTACCTATATTAATTGGGGCACCTGATATAAGATTTCCTCGAATAAATAACATAAGATTTTGGTTATTACCCCCATCTTTCATTTTATTATTATGTTCTTCTATAGTCGAAGGGGGGGTAGGTACTGGTTGAACAGTTTATCCCCCATTATCTGGTCCTATTGCTCATTCTGGGTCATCCGTTGACTTAGCTATTTTTTCTTT…	622	GU680889	Beringophysa jennessi	Physa jennessi	58.756	-93.913	Canada	MB	Pond near Churchill River
1	1	a0025	6	7	>Beringophysa_jennessi_MB_GU680890	TACTTTATATTTAATTTTTGGGGTTTGATGTGGATTGGTTGGTACTGGATTAAGTTTATTAATTCGTTTAGAACTAGGAACAACGTTAGTTTTGTTAGATGAACATTTTTATAATGTTATTGTAACAGCTCATGCATTTGTTATAATTTTTTTTATGGTTATACCTATAATAATTGGTGGATTTGGGAATTGAATGGTACCTATATTAATTGGGGCACCTGATATAAGATTTCCTCGAATAAATAACATAAGATTTTGGTTATTACCTCCATCTTTCATTTTATTATTATGTTCTTCTATAGTCGAAGGGGGGGTAGGTACTGGTTGAACAGTTTATCCCCCATTATCTGGTCCTATTGCTCATTCTGGGTCGTCCGTTGACTTAGCTATTTTTTCTTT…	622	GU680890	Beringophysa jennessi	Physa jennessi	58.771	-93.851	Canada	MB	Pond near Churchill River
1	1	a0048	6	7	>Beringophysa_jennessi_MB_GU680891	TACTTTATATTTAATTTTTGGGGTTTGATGTGGATTGGTTGGTACTGGATTAAGTTTATTAATTCGTTTAGAACTAGGAACAACGTTAGTTTTGTTAGATGAACATTTTTATAATGTTATTGTAACAGCTCATGCATTTGTTATAATTTTTTTTATGGTTATACCTATAATAATTGGTGGATTTGGGAATTGAATGGTACCTATATTAATTGGGGCACCTGATATAAGATTTCCTCGAATAAATAACATAAGATTTTGGTTATTACCCCCATCTTTCATTTTATTATTATGTTCTTCTATAGTCGAAGGGGGGGTAGGTACTGGTTGAACAGTTTATCCCCCATTATCTGGTCCTATTGCTCATTCTGGGTCATCCGTTGACTTAGCTATTTTTTCTTT…	622	GU680891	Beringophysa jennessi	Physa jennessi	58.729	-93.793	Canada	MB	Pond near Malcolm Ramsay Lake
1	1	a0082	6	7	>Beringophysa_jennessi_MB_GU680892	TACTTTATATTTAATTTTTGGGGTTTGATGTGGATTGGTTGGTACTGGATTAAGTTTATTAATTCGTTTAGAACTAGGAACAACGTTAGTTTTGTTAGATGAACATTTTTATAATGTTATTGTAACAGCTCATGCATTTGTTATAATTTTTTTTATGGTTATACCTATAATAATTGGTGGATTTGGGAATTGAATGGTACCTATATTAATTGGGGCACCTGATATAAGATTTCCTCGAATAAATAACATAAGATTTTGGTTATTACCTCCATCTTTCATTTTATTATTATGTTCTTCTATAGTCGAAGGGGGGGTAGGTACTGGTTGAACAGTTTATCCCCCATTATCTGGTCCTATTGCTCATTCTGGGTCATCCGTTGACTTAGCTATTTTTTCTTT…	622	GU680892	Beringophysa jennessi	Physa jennessi	58.742	-93.824	Canada	MB	Pond near Churchill River
1	1	a0070	6	7	>Beringophysa_jennessi_MB_GU680893	TACTTTATATTTAATTTTTGGGGTTTGATGTGGATTGGTTGGTACTGGATTAAGTTTATTAATTCGTTTAGAACTAGGAACAACGTTAGTTTTGTTAGATGAACATTTTTATAATGTTATTGTAACAGCTCATGCATTTGTTATAATTTTTTTTATGGTTATACCTATAATAATTGGTGGATTTGGGAATTGAATGGTACCTATATTAATTGGGGCACCTGATATAAGATTTCCTCGAATAAATAACATAAGATTTTGGTTATTACCTCCATCTTTCATTTTATTATTATGTTCTTCTATAGTCGAAGGGGGGGTAGGTACTGGTTGAACAGTTTATCCCCCATTATCTGGTCCTATTGCTCATTCTGGGTCATCCGTTGACTTAGCTATTTTTTCTTT…	622	GU680893	Beringophysa jennessi	Physa jennessi	58.742	-93.824	Canada	MB	Pond near Churchill River
1	1	a0086	6	7	>Beringophysa_jennessi_MB_GU680894	TACTTTATATTTAATTTTTGGGGTTTGATGTGGATTGGTTGGTACTGGATTAAGTTTATTAATTCGTTTAGAACTAGGAACAACGTTAGTTTTGTTAGATGAACATTTTTATAATGTTATTGTAACAGCTCATGCATTTGTTATAATTTTTTTTATGGTTATACCTATAATAATTGGTGGATTTGGGAATTGAATGGTACCTATATTAATTGGGGCACCTGATATAAGATTTCCTCGAATAAATAACATAAGATTTTGGTTATTACCTCCATCTTTCATTTTATTATTATGTTCTTCTATAGTCGAAGGGGGGGTAGGTACTGGTTGAACAGTTTATCCCCCATTATCTGGTCCTATTGCTCATTCTGGGTCATCCGTTGACTTAGCTATTTTTTCTTT…	622	GU680894	Beringophysa jennessi	Physa jennessi	58.759	-93.967	Canada	MB	Pond near Churchill River
1	1	a0039	6	7	>Beringophysa_jennessi_MB_GU680895	TACTTTATATTTAATTTTTGGGGTTTGATGTGGATTGGTTGGTACTGGATTAAGTTTATTAATTCGTTTAGAACTAGGAACAACGTTAGTTTTGTTAGATGAACATTTTTATAATGTTATTGTAACAGCTCATGCATTTGTTATAATTTTTTTTATGGTTATACCTATAATAATTGGTGGATTTGGGAATTGAATGGTACCTATATTAATTGGGGCACCTGATATAAGATTTCCTCGAATAAATAACATAAGATTTTGGTTATTACCCCCATCTTTCATTTTATTATTATGTTCTTCTATAGTCGAAGGGGGGGTAGGTACTGGTTGAACAGTTTATCCCCCATTATCTGGTCCTATTGCTCATTCTGGGTCATCCGTTGACTTAGCTATTTTTTCTTT…	622	GU680895	Beringophysa jennessi	Physa jennessi	58.705	-94.052	Canada	MB	Farnworth Lake
1	1	a0017	6	7	>Beringophysa_jennessi_MB_GU680896	TACTTTATATTTAATTTTTGGGGTTTGATGTGGATTGGTTGGTACTGGATTAAGTTTATTAATTCGTTTAGAACTAGGAACAACGTTAGTTTTGTTAGATGAACATTTTTATAATGTTATTGTAACAGCTCATGCATTTGTTATAATTTTTTTTATGGTTATACCTATAATAATTGGTGGATTTGGGAATTGAATGGTACCTATATTAATTGGGGCACCTGATATAAGATTTCCTCGAATAAATAACATAAGATTTTGGTTATTACCTCCATCTTTCATTTTATTATTATGTTCTTCTATAGTCGAAGGGGGGGTAGGTACTGGTTGAACAGTTTATCCCCCATTATCTGGTCCTATTGCTCATTCTGGGTCGTCCGTTGACTTAGCTATTTTTTCTTT…	622	GU680896	Beringophysa jennessi	Physa jennessi	58.741	-93.823	Canada	MB	Pond near Churchill River
1	1	a0027	6	7	>Beringophysa_jennessi_MB_GU680897	TACTTTATATTTAATTTTTGGGGTTTGATGTGGATTGGTTGGTACTGGGTTAAGTTTATTAATTCGTTTAGAACTAGGAACAACGTTAGTTTTGTTAGATGAACATTTTTATAATGTTATTGTAACAGCTCATGCATTTGTTATAATTTTTTTTATGGTTATACCTATAATAATTGGTGGATTTGGGAATTGAATGGTACCTATATTAATTGGGGCACCTGATATAAGATTTCCTCGAATAAATAACATAAGATTTTGGTTATTACCTCCATCTTTCATTTTATTATTATGTTCTTCTATAGTCGAAGGGGGGGTAGGTACTGGTTGAACAGTTTATCCCCCATTATCTGGTCCTATTGCTCATTCTGGGTCATCCGTTGACTTAGCTATTTTTTCTTT…	622	GU680897	Beringophysa jennessi	Physa jennessi	58.663	-94.168	Canada	MB	Goose Creek
1	1	a0047	6	7	>Beringophysa_jennessi_MB_GU680898	TACTTTATATTTAATTTTTGGGGTTTGATGTGGATTGGTTGGTACTGGATTAAGTTTATTAATTCGTTTAGAACTAGGAACAACGTTAGTTTTGTTAGATGAACATTTTTATAATGTTATTGTAACAGCTCATGCATTTGTTATAATTTTTTTTATGGTTATACCTATAATAATTGGTGGATTTGGGAATTGAATGGTACCTATATTAATTGGGGCACCTGATATAAGATTTCCTCGAATAAATAACATAAGATTTTGGTTATTACCCCCATCTTTCATTTTATTATTATGTTCTTCTATAGTCGAAGGGGGGGTAGGTACTGGTTGAACAGTTTATCCCCCATTATCTGGTCCTATTGCTCATTCTGGGTCATCCGTTGACTTAGCTATTTTTTCTTT…	622	GU680898	Beringophysa jennessi	Physa jennessi	58.705	-94.052	Canada	MB	Farnworth Lake
1	1	a0085	6	7	>Beringophysa_jennessi_MB_GU680899	TACTTTATATTTAATTTTTGGGGTTTGATGTGGATTGGTTGGTACTGGATTAAGTTTATTAATTCGTTTAGAACTAGGAACAACGTTAGTTTTGTTAGATGAACATTTTTATAATGTTATTGTAACAGCTCATGCATTTGTTATAATTTTTTTTATGGTTATACCTATAATAATTGGTGGATTTGGGAATTGAATGGTACCTATATTAATTGGGGCACCTGATATAAGATTTCCTCGAATAAATAACATAAGATTTTGGTTATTACCTCCATCTTTCATTTTATTATTATGTTCTTCTATAGTCGAAGGGGGGGTAGGTACTGGTTGAACAGTTTATCCCCCATTATCTGGTCCTATTGCTCATTCTGGGTCATCCGTTGACTTAGCTATTTTTTCTTT…	622	GU680899	Beringophysa jennessi	Physa jennessi	58.759	-93.967	Canada	MB	Pond near Churchill River
1	1	a0073	6	7	>Beringophysa_jennessi_MB_GU680900	TACTTTATATTTAATTTTTGGGGTTTGATGTGGATTGGTTGGTACTGGATTAAGTTTATTAATTCGTTTAGAACTAGGAACAACGTTAGTTTTGTTAGATGAACATTTTTATAATGTTATTGTAACAGCTCATGCATTTGTTATAATTTTTTTTATGGTTATACCTATAATAATTGGTGGATTTGGGAATTGAATGGTACCTATATTAATTGGGGCACCTGATATAAGATTTCCTCGAATAAATAACATAAGATTTTGGTTATTACCTCCATCTTTCATTTTATTATTATGTTCTTCTATAGTCGAAGGGGGGGTAGGTACTGGTTGAACAGTTTATCCCCCATTATCTGGTCCTATTGCTCATTCTGGGTCATCCGTTGACTTAGCTATTTTTTCTTT…	622	GU680900	Beringophysa jennessi	Physa jennessi	58.759	-93.967	Canada	MB	Pond near Churchill River
1	1	a0076	6	7	>Beringophysa_jennessi_MB_GU680901	TACTTTATATTTAATTTTTGGGGTTTGATGTGGATTGGTTGGTACTGGATTAAGTTTATTAATTCGTTTAGAACTAGGAACAACGTTAGTTTTGTTAGATGAACATTTTTATAATGTTATTGTAACAGCTCATGCATTTGTTATAATTTTTTTTATGGTTATACCTATAATAATTGGTGGATTTGGGAATTGAATGGTACCTATATTAATTGGGGCACCTGATATAAGATTTCCTCGAATAAATAACATAAGATTTTGGTTATTACCTCCATCTTTCATTTTATTATTATGTTCTTCTATAGTCGAAGGGGGGGTAGGTACTGGTTGAACAGTTTATCCCCCATTATCTGGTCCTATTGCTCATTCTGGGTCATCCGTTGACTTAGCTATTTTTTCTTT…	622	GU680901	Beringophysa jennessi	Physa jennessi	58.741	-93.823	Canada	MB	Pond near Churchill River
1	1	a0063	6	7	>Beringophysa_jennessi_MB_GU680902	TACTTTATATTTAATTTTTGGGGTTTGATGTGGATTGGTTGGTACTGGATTAAGTTTATTAATTCGTTTAGAACTAGGAACAACGTTAGTTTTGTTAGATGAACATTTTTATAATGTTATTGTAACAGCTCATGCATTTGTTATAATTTTTTTTATGGTTATACCTATAATAATTGGTGGATTTGGGAATTGAATGGTACCTATATTAATTGGGGCACCTGATATAAGATTTCCTCGAATAAATAACATAAGATTTTGGTTATTACCTCCATCTTTCATTTTATTATTATGTTCTTCTATAGTCGAAGGGGGGGTAGGTACTGGTTGAACAGTTTATCCCCCATTATCTGGTCCTATTGCTCATTCTGGGTCATCCGTTGACTTAGCTATTTTTTCTTT…	622	GU680902	Beringophysa jennessi	Physa jennessi	58.741	-93.823	Canada	MB	Pond near Churchill River
1	1	a0083	6	7	>Beringophysa_jennessi_MB_GU680903	TACTTTATATTTAATTTTTGGGGTTTGATGTGGATTGGTTGGTACTGGATTAAGTTTATTAATTCGTTTAGAACTAGGAACAACGTTAGTTTTGTTAGATGAACATTTTTATAATGTTATTGTAACAGCTCATGCATTTGTTATAATTTTTTTTATGGTTATACCTATAATAATTGGTGGATTTGGGAATTGAATGGTACCTATATTAATTGGGGCACCTGATATAAGATTTCCTCGAATAAATAACATAAGATTTTGGTTATTACCTCCATCTTTCATTTTATTATTATGTTCTTCTATAGTCGAAGGGGGGGTAGGTACTGGTTGAACAGTTTATCCCCCATTATCTGGTCCTATTGCTCATTCTGGGTCATCCGTTGACTTAGCTATTTTTTCTTT…	622	GU680903	Beringophysa jennessi	Physa jennessi	58.741	-93.823	Canada	MB	Pond near Churchill River
1	1	a0075	6	7	>Beringophysa_jennessi_MB_GU680904	TACTTTATATTTAATTTTTGGGGTTTGATGTGGATTGGTTGGTACTGGATTAAGTTTATTAATTCGTTTAGAACTAGGAACAACGTTAGTTTTGTTAGATGAACATTTTTATAATGTTATTGTAACAGCTCATGCATTTGTTATAATTTTTTTTATGGTTATACCTATAATAATTGGTGGATTTGGGAATTGAATGGTACCTATATTAATTGGGGCACCTGATATAAGATTTCCTCGAATAAATAACATAAGATTTTGGTTATTACCTCCATCTTTCATTTTATTATTATGTTCTTCTATAGTCGAAGGGGGGGTAGGTACTGGTTGAACAGTTTATCCCCCATTATCTGGTCCTATTGCTCATTCTGGGTCATCCGTTGACTTAGCTATTTTTTCTTT…	622	GU680904	Beringophysa jennessi	Physa jennessi	58.741	-93.823	Canada	MB	Pond near Churchill River
1	1	a0093	6	7	>Beringophysa_jennessi_MB_GU680905	TACTTTATATTTAATTTTTGGGGTTTGATGTGGATTGGTTGGTACTGGATTAAGTTTATTAATTCGTTTAGAACTAGGAACAACGTTAGTTTTGTTAGATGAACATTTTTATAATGTTATTGTAACAGCTCATGCATTTGTTATAATTTTTTTTATGGTTATACCTATAATAATTGGTGGATTTGGGAATTGAATGGTACCTATATTAATTGGGGCACCTGATATAAGATTTCCTCGAATAAATAACATAAGATTTTGGTTATTACCTCCATCTTTCATTTTATTATTATGTTCTTCTATAGTCGAAGGGGGGGTAGGTACTGGTTGAACAGTTTATCCCCCATTATCTGGTCCTATTGCTCATTCTGGGTCATCCGTTGACTTAGCTATTTTTTCTTT…	622	GU680905	Beringophysa jennessi	Physa jennessi	58.662	-94.165	Canada	MB	Goose Creek
1	1	a0068	6	7	>Beringophysa_jennessi_MB_GU680906	TACTTTATATTTAATTTTTGGGGTTTGATGTGGATTGGTTGGTACTGGATTAAGTTTATTAATTCGTTTAGAACTAGGAACAACGTTAGTTTTGTTAGATGAACATTTTTATAATGTTATTGTAACAGCTCATGCATTTGTTATAATTTTTTTTATGGTTATACCTATAATAATTGGTGGATTTGGGAATTGAATGGTACCTATATTAATTGGGGCACCTGATATAAGATTTCCTCGAATAAATAACATAAGATTTTGGTTATTACCTCCATCTTTCATTTTATTATTATGTTCTTCTATAGTCGAAGGGGGGGTAGGTACTGGTTGAACAGTTTATCCCCCATTATCTGGTCCTATTGCTCATTCTGGGTCATCCGTTGACTTAGCTATTTTTTCTTT…	622	GU680906	Beringophysa jennessi	Physa jennessi	58.742	-93.824	Canada	MB	Pond near Churchill River
1	1	a0021	6	7	>Beringophysa_jennessi_MB_HQ926913	TACTTTATATTTAATTTTTGGGGTTTGATGTGGATTGGTTGGTACTGGATTAAGTTTATTAATTCGTTTAGAACTAGGAACAACGTTAGTTTTGTTAGATGAACATTTTTATAATGTTATTGTAACAGCTCATGCATTTGTTATAATTTTTTTTATGGTTATACCTATAATAATTGGTGGATTTGGGAATTGAATGGTACCTATATTAATTGGGGCACCTGATATAAGATTTCCTCGAATAAATAACATAAGATTTTGGTTATTACCTCCATCTTTCATTTTATTATTATGTTCTTCTATAGTCGAAGGGGGGGTAGGTACTGGTTGAACAGTTTATCCCCCATTATCTGGTCCTATTGCTCATTCTGGGTCGTCCGTTGACTTAGCTATTTTTTCTTT…	622	HQ926913	Beringophysa jennessi	Physa jennessi	58.7299	-93.7805	Canada	MB	Ramsay Creek
1	1	a0079	6	7	>Beringophysa_jennessi_MB_HQ926916	TACTTTATATTTAATTTTTGGGGTTTGATGTGGATTGGTTGGTACTGGATTAAGTTTATTAATTCGTTTAGAACTAGGAACAACGTTAGTTTTGTTAGATGAACATTTTTATAATGTTATTGTAACAGCTCATGCATTTGTTATAATTTTTTTTATGGTTATACCTATAATAATTGGTGGATTTGGGAATTGAATGGTACCTATATTAATTGGGGCACCTGATATAAGATTTCCTCGAATAAATAACATAAGATTTTGGTTATTACCTCCATCTTTCATTTTATTATTATGTTCTTCTATAGTCGAAGGGGGGGTAGGTACTGGTTGAACAGTTTATCCCCCATTATCTGGTCCTATTGCTCATTCTGGGTCATCCGTTGACTTAGCTATTTTTTCTTT…	622	HQ926916	Beringophysa jennessi	Physa jennessi	58.7299	-93.7805	Canada	MB	Ramsay Creek
1	1	a0018	6	7	>Beringophysa_jennessi_MB_HQ926917	TACTTTATATTTAATTTTTGGGGTTTGATGTGGATTGGTTGGTACTGGATTAAGTTTATTAATTCGTTTAGAACTAGGAACAACGTTAGTTTTGTTAGATGAACATTTTTATAATGTTATTGTAACAGCTCATGCATTTGTTATAATTTTTTTTATGGTTATACCTATAATAATTGGTGGATTTGGGAATTGAATGGTACCTATATTAATTGGGGCACCTGATATAAGATTTCCTCGAATAAATAACATAAGATTTTGGTTATTACCTCCATCTTTCATTTTATTATTATGTTCTTCTATAGTCGAAGGGGGGGTAGGTACTGGTTGAACAGTTTATCCCCCATTATCTGGTCCTATTGCTCATTCTGGGTCGTCCGTTGACTTAGCTATTTTTTCTTT…	622	HQ926917	Beringophysa jennessi	Physa jennessi	58.7299	-93.7805	Canada	MB	Ramsay Creek
1	1	a0095	6	7	>Beringophysa_jennessi_MB_HQ926922	TACTTTATATTTAATTTTTGGGGTTTGATGTGGATTGGTTGGTACTGGATTAAGTTTATTAATTCGTTTAGAACTAGGAACAACGTTAGTTTTGTTAGATGAACATTTTTATAATGTTATTGTAACAGCTCATGCATTTGTTATAATTTTTTTTATGGTTATACCTATAATAATTGGTGGATTTGGGAATTGAATGGTACCTATATTAATTGGGGCACCTGATATAAGATTTCCTCGAATAAATAACATAAGATTTTGGTTATTACCTCCATCTTTCATTTTATTATTATGTTCTTCTATAGTCGAAGGGGGGGTAGGTACTGGTTGAACAGTTTATCCCCCATTATCTGGTCCTATTGCTCATTCTGGGTCATCCGTTGACTTAGCTATTTTTTCTTT…	622	HQ926922	Beringophysa jennessi	Physa jennessi	58.6631	-94.1662	Canada	MB	Goose Creek
1	1	a0055	6	7	>Beringophysa_jennessi_MB_HQ926925	TACTTTATATTTAATTTTTGGGGTTTGATGTGGATTGGTTGGTACTGGATTAAGTTTATTAATTCGTTTAGAACTAGGAACAACGTTAGTTTTGTTAGATGAACATTTTTATAATGTTATTGTAACAGCTCATGCATTTGTTATAATTTTTTTTATGGTTATACCTATAATAATTGGTGGATTTGGGAATTGAATGGTACCTATATTAATTGGGGCACCTGATATAAGATTTCCTCGAATAAATAACATAAGATTTTGGTTATTACCTCCATCTTTCATTTTATTATTATGTTCTTCTATAGTCGAAGGGGGGGTAGGTACTGGTTGAACAATTTATCCCCCATTATCTGGTCCTATTGCTCATTCTGGGTCATCCGTTGACTTAGCTATTTTTTCTTT…	622	HQ926925	Beringophysa jennessi	Physa jennessi	58.6631	-94.1662	Canada	MB	Goose Creek
1	1	a0028	6	7	>Beringophysa_jennessi_MB_HQ926926	TACTTTATATTTAATTTTTGGGGTTTGATGTGGATTGGTTGGTACTGGATTAAGTTTATTAATTCGTTTAGAACTAGGAACAACGTTAGTTTTGTTAGATGAACATTTTTATAATGTTATTGTAACAGCTCATGCATTTGTTATAATTTTTTTTATGGTTATACCTATAATAATTGGTGGATTTGGGAATTGAATGGTACCTATATTAATTGGGGCACCTGATATAAGATTTCCTCGAATAAATAACATAAGATTTTGGTTATTACCCCCATCTTTCATTTTATTATTATGTTCTTCTATAGTCGAAGGGGGGGTAGGTACCGGTTGAACAGTTTATCCCCCATTATCTGGTCCTATTGCTCATTCTGGGTCATCCGTTGACTTAGCTATTTTTTCTTT…	622	HQ926926	Beringophysa jennessi	Physa jennessi	58.6631	-94.1662	Canada	MB	Goose Creek
1	1	a0050	6	7	>Beringophysa_jennessi_MB_HQ926938	TACTTTATATTTAATTTTTGGGGTTTGATGTGGATTGGTTGGTACTGGATTAAGTTTATTAATTCGTTTAGAACTAGGAACAACGTTAGTTTTGTTAGATGAACATTTTTATAATGTTATTGTAACAGCTCATGCATTTGTTATAATTTTTTTTATGGTTATACCTATAATAATTGGTGGATTTGGGAATTGAATGGTACCTATATTAATTGGGGCACCTGATATAAGATTTCCTCGAATAAATAACATAAGATTTTGGTTATTACCCCCATCTTTCATTTTATTATTATGTTCTTCTATAGTCGAAGGGGGGGTAGGTACTGGTTGAACAGTTTATCCCCCATTATCTGGTCCTATTGCTCATTCTGGGTCATCCGTTGACTTAGCTATTTTTTCTTT…	622	HQ926938	Beringophysa jennessi	Physa jennessi	58.6631	-94.1662	Canada	MB	Goose Creek
1	1	a0049	6	7	>Beringophysa_jennessi_MB_HQ926944	TACTTTATATTTAATTTTTGGGGTTTGATGTGGATTGGTTGGTACTGGATTAAGTTTATTAATTCGTTTAGAACTAGGAACAACGTTAGTTTTGTTAGATGAACATTTTTATAATGTTATTGTAACAGCTCATGCATTTGTTATAATTTTTTTTATGGTTATACCTATAATAATTGGTGGATTTGGGAATTGAATGGTACCTATATTAATTGGGGCACCTGATATAAGATTTCCTCGAATAAATAACATAAGATTTTGGTTATTACCCCCATCTTTCATTTTATTATTATGTTCTTCTATAGTCGAAGGGGGGGTAGGTACTGGTTGAACAGTTTATCCCCCATTATCTGGTCCTATTGCTCATTCTGGGTCATCCGTTGACTTAGCTATTTTTTCTTT…	622	HQ926944	Beringophysa jennessi	Physa jennessi	58.755	-93.915	Canada	MB	Pond near Churchill River
1	1	a0040	6	7	>Beringophysa_jennessi_MB_HQ926946	TACTTTATATTTAATTTTTGGGGTTTGATGTGGATTGGTTGGTACTGGATTAAGTTTATTAATTCGTTTAGAACTAGGAACAACGTTAGTTTTGTTAGATGAACATTTTTATAATGTTATTGTAACAGCTCATGCATTTGTTATAATTTTTTTTATGGTTATACCTATAATAATTGGTGGATTTGGGAATTGAATGGTACCTATATTAATTGGGGCACCTGATATAAGATTTCCTCGAATAAATAACATAAGATTTTGGTTATTACCCCCATCTTTCATTTTATTATTATGTTCTTCTATAGTCGAAGGGGGGGTAGGTACTGGTTGAACAGTTTATCCCCCATTATCTGGTCCTATTGCTCATTCTGGGTCATCCGTTGACTTAGCTATTTTTTCTTT…	622	HQ926946	Beringophysa jennessi	Physa jennessi	58.755	-93.915	Canada	MB	Pond near Churchill River
1	1	a0044	6	7	>Beringophysa_jennessi_MB_HQ926950	TACTTTATATTTAATTTTTGGGGTTTGATGTGGATTGGTTGGTACTGGATTAAGTTTATTAATTCGTTTAGAACTAGGAACAACGTTAGTTTTGTTAGATGAACATTTTTATAATGTTATTGTAACAGCTCATGCATTTGTTATAATTTTTTTTATGGTTATACCTATAATAATTGGTGGATTTGGGAATTGAATGGTACCTATATTAATTGGGGCACCTGATATAAGATTTCCTCGAATAAATAACATAAGATTTTGGTTATTACCCCCATCTTTCATTTTATTATTATGTTCTTCTATAGTCGAAGGGGGGGTAGGTACTGGTTGAACAGTTTATCCCCCATTATCTGGTCCTATTGCTCATTCTGGGTCATCCGTTGACTTAGCTATTTTTTCTTT…	622	HQ926950	Beringophysa jennessi	Physa jennessi	58.728	-93.792	Canada	MB	Malcolm Ramsay Lake
1	1	a0016	6	7	>Beringophysa_jennessi_MB_HQ926951	TACTTTATATTTAATTTTTGGGGTTTGATGTGGATTGGTTGGTACTGGATTAAGTTTATTAATTCGTTTAGAACTAGGAACAACGTTAGTTTTGTTAGATGAACATTTTTATAATGTTATTGTAACAGCTCATGCATTTGTTATAATTTTTTTTATGGTTATACCTATAATAATTGGTGGATTTGGGAATTGAATGGTACCTATATTAATTGGGGCACCTGATATAAGATTTCCTCGAATAAATAACATAAGATTTTGGTTATTACCTCCATCTTTCATTTTATTATTATGTTCTTCTATAGTCGAAGGGGGGGTAGGTACTGGTTGAACAGTTTATCCCCCATTATCTGGTCCTATTGCTCATTCTGGGTCGTCCGTTGATTTAGCTATTTTTTCTTT…	622	HQ926951	Beringophysa jennessi	Physa jennessi	58.728	-93.792	Canada	MB	Malcolm Ramsay Lake
1	1	a0024	6	7	>Beringophysa_jennessi_MB_HQ926952	TACTTTATATTTAATTTTTGGGGTTTGATGTGGATTGGTTGGTACTGGATTAAGTTTATTAATTCGTTTAGAACTAGGAACAACGTTAGTTTTGTTAGATGAACATTTTTATAATGTTATTGTAACAGCTCATGCATTTGTTATAATTTTTTTTATGGTTATACCTATAATAATTGGTGGATTTGGGAATTGAATGGTACCTATATTAATTGGGGCACCTGATATAAGATTTCCTCGAATAAATAACATAAGATTTTGGTTATTACCTCCATCTTTCATTTTATTATTATGTTCTTCTATAGTCGAAGGGGGGGTAGGTACTGGTTGAACAGTTTATCCCCCATTATCTGGTCCTATTGCTCATTCTGGGTCGTCCGTTGACTTAGCTATTTTTTCTTT…	622	HQ926952	Beringophysa jennessi	Physa jennessi	58.728	-93.792	Canada	MB	Malcolm Ramsay Lake
1	1	a0023	6	7	>Beringophysa_jennessi_MB_HQ926953	TACTTTATATTTAATTTTTGGGGTTTGATGTGGATTGGTTGGTACTGGATTAAGTTTATTAATTCGTTTAGAACTAGGAACAACGTTAGTTTTGTTAGATGAACATTTTTATAATGTTATTGTAACAGCTCATGCATTTGTTATAATTTTTTTTATGGTTATACCTATAATAATTGGTGGATTTGGGAATTGAATGGTACCTATATTAATTGGGGCACCTGATATAAGATTTCCTCGAATAAATAACATAAGATTTTGGTTATTACCTCCATCTTTCATTTTATTATTATGTTCTTCTATAGTCGAAGGGGGGGTAGGTACTGGTTGAACAGTTTATCCCCCATTATCTGGTCCTATTGCTCATTCTGGGTCGTCCGTTGACTTAGCTATTTTTTCTTT…	622	HQ926953	Beringophysa jennessi	Physa jennessi	58.728	-93.792	Canada	MB	Malcolm Ramsay Lake
1	1	a0052	6	7	>Beringophysa_jennessi_MB_HQ926957	TACTTTATATTTAATTTTTGGGGTTTGATGTGGATTGGTTGGTACTGGATTAAGTTTATTAATTCGTTTAGAACTAGGAACAACGTTAGTTTTGTTAGATGAACATTTTTATAATGTTATTGTAACAGCTCATGCATTTGTTATAATTTTTTTTATGGTTATACCTATAATAATTGGTGGATTTGGGAATTGAATGGTACCTATATTAATTGGGGCACCTGATATAAGATTTCCTCGAATAAATAACATAAGATTTTGGTTATTACCCCCATCTTTCATTTTATTATTATGTTCTTCTATAGTCGAAGGGGGGGTAGGTACTGGTTGAACAGTTTATCCCCCATTATCTGGTCCTATTGCTCATTCTGGGTCATCCGTTGACTTAGCTATTTTTTCTTT…	622	HQ926957	Beringophysa jennessi	Physa jennessi	58.759	-93.952	Canada	MB	Eastern Creek
1	1	a0072	6	7	>Beringophysa_jennessi_MB_HQ926958	TACTTTATATTTAATTTTTGGGGTTTGATGTGGATTGGTTGGTACTGGATTAAGTTTATTAATTCGTTTAGAACTAGGAACAACGTTAGTTTTGTTAGATGAACATTTTTATAATGTTATTGTAACAGCTCATGCATTTGTTATAATTTTTTTTATGGTTATACCTATAATAATTGGTGGATTTGGGAATTGAATGGTACCTATATTAATTGGGGCACCTGATATAAGATTTCCTCGAATAAATAACATAAGATTTTGGTTATTACCTCCATCTTTCATTTTATTATTATGTTCTTCTATAGTCGAAGGGGGGGTAGGTACTGGTTGAACAGTTTATCCCCCATTATCTGGTCCTATTGCTCATTCTGGGTCATCCGTTGACTTAGCTATTTTTTCTTT…	622	HQ926958	Beringophysa jennessi	Physa jennessi	58.759	-93.952	Canada	MB	Eastern Creek
1	1	a0067	6	7	>Beringophysa_jennessi_MB_HQ926959	TACTTTATATTTAATTTTTGGGGTTTGATGTGGATTGGTTGGTACTGGATTAAGTTTATTAATTCGTTTAGAACTAGGAACAACGTTAGTTTTGTTAGATGAACATTTTTATAATGTTATTGTAACAGCTCATGCATTTGTTATAATTTTTTTTATGGTTATACCTATAATAATTGGTGGATTTGGGAATTGAATGGTACCTATATTAATTGGGGCACCTGATATAAGATTTCCTCGAATAAATAACATAAGATTTTGGTTATTACCTCCATCTTTCATTTTATTATTATGTTCTTCTATAGTCGAAGGGGGGGTAGGTACTGGTTGAACAGTTTATCCCCCATTATCTGGTCCTATTGCTCATTCTGGGTCATCCGTTGACTTAGCTATTTTTTCTTT…	622	HQ926959	Beringophysa jennessi	Physa jennessi	58.759	-93.952	Canada	MB	Eastern Creek
1	1	a0069	6	7	>Beringophysa_jennessi_MB_HQ926960	TACTTTATATTTAATTTTTGGGGTTTGATGTGGATTGGTTGGTACTGGATTAAGTTTATTAATTCGTTTAGAACTAGGAACAACGTTAGTTTTGTTAGATGAACATTTTTATAATGTTATTGTAACAGCTCATGCATTTGTTATAATTTTTTTTATGGTTATACCTATAATAATTGGTGGATTTGGGAATTGAATGGTACCTATATTAATTGGGGCACCTGATATAAGATTTCCTCGAATAAATAACATAAGATTTTGGTTATTACCTCCATCTTTCATTTTATTATTATGTTCTTCTATAGTCGAAGGGGGGGTAGGTACTGGTTGAACAGTTTATCCCCCATTATCTGGTCCTATTGCTCATTCTGGGTCATCCGTTGACTTAGCTATTTTTTCTTT…	622	HQ926960	Beringophysa jennessi	Physa jennessi	58.759	-93.952	Canada	MB	Eastern Creek
1	1	a0045	6	7	>Beringophysa_jennessi_MB_HQ926963	TACTTTATATTTAATTTTTGGGGTTTGATGTGGATTGGTTGGTACTGGATTAAGTTTATTAATTCGTTTAGAACTAGGAACAACGTTAGTTTTGTTAGATGAACATTTTTATAATGTTATTGTAACAGCTCATGCATTTGTTATAATTTTTTTTATGGTTATACCTATAATAATTGGTGGATTTGGGAATTGAATGGTACCTATATTAATTGGGGCACCTGATATAAGATTTCCTCGAATAAATAACATAAGATTTTGGTTATTACCCCCATCTTTCATTTTATTATTATGTTCTTCTATAGTCGAAGGGGGGGTAGGTACTGGTTGAACAGTTTATCCCCCATTATCTGGTCCTATTGCTCATTCTGGGTCATCCGTTGACTTAGCTATTTTTTCTTT…	622	HQ926963	Beringophysa jennessi	Physa jennessi	58.6631	-94.1662	Canada	MB	Goose Creek
1	1	a0087	6	7	>Beringophysa_jennessi_MB_HQ926966	TACTTTATATTTAATTTTTGGGGTTTGATGTGGATTGGTTGGTACTGGATTAAGTTTATTAATTCGTTTAGAACTAGGAACAACGTTAGTTTTGTTAGATGAACATTTTTATAATGTTATTGTAACAGCTCATGCATTTGTTATAATTTTTTTTATGGTTATACCTATAATAATTGGTGGATTTGGGAATTGAATGGTACCTATATTAATTGGGGCACCTGATATAAGATTTCCTCGAATAAATAACATAAGATTTTGGTTATTACCTCCATCTTTCATTTTATTATTATGTTCTTCTATAGTCGAAGGGGGGGTAGGTACTGGTTGAACAGTTTATCCCCCATTATCTGGTCCTATTGCTCATTCTGGGTCATCCGTTGACTTAGCTATTTTTTCTTT…	622	HQ926966	Beringophysa jennessi	Physa jennessi	58.6631	-94.1662	Canada	MB	Goose Creek
1	2	a0012	6	7	>Beringophysa_jennessi_MB_MG001333	NNNNNNNTATTTAATTTTTTGGGTKTGATGTGGATTGGTTGGTACTGGATTAAGTTTGATAATTCGTTTAGAACTAGGAACAACGTTAGTTTTGTTAGATGAACATTTTTATAATGTTATTGTAACAGCTCATGCATTTGTTATAATTTTTTTTATGGTTATACCTATAATAATTGGTGGATTTGGGAATTGAATGGTACCTATATTAATTGGGGCACCTGATATAAGATTTCCTCGAATAAATAACATAAGATTTTGGTTATTACCTCCATCTTTCATTTTATTATTATGTTCTTCTATAGTCGAAGGGGGGGTAGGTACTGGTTGAACAGTTTATCCCCCATTATCTGGTCCTATTGCTCATTCTGGGTCATCCGTTGACTTAGCTATTTTTTCTTT…	604	MG001333	Beringophysa jennessi	Physa jennessi	58.7482	-94.1883	Canada	MB	Churchill River
1	2	a0014	6	7	>Beringophysa_jennessi_MB_MG001334	NNNNNNNTATTTAATTTTTGGGGTTTGATGTGGATTGGTTGGTACTGGATTAAGTTTGATAATTCGTTTAGAACTAGGAACAACGTTAGTTTTGTTAGATGAACATTTTTATAATGTTATTGTAACAGCTCATGCATTTGTTATAATTTTTTTTATGGTTATACCTATAATAATTGGTGGATTTGGGAATTGAATGGTACCTATATTAATTGGGGCACCTGATATAAGATTTCCTCGAATAAATAACATAAGATTTTGGTTATTACCTCCATCTTTCATTTTATTATTATGTTCTTCTATAGTCGAAGGGGGGGTAGGTACTGGTTGAACAGTTTATCCCCCATTATCTGGTCCTATTGCTCATTCTGGGTCGTCCGTTGACTTAGCTATTTTTTCTTT…	615	MG001334	Beringophysa jennessi	Physa jennessi	58.7482	-94.1883	Canada	MB	Churchill River
1	2	a0013	6	7	>Beringophysa_jennessi_MB_MG001335	NNNNNNNTATTTAATTTTTGGGGTTKGATGTGGATTGGTTGGTACTGGATTAAATTTGATAATTCGTTTAGAACTAGGAACGACGTTAGTTTTGTTAGATGAACATTTTTATAATGTTATTGTAACAGCTCATGCATTTGTTATAATTTTTTTTATGGTTATACCTATAATAATTGGTGGATTTGGGAATTGAATGGTACCTATATTAATTGGGGCACCTGATATAAGATTTCCTCGAATAAATAACATAAGATTTTGGTTATTACCCCCATCTTTCATTTTATTATTATGTTCTTCTATAGTCGAAGGGGGGGTAGGTACTGGTTGAACAGTTTATCCCCCATTATCTGGTCCTATTGCTCATTCTGGGTCATCCGTTGACTTAGCTATTTTTTCTTT…	614	MG001335	Beringophysa jennessi	Physa jennessi	50.3367	-97.964	Canada	MB	Lake Manitoba
1	2	a0015	6	7	>Beringophysa_jennessi_MB_MG001336	NNNNNNNTATTTAATTTTTKGGGTTTGATGTGGATTGGTTGGTACTGGATTAAGTTTGATAATTCGTTTAGAACTAGGAACAACGTTAGTTTTGTTAGATGAACATTTTTATAATGTTATTGTAACAGCTCATGCATTTGTTATAATTTTTTTTATGGTTATACCTATAATAATTGGTGGATTTGGGAATTGAATGGTACCTATATTAATTGGGGCACCTGATATAAGATTTCCTCGAATAAATAACATAAGATTTTGGTTATTACCTCCATCTTTCATTTTATTATTATGTTCTTCTATAGTCGAAGGGGGGGTAGGTACTGGTTGAACAGTTTATCCCCCATTATCTGGTCCTATTGCTCATTCTGGGTCGTCCGTTGACTTAGCTATTTTTTCTTT…	614	MG001336	Beringophysa jennessi	Physa jennessi	50.3367	-97.964	Canada	MB	Lake Manitoba
1	2	a0056	6	7	>Beringophysa_jennessi_MB_MG421199	NNNNNNNNNNNNNNNNNNNNNNNNNNNNNNNGGATTGGTTGGTACTGGATTAAGTTTATTAATTCGTTTAGAACTAGGAACAACGTTAGTTTTGTTAGATGAACATTTTTATAATGTTATTGTAACAGCTCATGCATTTGTTATAATTTTTTTTATGGTTATACCTATAATAATTGGTGGATTTGGGAATTGAATGGTACCTATATTAATTGGGGCACCTGATATAAGATTTCCTCGAATAAATAACATAAGATTTTGGTTATTACCTCCATCTTTCATTTTATTATTATGTTCTTCTATAGTCGAAGGGGGGGTAGGTACTGGTTGAACAGTTTATCCCCCATTATCTGGTCCTATTGCTCATTCTGGGTCATCCGTTGACTTAGCTATTTTTTCTTT…	591	MG421199	Beringophysa jennessi	Physa jennessi	58.759	-93.941	Canada	MB	Eastern Creek
1	1	a0091	6	7	>Beringophysa_jennessi_MB_MG421678	TACTTTATATTTAATTTTTGGGGTTTGATGTGGATTGGTTGGTACTGGATTAAGTTTATTAATTCGTTTAGAACTAGGAACAACGTTAGTTTTGTTAGATGAACATTTTTATAATGTTATTGTAACAGCTCATGCATTTGTTATAATTTTTTTTATGGTTATACCTATAATAATTGGTGGATTTGGGAATTGAATGGTACCTATATTAATTGGGGCACCTGATATAAGATTTCCTCGAATAAATAACATAAGATTTTGGTTATTACCTCCATCTTTCATTTTATTATTATGTTCTTCTATAGTCGAAGGGGGGGTAGGTACTGGTTGAACAGTTTATCCCCCATTATCTGGTCCTATTGCTCATTCTGGGTCATCCGTTGACTTAGCTATTTTTTCTTT…	622	MG421678	Beringophysa jennessi	Physa jennessi	58.755	-93.914	Canada	MB	Pond near Churchill River
1	1	a0020	6	7	>Beringophysa_jennessi_MB_MG421811	TACTTTATATTTAATTTTTGGGGTTTGATGTGGATTGGTTGGTACTGGATTAAGTTTATTAATTCGTTTAGAACTAGGAACAACGTTAGTTTTGTTAGATGAACATTTTTATAATGTTATTGTAACAGCTCATGCATTTGTTATAATTTTTTTTATGGTTATACCTATAATAATTGGTGGATTTGGGAATTGAATGGTACCTATATTAATTGGGGCACCTGATATAAGATTTCCTCGAATAAATAACATAAGATTTTGGTTATTACCTCCATCTTTCATTTTATTATTATGTTCTTCTATAGTCGAAGGGGGGGTAGGTACTGGTTGAACAGTTTATCCCCCATTATCTGGTCCTATTGCTCATTCTGGGTCGTCCGTTGACTTAGCTATTTTTTCTTT…	622	MG421811	Beringophysa jennessi	Physa jennessi	58.73	-93.784	Canada	MB	Ramsay Creek
1	1	a0089	6	7	>Beringophysa_jennessi_MB_MG421913	TACTTTATATTTAATTTTTGGGGTTTGATGTGGATTGGTTGGTACTGGATTAAGTTTATTAATTCGTTTAGAACTAGGAACAACGTTAGTTTTGTTAGATGAACATTTTTATAATGTTATTGTAACAGCTCATGCATTTGTTATAATTTTTTTTATGGTTATACCTATAATAATTGGTGGATTTGGGAATTGAATGGTACCTATATTAATTGGGGCACCTGATATAAGATTTCCTCGAATAAATAACATAAGATTTTGGTTATTACCTCCATCTTTCATTTTATTATTATGTTCTTCTATAGTCGAAGGGGGGGTAGGTACTGGTTGAACAGTTTATCCCCCATTATCTGGTCCTATTGCTCATTCTGGGTCATCCGTTGACTTAGCTATTTTTTCTTT…	622	MG421913	Beringophysa jennessi	Physa jennessi	58.632	-93.788	Canada	MB	Twin Lakes fen
1	2	a0053	6	7	>Beringophysa_jennessi_MB_MG422174	NNNNNNATATTTAATTTTTGGGGTTTGATGTGGATTGGTTGGTACTGGATTAAGTTTATTAATTCGTTTAGAACTAGGAACAACGTTAGTTTTGTTAGATGAACATTTTTATAATGTTATTGTAACAGCTCATGCATTTGTTATAATTTTTTTTATGGTTATACCTATAATAATTGGTGGATTTGGGAATTGAATGGTACCTATATTAATTGGGGCACCTGATATAAGATTTCCTCGAATAAATAACATAAGATTTTGGTTATTACCTCCATCTTTCATTTTATTATTATGTTCTTCTATAGTCGAAGGGGGGGTAGGTACTGGTTGAACAGTTTATCCCCCATTATCTGGTCCTATTGCTCATTCTGGGTCATCCGTTGACTTAGCTATTTTTTCTTT…	616	MG422174	Beringophysa jennessi	Physa jennessi	58.777	-93.735	Canada	MB	Pond near Gordon Lake
1	1	a0035	6	7	>Beringophysa_jennessi_MB_MG422196	TACTTTATATTTAATTTTTGGGGTTTGATGTGGATTGGTTGGTACTGGATTAAGTTTATTAATTCGTTTAGAACTAGGAACAACGTTAGTTTTGTTAGATGAACATTTTTATAATGTTATTGTAACAGCTCATGCATTTGTTATAATTTTTTTTATGGTTATACCTATAATAATTGGTGGATTTGGGAATTGAATGGTACCTATATTAATTGGGGCACCTGATATAAGATTTCCTCGAATAAATAACATAAGATTTTGGTTATTACCCCCATCTTTCATTTTATTATTATGTTCTTCTATAGTCGAAGGGGGGGTAGGTACTGGTTGAACAGTTTATCCCCCATTATCTGGTCCTATTGCTCATTCTGGGTCATCCGTTGACTTAGCTATTTTTTCTTT…	622	MG422196	Beringophysa jennessi	Physa jennessi	58.755	-93.914	Canada	MB	Pond near Churchill River
1	1	a0088	6	7	>Beringophysa_jennessi_MB_MG422239	TACTTTATATTTAATTTTTGGGGTTTGATGTGGATTGGTTGGTACTGGATTAAGTTTATTAATTCGTTTAGAACTAGGAACAACGTTAGTTTTGTTAGATGAACATTTTTATAATGTTATTGTAACAGCTCATGCATTTGTTATAATTTTTTTTATGGTTATACCTATAATAATTGGTGGATTTGGGAATTGAATGGTACCTATATTAATTGGGGCACCTGATATAAGATTTCCTCGAATAAATAACATAAGATTTTGGTTATTACCTCCATCTTTCATTTTATTATTATGTTCTTCTATAGTCGAAGGGGGGGTAGGTACTGGTTGAACAGTTTATCCCCCATTATCTGGTCCTATTGCTCATTCTGGGTCATCCGTTGACTTAGCTATTTTTTCTTT…	622	MG422239	Beringophysa jennessi	Physa jennessi	58.661	-94.166	Canada	MB	Goose Creek
1	1	a0081	6	7	>Beringophysa_jennessi_MB_MG422268	TACTTTATATTTAATTTTTGGGGTTTGATGTGGATTGGTTGGTACTGGATTAAGTTTATTAATTCGTTTAGAACTAGGAACAACGTTAGTTTTGTTAGATGAACATTTTTATAATGTTATTGTAACAGCTCATGCATTTGTTATAATTTTTTTTATGGTTATACCTATAATAATTGGTGGATTTGGGAATTGAATGGTACCTATATTAATTGGGGCACCTGATATAAGATTTCCTCGAATAAATAACATAAGATTTTGGTTATTACCTCCATCTTTCATTTTATTATTATGTTCTTCTATAGTCGAAGGGGGGGTAGGTACTGGTTGAACAGTTTATCCCCCATTATCTGGTCCTATTGCTCATTCTGGGTCATCCGTTGACTTAGCTATTTTTTCTTT…	622	MG422268	Beringophysa jennessi	Physa jennessi	58.759	-93.941	Canada	MB	Eastern Creek
1	1	a0078	6	7	>Beringophysa_jennessi_MB_MG422406	TACTTTATATTTAATTTTTGGGGTTTGATGTGGATTGGTTGGTACTGGATTAAGTTTATTAATTCGTTTAGAACTAGGAACAACGTTAGTTTTGTTAGATGAACATTTTTATAATGTTATTGTAACAGCTCATGCATTTGTTATAATTTTTTTTATGGTTATACCTATAATAATTGGTGGATTTGGGAATTGAATGGTACCTATATTAATTGGGGCACCTGATATAAGATTTCCTCGAATAAATAACATAAGATTTTGGTTATTACCTCCATCTTTCATTTTATTATTATGTTCTTCTATAGTCGAAGGGGGGGTAGGTACTGGTTGAACAGTTTATCCCCCATTATCTGGTCCTATTGCTCATTCTGGGTCATCCGTTGACTTAGCTATTTTTTCTTT…	622	MG422406	Beringophysa jennessi	Physa jennessi	58.755	-93.944	Canada	MB	Eastern Creek
1	1	a0019	6	7	>Beringophysa_jennessi_MB_MG422476	TACTTTATATTTAATTTTTGGGGTTTGATGTGGATTGGTTGGTACTGGATTAAGTTTATTAATTCGTTTAGAACTAGGAACAACGTTAGTTTTGTTAGATGAACATTTTTATAATGTTATTGTAACAGCTCATGCATTTGTTATAATTTTTTTTATGGTTATACCTATAATAATTGGTGGATTTGGGAATTGAATGGTACCTATATTAATTGGGGCACCTGATATAAGATTTCCTCGAATAAATAACATAAGATTTTGGTTATTACCTCCATCTTTCATTTTATTATTATGTTCTTCTATAGTCGAAGGGGGGGTAGGTACTGGTTGAACAGTTTATCCCCCATTATCTGGTCCTATTGCTCATTCTGGGTCGTCCGTTGACTTAGCTATTTTTTCTTT…	622	MG422476	Beringophysa jennessi	Physa jennessi	58.73	-93.784	Canada	MB	Ramsay Creek
1	1	a0030	6	7	>Beringophysa_jennessi_MB_MG422478	NACTTTATATTTAATTTTTGGGGTTTGATGTGGATTGGTTGGTACTGGATTAAGTTTATTAATTCGTTTAGAACTAGGAACAACGTTAGTTTTGTTAGATGAACATTTTTATAATGTTATTGTAACAGCTCATGCATTTGTTATAATTTTTTTTATGGTTATACCTATAATAATTGGTGGATTTGGGAATTGAATGGTACCTATATTAATTGGGGCACCTGATATAAGATTTCCTCGAATAAATAACATAAGATTTTGGTTATTACCCCCATCTTTCATTTTATTATTATGTTCTTCTATAGTCGAAGGGGGGGTAGGTACTGGTTGAACAGTTTATCCCCCATTATCTGGTCCTATTGCTCATTCTGGGTCATCCGTTGACTTAGCTATTTTTTCTTT…	621	MG422478	Beringophysa jennessi	Physa jennessi	58.705	-94.052	Canada	MB	Farnworth Lake
1	1	a0084	6	7	>Beringophysa_jennessi_MB_MG422603	TACTTTATATTTAATTTTTGGGGTTTGATGTGGATTGGTTGGTACTGGATTAAGTTTATTAATTCGTTTAGAACTAGGAACAACGTTAGTTTTGTTAGATGAACATTTTTATAATGTTATTGTAACAGCTCATGCATTTGTTATAATTTTTTTTATGGTTATACCTATAATAATTGGTGGATTTGGGAATTGAATGGTACCTATATTAATTGGGGCACCTGATATAAGATTTCCTCGAATAAATAACATAAGATTTTGGTTATTACCTCCATCTTTCATTTTATTATTATGTTCTTCTATAGTCGAAGGGGGGGTAGGTACTGGTTGAACAGTTTATCCCCCATTATCTGGTCCTATTGCTCATTCTGGGTCATCCGTTGACTTAGCTATTTTTTCTTT…	622	MG422603	Beringophysa jennessi	Physa jennessi	58.759	-93.941	Canada	MB	Eastern Creek
1	1	a0031	6	7	>Beringophysa_jennessi_MB_MG422832	NACTTTATATTTAATTTTTGGGGTTTGATGTGGATTGGTTGGTACTGGATTAAGTTTATTAATTCGTTTAGAACTAGGAACAACGTTAGTTTTGTTAGATGAACATTTTTATAATGTTATTGTAACAGCTCATGCATTTGTTATAATTTTTTTTATGGTTATACCTATAATAATTGGTGGATTTGGGAATTGAATGGTACCTATATTAATTGGGGCACCTGATATAAGATTTCCTCGAATAAATAACATAAGATTTTGGTTATTACCCCCATCTTTCATTTTATTATTATGTTCTTCTATAGTCGAAGGGGGGGTAGGTACTGGTTGAACAGTTTATCCCCCATTATCTGGTCCTATTGCTCATTCTGGGTCATCCGTTGACTTAGCTATTTTTTCTTT…	621	MG422832	Beringophysa jennessi	Physa jennessi	58.705	-94.052	Canada	MB	Farnworth Lake
1	2	a0032	6	7	>Beringophysa_jennessi_MB_MG422875	NNNTTTATATTTAATTTTTGGGGTTTGATGTGGATTGGTTGGTACTGGATTAAGTTTATTAATTCGTTTAGAACTAGGAACAACGTTAGTTTTGTTAGATGAACATTTTTATAATGTTATTGTAACAGCTCATGCATTTGTTATAATTTTTTTTATGGTTATACCTATAATAATTGGTGGATTTGGGAATTGAATGGTACCTATATTAATTGGGGCACCTGATATAAGATTTCCTCGAATAAATAACATAAGATTTTGGTTATTACCCCCATCTTTCATTTTATTATTATGTTCTTCTATAGTCGAAGGGGGGGTAGGTACTGGTTGAACAGTTTATCCCCCATTATCTGGTCCTATTGCTCATTCTGGGTCATCCGTTGACTTAGCTATTTTTTCTTT…	619	MG422875	Beringophysa jennessi	Physa jennessi	58.755	-93.944	Canada	MB	Eastern Creek
1	1	a0041	6	7	>Beringophysa_jennessi_MB_MG422981	TACTTTATATTTAATTTTTGGGGTTTGATGTGGATTGGTTGGTACTGGATTAAGTTTATTAATTCGTTTAGAACTAGGAACAACGTTAGTTTTGTTAGATGAACATTTTTATAATGTTATTGTAACAGCTCATGCATTTGTTATAATTTTTTTTATGGTTATACCTATAATAATTGGTGGATTTGGGAATTGAATGGTACCTATATTAATTGGGGCACCTGATATAAGATTTCCTCGAATAAATAACATAAGATTTTGGTTATTACCCCCATCTTTCATTTTATTATTATGTTCTTCTATAGTCGAAGGGGGGGTAGGTACTGGTTGAACAGTTTATCCCCCATTATCTGGTCCTATTGCTCATTCTGGGTCATCCGTTGACTTAGCTATTTTTTCTTT…	622	MG422981	Beringophysa jennessi	Physa jennessi	58.76	-93.953	Canada	MB	Eastern Creek
1	2	a0060	6	7	>Beringophysa_jennessi_MB_MG423164	TACTTTATATTTAATTTTTGGGGTTTGATGTGGATTGGTTGGTACTGGATTAAGTTTATTAATTCGTTTAGAACTAGGAACAACGTTAGTTTTGTTAGATGAACATTTTNATAATGTTATTGTAACAGCTCATGCATTTGTTATAATTTTTTTTATGGTTATACCTATAATAATTGGTGGATTTGGGAATTGAATGGTACCTATATTAATTGGGGCACCTGATATAAGATTTCCTCGAATAAATAACATAAGATTTTGGTTATTACCTCCATCTTTCATTTTATTATTATGTTCTTCTATAGTCGAAGGGGGGGTAGGTACTGGTTGAACAGTTTATCCCCCATTATCTGGTCCTATTGCTCATTCTGGGTCATCCGTTGACTTAGCTATTTTTTCTTT…	621	MG423164	Beringophysa jennessi	Physa jennessi	58.755	-93.914	Canada	MB	Pond near Churchill River
1	1	a0058	6	7	>Beringophysa_jennessi_MB_MG423294	TACTTTATATTTAATTTTTGGGGTTTGATGTGGATTGGTTGGTACTGGATTAAGTTTATTAATTCGTTTAGAACTAGGAACAACGTTAGTTTTGTTAGATGAACATTTTTATAATGTTATTGTAACAGCTCATGCATTTGTTATAATTTTTTTTATGGTTATACCTATAATAATTGGTGGATTTGGGAATTGAATGGTACCTATATTAATTGGGGCACCTGATATAAGATTTCCTCGAATAAATAACATAAGATTTTGGTTATTACCTCCATCTTTCATTTTATTATTATGTTCTTCTATAGTCGAAGGGGGGGTAGGTACTGGTTGAACAGTTTATCCCCCATTATCTGGTCCTATTGCTCATTCTGGGTCATCCGTTGACTTAGCAATTTTTTCTTT…	622	MG423294	Beringophysa jennessi	Physa jennessi	58.617	-93.814	Canada	MB	Twin Lakes trib
1	1	a0092	6	7	>Beringophysa_jennessi_MB_MG423326	TACTTTATATTTAATTTTTGGGGTTTGATGTGGATTGGTTGGTACTGGATTAAGTTTATTAATTCGTTTAGAACTAGGAACAACGTTAGTTTTGTTAGATGAACATTTTTATAATGTTATTGTAACAGCTCATGCATTTGTTATAATTTTTTTTATGGTTATACCTATAATAATTGGTGGATTTGGGAATTGAATGGTACCTATATTAATTGGGGCACCTGATATAAGATTTCCTCGAATAAATAACATAAGATTTTGGTTATTACCTCCATCTTTCATTTTATTATTATGTTCTTCTATAGTCGAAGGGGGGGTAGGTACTGGTTGAACAGTTTATCCCCCATTATCTGGTCCTATTGCTCATTCTGGGTCATCCGTTGACTTAGCTATTTTTTCTTT…	622	MG423326	Beringophysa jennessi	Physa jennessi	58.759	-93.941	Canada	MB	Eastern Creek
1	1	a0029	6	7	>Beringophysa_jennessi_MB_MG423355	TACTTTATATTTAATTTTTGGGGTTTGATGTGGATTGGTTGGTACTGGATTAAGTTTATTAATTCGTTTAGAACTAGGAACAACGTTAGTTTTGTTAGATGAACATTTTTATAATGTTATTGTAACAGCTCATGCATTTGTTATAATTTTTTTTATGGTTATACCTATAATAATTGGTGGATTTGGGAATTGAATGGTGCCTATATTAATTGGGGCACCTGATATAAGATTTCCTCGAATAAATAACATAAGATTTTGGTTATTACCCCCATCTTTCATTTTATTATTATGTTCTTCTATAGTCGAAGGGGGGGTAGGTACTGGTTGAACAGTTTATCCCCCATTATCTGGTCCTATTGCTCATTCTGGGTCATCCGTTGACTTAGCTATTTTTTCTTT…	622	MG423355	Beringophysa jennessi	Physa jennessi	58.617	-93.814	Canada	MB	Twin Lakes trib
1	1	a0054	6	7	>Beringophysa_jennessi_MB_MG423363	TACTTTATATTTAATTTTTGGGGTTTGATGTGGATTGGTTGGTACTGGATTAAGTTTATTAATTCGTTTAGAACTAGGAACAACGTTAGTTTTGTTAGATGAACATTTTTATAATGTTATTGTAACAGCTCATGCATTTGTTATAATTTTTTTTATGGTTATACCTATAATAATTGGTGGATTTGGGAATTGAATGGTACCTATATTAATTGGGGCACCTGATATAAGATTTCCTCGAATAAATAACATAAGATTTTGGTTATTACCTCCATCTTTCATTTTATTATTATGTTCTTCTATAGTCGAAGGGGGGGTAGGTACTGGTTGAACAGTTTATCCCCCATTATCTGGTCCTATTGCTCATTCTGGGTCATCCGTTGACTTAGCTATTTTTTCTTT…	622	MG423363	Beringophysa jennessi	Physa jennessi	58.777	-93.735	Canada	MB	Pond near Gordon Lake
1	1	a0059	6	7	>Beringophysa_jennessi_MB_PPCHU043-10	TACTTTATATTTAATTTTTGGGGTTTGATGTGGATTGGTTGGTACTGGATTAAGTTTATTAATTCGTTTAGAACTAGGAACAACGTTAGTTTTGTTAGATGAACATTTTTATAATGTTATTGTAACAGCTCATGCATTTGTTATAATTTTTTTTATGGTTATACCTATAATAATTGGTGGATTTGGGAATTGAATGGTACCTATATTAATTGGGGCACCTGATATAAGATTTCCTCGAATAAATAACATAAGATTTTGGTTATTACCTCCATCTTTCATTTTATTATTATGTTCTTCTATAGTCGAAGGGGGGGTAGGTACTGGTTGAACAGTTTATCCCCCATTATCTGGTCCTATTGCTCATTCTGGGTCATCCGTTGACTTAGCAATTTTTTCTTT…	622	PPCHU043-10	Beringophysa jennessi	Physa jennessi	58.617	-93.821	Canada	MB	Burn Lake
1	1	a0038	6	7	>Beringophysa_jennessi_MB_PPCHU046-10	TACTTTATATTTAATTTTTGGGGTTTGATGTGGATTGGTTGGTACTGGATTAAGTTTATTAATTCGTTTAGAACTAGGAACAACGTTAGTTTTGTTAGATGAACATTTTTATAATGTTATTGTAACAGCTCATGCATTTGTTATAATTTTTTTTATGGTTATACCTATAATAATTGGTGGATTTGGGAATTGAATGGTACCTATATTAATTGGGGCACCTGATATAAGATTTCCTCGAATAAATAACATAAGATTTTGGTTATTACCCCCATCTTTCATTTTATTATTATGTTCTTCTATAGTCGAAGGGGGGGTAGGTACTGGTTGAACAGTTTATCCCCCATTATCTGGTCCTATTGCTCATTCTGGGTCATCCGTTGACTTAGCTATTTTTTCTTT…	622	PPCHU046-10	Beringophysa jennessi	Physa jennessi	58.629	-93.798	Canada	MB	East Twin Lake
1	1	a0034	6	7	>Beringophysa_jennessi_MB_PPCHU067-10	TACTTTATATTTAATTTTTGGGGTTTGATGTGGATTGGTTGGTACTGGATTAAGTTTATTAATTCGTTTAGAACTAGGAACAACGTTAGTTTTGTTAGATGAACATTTTTATAATGTTATTGTAACAGCTCATGCATTTGTTATAATTTTTTTTATGGTTATACCTATAATAATTGGTGGATTTGGGAATTGAATGGTACCTATATTAATTGGGGCACCTGATATAAGATTTCCTCGAATAAATAACATAAGATTTTGGTTATTACCCCCATCTTTCATTTTATTATTATGTTCTTCTATAGTCGAAGGGGGGGTAGGTACTGGTTGAACAGTTTATCCCCCATTATCTGGTCCTATTGCTCATTCTGGGTCATCCGTTGACTTAGCTATTTTTTCTTT…	622	PPCHU067-10	Beringophysa jennessi	Physa jennessi	58.755	-93.944	Canada	MB	Eastern Creek
1	1	a0026	6	7	>Beringophysa_jennessi_MB_PPCHU089-10	TACTTTATATTTAATTTTTGGGGTTTGATGTGGATTGGTTGGTACTGGATTAAGTTTATTAATTCGTTTAGAACTAGGAACAACGTTAGTTTTGTTAGATGAACATTTTTATAATGTTATTGTAACAGCTCATGCATTTGTTATAATTTTTTTTATGGTTATACCTATAATAATTGGTGGATTTGGGAATTGAATGGTACCTATATTAATTGGGGCACCTGATATAAGATTTCCTCGAATAAATAACATAAGATTTTGGTTATTACCTCCATCTTTCATTTTATTATTATGTTCTTCTATAGTCGAAGGGGGGGTAGGTACTGGTTGAACAGTTTATCCCCCATTATCTGGTCCTATTGCTCATTCTGGGTCGTCCGTTGACTTAGCTATTTTTTCTTT…	622	PPCHU089-10	Beringophysa jennessi	Physa jennessi	58.73	-93.784	Canada	MB	Malcolm Ramsay Lake
1	1	a0022	6	7	>Beringophysa_jennessi_MB_PPCHU090-10	TACTTTATATTTAATTTTTGGGGTTTGATGTGGATTGGTTGGTACTGGATTAAGTTTATTAATTCGTTTAGAACTAGGAACAACGTTAGTTTTGTTAGATGAACATTTTTATAATGTTATTGTAACAGCTCATGCATTTGTTATAATTTTTTTTATGGTTATACCTATAATAATTGGTGGATTTGGGAATTGAATGGTACCTATATTAATTGGGGCACCTGATATAAGATTTCCTCGAATAAATAACATAAGATTTTGGTTATTACCTCCATCTTTCATTTTATTATTATGTTCTTCTATAGTCGAAGGGGGGGTAGGTACTGGTTGAACAGTTTATCCCCCATTATCTGGTCCTATTGCTCATTCTGGGTCGTCCGTTGACTTAGCTATTTTTTCTTT…	622	PPCHU090-10	Beringophysa jennessi	Physa jennessi	58.73	-93.784	Canada	MB	Malcolm Ramsay Lake
1	1	a0333	7	8	>Physella_hendersoni_SC_AY651194	NACATTATATTTAATTTTTGGTGTATGATGTGGTTTAGTTGGTACTGGCTTAAGTTTACTAATTCGTTTAGAATTAGGTACTACGTTGGTATTATTAGATGAACATTTTTATAATGTTATTGTCACAGCACATGCTTTTGTTATAATTTTTTTTATGGTAATACCAATAATGATCGGTGGGTTTGGTAATTGAATGGTACCCATATTAATTGGAGCTCCCGATATAAGTTTTCCGCGTATAAATAATATAAGATTTTGGTTGTTACCTCCTTCTTTTATTTTATTGCTATGTAGTTCTATAGTAGAAGGTGGTGTAGGTACAGGATGAACTGTATATCCTCCATTATCAGGTCCTATTGCTCATTCTGGATCTTCTGTAGATTTAGCTATTTTTTCACT…	621	AY651194	Physella hendersoni	Physa hendersoni	32.706	-80.8281	USA	SC	Combahee River	Type location
1	1	a0334	7	8	>Physella_hendersoni_SC_AY651195	NACATTATATTTAATTTTTGGTGTATGATGTGGTTTAGTTGGTACTGGCTTAAGTTTACTAATTCGTTTAGAATTAGGTACTACGTTGGTATTATTAGATGAACATTTTTATAATGTTATTGTCACAGCACATGCTTTTGTTATAATTTTTTTTATGGTAATACCAATAATGATCGGTGGGTTTGGTAATTGAATGGTACCCATATTAATTGGAGCTCCCGATATAAGTTTTCCGCGTATAAATAATATAAGATTTTGGTTGTTACCTCCTTCTTTTATTTTATTGCTATGTAGTTCTATAGTAGAAGGTGGTGTAGGTACAGGATGAACTGTATATCCTCCATTATCAGGTCCTATTGCTCATTCTGGATCTTCTGTAGATTTAGCTATTTTTTCACT…	621	AY651195	Physella hendersoni	Physa hendersoni	32.706	-80.8281	USA	SC	Combahee River	Type location
1	1	a0332	7	8	>Physella_hendersoni_SC_AY651196	NACATTATATTTAATTTTTGGTGTATGATGTGGGTTAGTTGGCACTGGCTTAAGTTTACTAATTCGTTTAGAATTAGGTACTACGTTGGTATTATTAGATGAACATTTTTATAATGTTATTGTCACAGCACATGCTTTTGTTATAATTTTTTTTATGGTAATACCAATAATGATCGGTGGGTTTGGTAATTGAATGGTACCCATATTAATTGGAGCTCCCGATATAAGTTTTCCGCGTATAAATAATATAAGATTTTGGTTGTTACCTCCTTCTTTTATTTTATTGCTATGTAGCTCTATAGTAGAAGGTGGTGTAGGTACAGGATGAACTGTATATCCTCCATTATCAGGTCCTATTGCTCATTCTGGATCTTCTGTAGATTTAGCTATTTTTTCACT…	621	AY651196	Physella hendersoni	Physa hendersoni	32.706	-80.8281	USA	SC	Combahee River	Type location
1	1	a0134	8	15	>Physella_sp._OR_KF305393	AACTTTATACTTAATTTTTGGTGTTTGATGTGGTTTAGTTGGTACAGGTTTAAGTTTATTAATTCGATTGGAGTTAGGAACTACATTAGTTTTATTAGATGAACATTTTTATAATGTTATTGTAACAGCACATGCTTTTGTTATAATTTTTTTTATAGTAATACCAATAATAATTGGGGGATTTGGAAATTGAATAGTTCCTATATTAATTGGTGCTCCAGATATAAGTTTTCCACGAATAAACAATATAAGGTTTTGGTTATTACCTCCGTCATTTATTTTATTATTGTGTAGTTCAATAGTTGAGGGTGGAGTTGGTACTGGTTGAACAGTATATCCTCCTTTATCTGGGCCAATTGCACACTCTGGGTCTTCAGTTGATTTAGCTATTTTTTCATT…	622	KF305393	Physella sp.	Physa sp.	42.5302	-117.185	USA	OR	Owyhee River
1	1	a0125	8	15	>Physella_sp._OR_KF305394	AACTTTATACTTAATTTTTGGTGTTTGATGTGGTTTAGTTGGTACAGGTTTAAGTTTATTAATTCGATTGGAGTTAGGAACTACATTAGTTTTATTAGATGAACATTTTTATAATGTTATTGTAACAGCACATGCTTTTGTTATAATTTTTTTTATAGTAATACCAATAATAATTGGGGGATTTGGAAATTGAATAGTTCCTATATTAATTGGTGCTCCAGATATAAGTTTTCCACGAATAAACAATATAAGGTTTTGGTTATTACCTCCGTCATTTATTTTATTATTGTGTAGTTCAATAGTTGAGGGTGGAGTTGGTACTGGTTGAACAGTATATCCTCCTTTATCTGGGCCAATTGCACACTCTGGGTCTTCAGTTGATTTAGCTATTTTTTCATT…	622	KF305394	Physella sp.	Physa sp.	42.5302	-117.185	USA	OR	Owyhee River
1	1	a0133	8	15	>Physella_sp._OR_KF305395	AACTTTATACTTAATTTTTGGTGTTTGATGTGGTTTAGTTGGTACAGGTTTAAGTTTATTAATTCGATTGGAGTTAGGAACTACATTAGTTTTATTAGATGAACATTTTTATAATGTTATTGTAACAGCACATGCTTTTGTTATAATTTTTTTTATAGTAATACCAATAATAATTGGGGGATTTGGAAATTGAATAGTTCCTATATTAATTGGTGCTCCAGATATAAGTTTTCCACGAATAAACAATATAAGGTTTTGGTTATTACCTCCGTCATTTATTTTATTATTGTGTAGTTCAATAGTTGAGGGTGGAGTTGGTACTGGTTGAACAGTATATCCTCCTTTATCTGGGCCAATTGCACACTCTGGGTCTTCAGTTGATTTAGCTATTTTTTCATT…	622	KF305395	Physella sp.	Physa sp.	42.5302	-117.185	USA	OR	Owyhee River
1	1	a0121	8	15	>Physella_sp._OR_KF305396	AACTTTATACTTAATTTTTGGTGTTTGATGTGGTTTAGTTGGTACAGGTTTAAGTTTATTAATTCGATTGGAGTTAGGAACTACATTAGTTTTATTAGATGAACATTTTTATAATGTTATTGTAACAGCACATGCTTTTGTTATAATTTTTTTTATAGTAATACCAATAATAATTGGGGGATTTGGAAATTGAATAGTTCCTATATTAATTGGTGCTCCAGATATAAGTTTTCCACGAATAAACAATATAAGGTTTTGGTTATTACCTCCGTCATTTATTTTATTATTGTGTAGTTCAATAGTTGAGGGTGGAGTTGGTACTGGTTGAACAGTATACCCTCCTTTATCTGGGCCAATTGCACACTCTGGGTCTTCAGTTGATTTAGCTATTTTTTCATT…	622	KF305396	Physella sp.	Physa sp.	42.5302	-117.185	USA	OR	Owyhee River
1	1	a0129	8	15	>Physella_sp._OR_KF305397	AACTTTATACTTAATTTTTGGTGTTTGATGTGGTTTAGTTGGTACAGGTTTAAGTTTATTAATTCGATTGGAGTTAGGAACTACATTAGTTTTATTAGATGAACATTTTTATAATGTTATTGTAACAGCACATGCTTTTGTTATAATTTTTTTTATAGTAATACCAATAATAATTGGGGGATTTGGAAATTGAATAGTTCCTATATTAATTGGTGCTCCAGATATAAGTTTTCCACGAATAAACAATATAAGGTTTTGGTTATTACCTCCGTCATTTATTTTATTATTGTGTAGTTCAATAGTTGAGGGTGGAGTTGGTACTGGTTGAACAGTATATCCTCCTTTATCTGGGCCAATTGCACACTCTGGGTCTTCAGTTGATTTAGCTATTTTTTCATT…	622	KF305397	Physella sp.	Physa sp.	42.5302	-117.185	USA	OR	Owyhee River
1	1	a0127	8	15	>Physella_sp._OR_KF305398	AACTTTATACTTAATTTTTGGTGTTTGATGTGGTTTAGTTGGTACAGGTTTAAGTTTATTAATTCGATTGGAGTTAGGAACTACATTAGTTTTATTAGATGAACATTTTTATAATGTTATTGTAACAGCACATGCTTTTGTTATAATTTTTTTTATAGTAATACCAATAATAATTGGGGGATTTGGAAATTGAATAGTTCCTATATTAATTGGTGCTCCAGATATAAGTTTTCCACGAATAAACAATATAAGGTTTTGGTTATTACCTCCGTCATTTATTTTATTATTGTGTAGTTCAATAGTTGAGGGTGGAGTTGGTACTGGTTGAACAGTATATCCTCCTTTATCTGGGCCAATTGCACACTCTGGGTCTTCAGTTGATTTAGCTATTTTTTCATT…	622	KF305398	Physella sp.	Physa sp.	42.5302	-117.185	USA	OR	Owyhee River
1	1	a0130	8	15	>Physella_sp._OR_KF305399	AACTTTATACTTAATTTTTGGTGTTTGATGTGGTTTAGTTGGTACAGGTTTAAGTTTATTAATTCGATTGGAGTTAGGAACTACATTAGTTTTATTAGATGAACATTTTTATAATGTTATTGTAACAGCACATGCTTTTGTTATAATTTTTTTTATAGTAATACCAATAATAATTGGGGGATTTGGAAATTGAATAGTTCCTATATTAATTGGTGCTCCAGATATAAGTTTTCCACGAATAAACAATATAAGGTTTTGGTTATTACCTCCGTCATTTATTTTATTATTGTGTAGTTCAATAGTTGAGGGTGGAGTTGGTACTGGTTGAACAGTATATCCTCCTTTATCTGGGCCAATTGCACACTCTGGGTCTTCAGTTGATTTAGCTATTTTTTCATT…	622	KF305399	Physella sp.	Physa sp.	42.5302	-117.185	USA	OR	Owyhee River
1	1	a0131	8	15	>Physella_sp._OR_KF305400	AACTTTATACTTAATTTTTGGTGTTTGATGTGGTTTAGTTGGTACAGGTTTAAGTTTATTAATTCGATTGGAGTTAGGAACTACATTAGTTTTATTAGATGAACATTTTTATAATGTTATTGTAACAGCACATGCTTTTGTTATAATTTTTTTTATAGTAATACCAATAATAATTGGGGGATTTGGAAATTGAATAGTTCCTATATTAATTGGTGCTCCAGATATAAGTTTTCCACGAATAAACAATATAAGGTTTTGGTTATTACCTCCGTCATTTATTTTATTATTGTGTAGTTCAATAGTTGAGGGTGGAGTTGGTACTGGTTGAACAGTATATCCTCCTTTATCTGGGCCAATTGCACACTCTGGGTCTTCAGTTGATTTAGCTATTTTTTCATT…	622	KF305400	Physella sp.	Physa sp.	42.5302	-117.185	USA	OR	Owyhee River
1	1	a0132	8	15	>Physella_sp._OR_KF305401	AACTTTATACTTAATTTTTGGTGTTTGATGTGGTTTAGTTGGTACAGGTTTAAGTTTATTAATTCGATTGGAGTTAGGAACTACATTAGTTTTATTAGATGAACATTTTTATAATGTTATTGTAACAGCACATGCTTTTGTTATAATTTTTTTTATAGTAATACCAATAATAATTGGGGGATTTGGAAATTGAATAGTTCCTATATTAATTGGTGCTCCAGATATAAGTTTTCCACGAATAAACAATATAAGGTTTTGGTTATTACCTCCGTCATTTATTTTATTATTGTGTAGTTCAATAGTTGAGGGTGGAGTTGGTACTGGTTGAACAGTATATCCTCCTTTATCTGGGCCAATTGCACACTCTGGGTCTTCAGTTGATTTAGCTATTTTTTCATT…	622	KF305401	Physella sp.	Physa sp.	42.5302	-117.185	USA	OR	Owyhee River
1	2	a0123	8	15	>Physella_sp._OR_KF305402	NNNNNNNNNNNNNNNNNNNNNNNNNNNNNNNNNNNNNNNNGGTACAGGTTTAAGTTTATTAATTCGATTGGAGTTAGGAACTACATTAGTTTTATTAGATGAACATTTTTATAATGTTATTGTAACAGCACATGCTTTTGTTATAATTTTTTTTATAGTAATACCAATAATAATTGGGGGATTTGGAAATTGAATAGTTCCTATATTAATTGGTGCTCCAGATATAAGTTTTCCACGAATAAACAATATAAGGTTTTGGTTATTACCTCCGTCATTTATTTTATTATTGTGTAGTTCAATAGTTGAGGGTGGAGTTGGTACTGGTTGAACAGTATATCCTCCTTTATCTGGGCCAATTGCACACTCTGGGTCTTCAGTTGATTTAGCTATTTTTTCATT…	582	KF305402	Physella sp.	Physa sp.	42.5302	-117.185	USA	OR	Owyhee River
1	2	a0124	8	15	>Physella_sp._OR_KF305403	NNNNNNNNNNNNNNNNNNNNNNNNNNNNNNNNNNTTAGTTGGTACAGGTTTAAGTTTATTAATTCGATTGGAGTTAGGAACTACATTAGTTTTATTAGATGAACATTTTTATAATGTTATTGTAACAGCACATGCTTTTGTTATAATTTTTTTTATAGTAATACCAATAATAATTGGGGGATTTGGAAATTGAATAGTTCCTATATTAATTGGTGCTCCAGATATAAGTTTTCCACGAATAAACAATATAAGGTTTTGGTTATTACCTCCGTCATTTATTTTATTATTGTGTAGTTCAATAGTTGAGGGTGGAGTTGGTACTGGTTGAACAGTATATCCTCCTTTATCTGGGCCAATTGCACACTCTGGGTCTTCAGTTGATTTAGCTATTTTTTCATT…	588	KF305403	Physella sp.	Physa sp.	42.5302	-117.185	USA	OR	Owyhee River
1	1	a0126	8	15	>Physella_sp._OR_KF305404	AACTTTATACTTAATTTTTGGTGTTTGATGTGGTTTAGTTGGTACAGGTTTAAGTTTATTAATTCGATTGGAGTTAGGAACTACATTAGTTTTATTAGATGAACATTTTTATAATGTTATTGTAACAGCACATGCTTTTGTTATAATTTTTTTTATAGTAATACCAATAATAATTGGGGGATTTGGAAATTGAATAGTTCCTATATTAATTGGTGCTCCAGATATAAGTTTTCCACGAATAAACAATATAAGGTTTTGGTTATTACCTCCGTCATTTATTTTATTATTGTGTAGTTCAATAGTTGAGGGTGGAGTTGGTACTGGTTGAACAGTATATCCTCCTTTATCTGGGCCAATTGCACACTCTGGGTCTTCAGTTGATTTAGCTATTTTTTCATT…	622	KF305404	Physella sp.	Physa sp.	42.5302	-117.185	USA	OR	Owyhee River
1	1	a0122	8	15	>Physella_sp._OR_KF305405	AACTTTATACTTAATTTTTGGTGTTTGATGTGGTTTAGTTGGTACAGGTTTAAGTTTATTAATTCGATTGGAATTAGGAACTACATTAGTTTTATTAGATGAACATTTTTATAATGTTATTGTAACAGCACATGCTTTTGTTATAATTTTTTTTATAGTAATACCAATAATAATTGGGGGATTTGGAAATTGAATAGTTCCTATATTAATTGGTGCTCCAGATATAAGTTTTCCACGAATAAACAATATAAGGTTTTGGTTATTACCTCCGTCATTTATTTTATTATTGTGTAGTTCAATAGTTGAGGGTGGAGTTGGTACTGGTTGAACAGTATATCCTCCTTTATCTGGGCCAATTGCACACTCTGGGTCTTCAGTTGATTTAGCTATTTTTTCATT…	622	KF305405	Physella sp.	Physa sp.	42.5302	-117.185	USA	OR	Owyhee River
1	1	a0135	8	15	>Physella_sp._SRP202	AACTTTATACTTAATTTTTGGTGTTTGATGTGGTTTAGTTGGTACAGGTTTAAGTTTATTAATTCGATTGGAGTTAGGAACTACATTAGTTTTATTAGATGAACATTTTTATAATGTTATTGTAACAGCACATGCTTTTGTTATAATTTTTTTTATAGTAATACCAATAATAATTGGGGGATTTGGAAATTGAATAGTTCCTATATTAATTGGTGCTCCAGATATAAGTTTTCCACGAATAAACAATATAAGGTTTTGGTTATTACCTCCGTCATTTATTTTATTATTGTGTAGTTCAATAGTTGAGGGTGGAGTTGGTACTGGTTGAACAGTATATCCTCCTTTATCTGGGCCAATTGCACACTCTGGGTCTTCAGTTGATTTAGCTATTTTTTCATT…	622	SRP202	Physella sp.	OWRP-1	42.5301	-117.188	USA	OR	Warm Springs Canyon
1	1	a0128	8	15	>Physella_sp._SRP203	AACTTTATACTTAATTTTTGGTGTTTGATGTGGTTTAGTTGGTACAGGTTTAAGTTTATTAATTCGATTGGAGTTAGGAACTACATTAGTTTTATTAGATGAACATTTTTATAATGTTATTGTAACAGCACATGCTTTTGTTATAATTTTTTTTATAGTAATACCAATAATAATTGGGGGATTTGGAAATTGAATAGTTCCTATATTAATTGGTGCTCCAGATATAAGTTTTCCACGAATAAACAATATAAGGTTTTGGTTATTACCTCCGTCATTTATTTTATTATTGTGTAGTTCAATAGTTGAGGGTGGAGTTGGTACTGGTTGAACAGTATATCCTCCTTTATCTGGGCCAATTGCACACTCTGGGTCTTCAGTTGATTTAGCTATTTTTTCATT…	622	SRP203	Physella sp.	OWRP-3	42.5301	-117.188	USA	OR	Warm Springs Canyon
1	1	a0217	9	16	>Physella_ancillaria_MB_MG423367	AACTTTGTATTTAATTTTTGGTGTTTGATGTGGTTTAGTTGGTACAGGTTTAAGTTTACTAATTCGATTGGAGTTGGGAACTACATTAGTTTTATTAGACGAACATTTTTATAATGTTATTGTTACAGCACATGCTTTTGTTATAATTTTTTTTATAGTAATACCTATAATAATTGGGGGATTTGGTAATTGAATAGTTCCTATGCTAATTGGTGCCCCGGATATAAGTTTCCCACGAATAAATAATATAAGGTTTTGATTACTACCTCCATCTTTTATTTTATTATTGTGTAGTTCAATAGTTGAAGGTGGGGTTGGTACTGGTTGAACAGTTTACCCCCCATTATCTGGGCCTATTGCACATTCTGGGTCTTCAGTTGATCTAGCTATTTTTTCATT…	622	MG423367	Physella ancillaria	Physa ancillaria	58.676	-94.167	Canada	MB	Churchill River
1	2	a0213	9	16	>Physella_ancillaria_NB_MT186368	NNNNNNNNNNNNNNNNTTTGGTGTTTGATGTGGTTTAGTTGGTACAGGTTTAAGTTTACTAATTCGATTGGAGTTGGGAACTACATTAGTTTTATTAGACGAACATTTTTATAATGTTATTGTTACAGCACATGCTTTTGTTATAATTTTTTTTATAGTAATACCTATAATAATTGGGGGATTTGGGAATTGAATAGTTCCTATACTAATTGGTGCCCCGGATATAAGTTTCCCACGAATAAATAATATAAGGTTTTGATTACTACCTCCATCTTTTATTTTATTATTGTGTAGTTCGATAGTTGAAGGTGGGGTTGGTACTGGTTGAACAGTTTACCCCCCATTATCTGGGTCTATTGCACACTCTGGGTCTTCAGTTGATCTAGCTATTTTTTCATT…	606	MT186368	Physella ancillaria	Physella ancillaria	45.9682	-66.7527	Canada	NB	Saint John River
1	2	a0214	9	16	>Physella_ancillaria_NB_MT186455	NNNNNNNNNNNNNNNNTTTGGTGTTTGATGTGGTTTAGTTGGTACAGGTTTAAGTTTACTAATTCGATTGGAGTTGGGAACTACATTAGTTTTATTAGACGAACATTTTTATAATGTTATTGTTACAGCACATGCTTTTGTTATAATTTTTTTTATAGTAATACCTATAATAATTGGGGGATTTGGGAATTGAATAGTTCCTATACTAATTGGTGCCCCGGATATAAGTTTCCCACGAATAAATAATATAAGGTTTTGATTACTACCTCCATCTTTTATTTTATTATTGTGTAGTTCGATAGTTGAAGGTGGGGTTGGTACTGGTTGAACAGTTTACCCCCCATTATCTGGGTCTATTGCACACTCTGGGTCTTCAGTTGATCTAGCTATTTTTTCATT…	606	MT186455	Physella ancillaria	Physella ancillaria	45.9745	-66.7508	Canada	NB	Saint John River
1	1	a0218	9	16	>Physella_ancillaria_NY_MGOCF083-16	AACTTTGTATTTAATTTTTGGTGTTTGATGTGGTTTAGTTGGTACAGGTTTAAGTTTACTAATTCGATTGGAGTTGGGAACTACATTAGTTTTATTAGACGAACATTTTTATAATGTTATTGTTACAGCACATGCTTTTGTTATAATTTTTTTTATAGTAATACCTATAATAATTGGGGGATTTGGGAATTGAATAGTTCCTATGCTAATTGGTGCCCCGGATATAAGTTTCCCACGAATAAATAATATAAGGTTTTGATTACTACCTCCATCTTTTATTTTATTATTGTGTAGTTCAATAGTTGAAGGTGGGGTTGGTACTGGTTGAACAGTTTACCCTCCATTATCTGGGCCTATTGCACATTCTGGGTCTTCAGTTGATCTAGCTATTTTTTCATT…	622	MGOCF083-16	Physella ancillaria	Physa ancillaria	43.232	-77.616	USA	NY	Genesee River
1	1	a0215	9	16	>Physella_ancillaria_ON_KM612237	AACTTTGTATTTAATTTTTGGTGTTTGATGTGGTTTAGTTGGTACAGGTTTAAGTTTACTAATTCGATTGGAGTTGGGAACTACATTAGTTTTATTAGACGAACATTTTTATAATGTTATTGTTACAGCACATGCTTTTGTTATAATTTTTTTTATAGTAATACCTATAATAATTGGGGGATTTGGGAATTGAATAGTTCCTATGCTAATTGGTGCCCCAGATATAAGTTTCCCACGAATAAATAATATAAGGTTTTGATTACTACCTCCATCTTTTATTTTATTATTGTGTAGTTCAATAGTTGAAGGTGGGGTTGGTACTGGTTGAACAGTTTACCCCCCATTATCTGGGCCTATTGCACACTCTGGGTCTTCAGTTGATCTAGCTATTTTTTCATT…	622	KM612237	Physella ancillaria	Physa ancillaria	41.968	-82.531	Canada	ON	Lake Pond outlet
1	2	a0219	9	16	>Physella_ancillaria_ON_SWINP276-18	NNNTTTGTATTTAATTTTTGGTGTTTGATGTGGTTTAGTTGGTACAGGTTTAAGTTTACTAATTCGATTGGAGTTGGGAACTACATTAGTTTTATTAGACGAACATTTTTATAATGTTATTGTTACAGCACATGCTTTTGTTATAATTTTTTTTATAGTAATACCTATAATAATTGGGGGATTTGGGAATTGAATAGTTCCTATGCTAATTGGTGCCCCGGATATAAGTTTCCCACGAATAAATAATATAAGGTTTTGATTACTACCTCCATCTTTTATTTTATTATTGTGTAGTTCAATAGTTGAAGGTGGGGTTGGTACTGGTTGAACAGTTTACCCTCCATTATCTGGGCCTATTGCACATTCTGGGTCTTCAGTTGATCTAGCTATTTTTTCATT…	619	SWINP276-18	Physella ancillaria	Physa ancillaria	44.6031	-78.8287	Canada	ON	Balsam Lake
1	1	a0216	9	16	>Physella_sp._ON_MG422988	AACTTTGTATTTAATTTTTGGTGTTTGATGTGGTTTAGTTGGTACAGGTTTAAGTTTACTAATTCGATTGGAGTTGGGAACTACATTAGTTTTATTAGACGAACATTTTTATAATGTTATTGTTACAGCACATGCTTTTGTTATAATTTTTTTTATAGTAATACCTATAATAATTGGGGGATTTGGGAATTGAATAGTTCCTATGCTAATTGGTGCCCCGGATATAAGTTTCCCACGAATAAATAATATAAGGTTTTGATTACTACCTCCATCTTTTATTTTATTATTGTGTAGTTCAATAGTTGAAGGTGGGGTTGGTACTGGTTGAACAGTTTACCCCCCATTATCTGGGCCTATTGCACATTCTGGGTCTTCAGTTGATCTAGCTATTTTTTCATT…	622	MG422988	Physella sp.	Physa sp.	44.505	-76.041	Canada	ON	Killenbeck Lake outlet
1	1	a0182	9	17	>Physella_ancillaria_AB_KM612051	AACTTTATATTTAATTTTTGGTGTTTGATGTGGTTTAGTTGGTACAGGTTTAAGTTTACTAATTCGATTAGAGTTGGGAACTACATTAGTTTTATTAGACGAACATTTTTACAATGTTATTGTTACAGCACATGCTTTTGTTATAATTTTTTTTATAGTAATACCTATAATAATTGGGGGATTTGGGAATTGAATAGTTCCGATACTAATTGGTGCTCCGGATATAAGTTTCCCACGAATAAATAATATAAGATTTTGATTACTACCTCCATCTTTTATTTTATTATTGTGTAGTTCAATAGTTGAAGGTGGGGTTGGTACTGGTTGAACAGTTTACCCTCCTTTATCTGGGCCTATTGCACACTCTGGGTCTTCAGTTGATTTAGCTATTTTTTCATT…	622	KM612051	Physella ancillaria	Physa ancillaria	52.892	-118.091	Canada	AB	Cottonwood Slough
1	1	a0190	9	17	>Physella_ancillaria_AB_KM612149	AACTTTATATTTAATTTTTGGTGTTTGATGTGGTTTAGTTGGTACAGGTTTAAGTTTACTAATTCGATTAGAGTTGGGAACTACATTAGTTTTATTAGACGAACATTTTTACAATGTTATTGTTACAGCACATGCTTTTGTTATAATTTTTTTTATAGTAATACCTATAATAATTGGGGGATTTGGGAATTGAATAGTTCCGATACTAATTGGTGCTCCGGATATAAGTTTCCCACGAATAAATAATATAAGATTTTGATTACTACCTCCATCTTTTATTTTATTATTGTGTAGTTCAATAGTTGAAGGTGGGGTTGGTACTGGTTGAACAGTTTACCCTCCTTTATCTGGGCCTATTGCACACTCTGGGTCTTCAGTTGATTTAGCTATTTTTTCATT…	622	KM612149	Physella ancillaria	Physa ancillaria	52.892	-118.091	Canada	AB	Cottonwood Slough
1	1	a0192	9	17	>Physella_ancillaria_BC_KM611920	AACTTTATATTTAATTTTTGGTGTTTGATGTGGTTTAGTTGGTACAGGTTTAAGTTTACTAATTCGATTAGAGTTGGGAACTACATTAGTTTTATTAGACGAACATTTTTACAATGTTATTGTTACAGCACATGCTTTTGTTATAATTTTTTTTATAGTAATACCTATAATAATTGGGGGATTTGGGAATTGAATAGTTCCGATACTAATTGGTGCTCCGGATATAAGTTTCCCACGAATAAATAATATAAGATTTTGATTACTACCTCCATCTTTTATTTTATTATTGTGTAGTTCAATAGTTGAAGGTGGGGTTGGTACTGGTTGAACAGTTTACCCTCCTTTATCTGGGCCTATTGCACACTCTGGGTCTTCAGTTGATTTAGCTATTTTTTCATT…	622	KM611920	Physella ancillaria	Physa ancillaria	51.443	-116.542	Canada	BC	Emerald Lake trib
1	1	a0202	9	17	>Physella_ancillaria_MB_DSMOL074-12	AACTTTATATTTAATTTTTGGTGTTTGATGTGGTTTAGTTGGTACAGGTTTAAGTTTACTAATTCGATTAGAGTTGGGAACTACATTAGTTTTATTAGACGAACATTTTTACAATGTTATTGTTACAGCACATGCTTTTGTTATAATTTTTTTTATAGTAATACCTATAATAATTGGAGGATTTGGGAATTGAATAGTTCCGATACTAATTGGTGCTCCGGATATAAGTTTCCCACGAATAAATAATATAAGATTTTGATTATTACCTCCATCTTTTATTTTATTATTGTGTAGTTCAATAGTTGAAGGTGGGGTTGGTACTGGTTGAACAGTTTACCCTCCTTTATCTGGGCCTATTGCACACTCTGGGTCTTCAGTTGATTTAGCTATTTTTTCATT…	622	DSMOL074-12	Physella ancillaria	Physa ancillaria	58.626	-94.228	Canada	MB	Churchill River
1	1	a0159	9	17	>Physella_ancillaria_MB_HQ926968	AACTTTATATTTAATTTTTGGTGTTTGATGTGGTTTAGTTGGTACAGGTTTAAGTTTACTAATTCGATTAGAGTTGGGAACTACATTAGTTTTATTAGACGAACATTTTTACAATGTTATTGTTACAGCACATGCTTTTGTTATAATTTTTTTTATAGTAATACCTATAATAATTGGGGGGTTTGGGAATTGAATAGTTCCGATACTAATTGGTGCTCCGGATATAAGTTTCCCACGAATAAATAATATAAGATTTTGATTACTACCTCCATCTTTTATTTTATTATTGTGTAGTTCAATAGTTGAAGGTGGGGTTGGTACTGGTTGAACAGTTTACCCCCCTTTATCTGGGCCTATTGCACACTCTGGGTCTTCAGTTGATTTAGCTATTTTTTCATT…	622	HQ926968	Physella ancillaria	Physa ancillaria	58.6631	-94.1662	Canada	MB	Goose Creek
1	1	a0152	9	17	>Physella_ancillaria_MB_MG421380	AACTTTATATTTAATTTTTGGTGTTTGATGTGGTTTAGTTGGTACAGGTTTAAGTTTACTAATTCGATTAGAGTTGGGAACTACATTAGTTTTATTAGACGAACATTTTTATAATGTTATTGTTACAGCACATGCTTTTGTTATAATTTTTTTTATAGTAATACCTATAATAATTGGGGGATTTGGGAATTGAATAGTTCCGATACTAATTGGTGCTCCGGATATAAGTTTCCCACGAATAAATAATATAAGATTTTGATTACTACCTCCATCTTTTATTTTATTATTGTGTAGTTCAATAGTTGAAGGTGGGGTTGGTACTGGTTGAACAGTTTACCCTCCTTTATCTGGGCCTATTGCACACTCTGGGTCTTCAGTTGATTTAGCTATTTTTTCATT…	622	MG421380	Physella ancillaria	Physa ancillaria	58.662	-94.165	Canada	MB	Goose Creek
1	1	a0205	9	17	>Physella_ancillaria_MB_MG421410	AACTTTATATTTAATTTTTGGTGTTTGATGTGGTTTAGTTGGTACAGGTTTAAGTTTACTAATTCGATTAGAGTTGGGAACTACATTAGTTTTATTAGACGAACATTTTTACAATGTTATTGTTACAGCACATGCTTTTGTTATAATTTTTTTTATAGTAATACCTATAATAATTGGAGGATTTGGGAATTGAATAGTTCCGATACTAATTGGTGCTCCGGATATAAGTTTCCCACGAATAAATAATATAAGATTTTGATTACTACCTCCATCTTTTATTTTATTATTGTGTAGTTCAATAGTTGAAGGTGGGGTTGGTACTGGTTGAACAGTTTACCCTCCTTTATCTGGGCCTATTGCACACTCTGGGTCTTCAGTTGATTTAGCTATTTTTTCATT…	622	MG421410	Physella ancillaria	Physa ancillaria	58.676	-94.167	Canada	MB	Churchill River
1	1	a0140	9	17	>Physella_ancillaria_MB_MG421540	AACTTTATATTTAATTTTTGGTGTTTGATGTGGTTTAGTTGGTACAGGTTTAAGTTTACTAATTCGATTAGAGTTAGGAACTACATTAGTTTTATTAGATGAACATTTTTATAATGTTATTGTTACAGCACATGCTTTTGTTATAATTTTTTTTATAGTAATACCTATAATAATTGGGGGATTTGGGAATTGAATAGTTCCGATACTAATTGGTGCTCCGGATATAAGTTTCCCACGAATAAATAATATAAGATTTTGATTACTACCTCCATCTTTTATTTTATTATTGTGTAGTTCAATAGTTGAAGGTGGGGTTGGTACTGGTTGAACAGTTTACCCTCCTTTATCTGGGCCTATTGCACACTCTGGGTCTTCAGTTGATTTAGCTATTTTTTCATT…	622	MG421540	Physella ancillaria	Physa ancillaria	58.662	-94.165	Canada	MB	Goose Creek
1	1	a0151	9	17	>Physella_ancillaria_MB_MG421606	NACTTTATATTTAATTTTTGGTGTTTGATGTGGTTTAGTTGGTACAGGTTTAAGTTTACTAATTCGATTAGAGTTGGGAACTACATTAGTTTTATTAGACGAACATTTTTATAATGTTATTGTTACAGCACATGCTTTTGTTATAATTTTTTTTATAGTAATACCTATAATAATTGGGGGATTTGGGAATTGAATAGTTCCGATACTAATTGGTGCTCCGGATATAAGTTTCCCACGAATAAATAATATAAGATTTTGATTACTACCTCCATCTTTTATTTTATTATTGTGTAGTTCAATAGTTGAAGGTGGGGTTGGTACTGGTTGAACAGTTTACCCTCCTTTATCTGGGCCTATTGCACACTCTGGGTCTTCAGTTGATTTAGCTATTTTTTCATT…	621	MG421606	Physella ancillaria	Physa ancillaria	58.676	-94.169	Canada	MB	Churchill River
1	1	a0206	9	17	>Physella_ancillaria_MB_MG421768	AACTTTATATTTAATTTTTGGTGTTTGATGTGGTTTAGTTGGTACAGGTTTAAGTTTACTAATTCGATTAGAGTTGGGAACTACATTAGTTTTATTAGACGAACATTTTTACAATGTTATTGTTACAGCACATGCTTTTGTTATAATTTTTTTTATAGTAATACCTATAATAATTGGAGGATTTGGGAATTGAATAGTTCCGATACTAATTGGTGCTCCGGATATAAGTTTCCCACGAATAAATAATATAAGATTTTGATTACTACCTCCATCTTTTATTTTATTATTGTGTAGTTCAATAGTTGAAGGTGGGGTTGGTACTGGTTGAACAGTTTACCCTCCTTTATCTGGGCCTATTGCACACTCTGGGTCTTCAGTTGATTTAGCTATTTTTTCATT…	622	MG421768	Physella ancillaria	Physa ancillaria	58.676	-94.167	Canada	MB	Churchill River
1	1	a0158	9	17	>Physella_ancillaria_MB_MG422018	AACTTTATATTTAATTTTTGGTGTTTGATGTGGTTTAGTTGGTACAGGTTTAAGTTTACTAATTCGATTAGAGTTGGGAACTACATTAGTTTTATTAGACGAACATTTTTACAATGTTATTGTTACAGCACATGCTTTTGTTATAATTTTTTTTATAGTAATACCTATAATAATTGGGGGGTTTGGGAATTGAATAGTTCCGATACTAATTGGTGCTCCGGATATAAGTTTCCCACGAATAAATAATATAAGATTTTGATTACTACCTCCATCTTTTATTTTATTATTGTGTAGTTCAATAGTTGAAGGTGGGGTTGGTACTGGTTGAACAGTTTACCCCCCTTTATCTGGGCCTATTGCACACTCTGGGTCTTCAGTTGATTTAGCTATTTTTTCATT…	622	MG422018	Physella ancillaria	Physa ancillaria	58.662	-94.165	Canada	MB	Goose Creek
1	1	a0136	9	17	>Physella_ancillaria_MB_MG422145	NACTTTATATTTAATTTTTGGTGTTTGATGTGGTTTAGTTGGTACAGGTTTAAGTTTACTAATTCGATTAGAGTTAGGAACTACATTAGTTTTATTAGATGAACATTTTTATAATGTTATTGTTACAGCACATGCTTTTGTTATAATTTTTTTTATAGTAATACCTATAATAATTGGGGGATTTGGGAATTGAATAGTTCCGATACTAATTGGTGCTCCGGATATAAGTTTCCCACGAATAAATAATATAAGATTTTGATTACTACCTCCATCTTTTATTTTATTATTGTGTAGTTCAATAGTTGAAGGTGGGGTTGGTACTGGTTGAACAGTTTACCCTCCTTTATCTGGGCCTATTGCACACTCTGGGTCTTCAGTTGATTTAGCTATTTTTTCATT…	621	MG422145	Physella ancillaria	Physa ancillaria	58.676	-94.169	Canada	MB	Churchill River
1	1	a0137	9	17	>Physella_ancillaria_MB_MG422342	AACTTTATATTTAATTTTTGGTGTTTGATGTGGTTTAGTTGGTACAGGTTTAAGTTTACTAATTCGATTAGAGTTAGGAACTACATTAGTTTTATTAGATGAACATTTTTATAATGTTATTGTTACAGCACATGCTTTTGTTATAATTTTTTTTATAGTAATACCTATAATAATTGGGGGATTTGGGAATTGAATAGTTCCGATACTAATTGGTGCTCCGGATATAAGTTTCCCACGAATAAATAATATAAGATTTTGATTACTACCTCCATCTTTTATTTTATTATTGTGTAGTTCAATAGTTGAAGGTGGGGTTGGTACTGGTTGAACAGTTTACCCTCCTTTATCTGGGCCTATTGCACACTCTGGGTCTTCAGTTGATTTAGCTATTTTTTCATT…	622	MG422342	Physella ancillaria	Physa ancillaria	58.676	-94.167	Canada	MB	Churchill River
1	1	a0288	9	17	>Physella_ancillaria_MB_MG422515	AACTTTGTATTTAATTTTTGGTGTTTGATGTGGTTTAGTTGGTACAGGTTTAAGTTTACTAATTCGATTAGAGTTGGGAACTACATTAGTTTTATTAGACGAACATTTTTATAATGTTATTGTTACTGCACATGCTTTTGTTATAATTTTCTTTATAGTAATACCTATAATAATTGGGGGGTTTGGGAATTGAATAGTTCCTATACTAATTGGTGCTCCGGATATAAGTTTCCCACGAATAAATAATATAAGATTTTGATTACTACCTCCATCTTTTATTTTGTTATTGTGTAGTTCAATAGTTGAAGGTGGGGTTGGTACTGGTTGAACAGTCTATCCTCCTTTATCTGGGCCTATTGCACACTCAGGGTCTTCAGTTGATTTAGCTATTTTTTCATT…	622	MG422515	Physella ancillaria	Physa ancillaria	50.73	-98.28	Canada	MB	Lake Manitoba
1	1	a0160	9	17	>Physella_ancillaria_MB_MG422801	AACTTTATATTTAATTTTTGGTGTTTGATGTGGTTTAGTTGGTACAGGTTTAAGTTTACTAATTCGATTAGAGTTGGGAACTACATTAGTTTTATTAGACGAACATTTTTACAATGTTATTGTTACAGCACATGCTTTTGTTATAATTTTTTTTATAGTAATACCTATAATAATTGGGGGGTTTGGGAATTGAATAGTTCCGATACTAATTGGTGCTCCGGATATAAGTTTCCCACGAATAAATAATATAAGATTTTGATTACTACCTCCATCTTTTATTTTATTATTGTGTAGTTCAATAGTTGAAGGTGGGGTTGGTACTGGTTGAACAGTTTACCCCCCTTTATCTGGGCCTATTGCACACTCTGGGTCTTCAGTTGATTTAGCTATTTTTTCATT…	622	MG422801	Physella ancillaria	Physa ancillaria	58.662	-94.165	Canada	MB	Goose Creek
1	1	a0272	9	17	>Physella_ancillaria_MB_MG422849	AACTTTATATTTAATTTTTGGTGTTTGATGTGGTTTAGTTGGTACAGGTTTAAGTTTACTAATTCGATTAGAGTTGGGAACTACATTAGTTTTATTAGACGAACATTTTTATAATGTTATTGTTACTGCACATGCTTTTGTTATAATTTTCTTTATAGTAATACCTATAATAATTGGGGGGTTTGGGAATTGAATAGTTCCTATACTAATTGGTGCTCCGGATATAAGTTTCCCACGAATAAATAATATAAGATTTTGATTACTACCTCCATCTTTTATTTTGTTATTGTGTAGTTCAATAGTTGAAGGTGGGGTTGGTACTGGTTGAACAGTCTATCCTCCTTTATCTGGGCCTATTGCACACTCAGGGTCTTCAGTTGATTTAGCTATTTTTTCATT…	622	MG422849	Physella ancillaria	Physa ancillaria	58.676	-94.169	Canada	MB	Churchill River
1	1	a0141	9	17	>Physella_ancillaria_MB_MG422937	AACTTTATATTTAATTTTTGGTGTTTGATGTGGTTTAGTTGGTACAGGTTTAAGTTTACTAATTCGATTAGAGTTAGGAACTACATTAGTTTTATTAGATGAACATTTTTATAATGTTATTGTTACAGCACATGCTTTTGTTATAATTTTTTTTATAGTAATACCTATAATAATTGGGGGATTTGGGAATTGAATAGTTCCGATACTAATTGGTGCTCCGGATATAAGTTTCCCACGAATAAATAATATAAGATTTTGATTACTACCTCCATCTTTTATTTTATTATTGTGTAGTTCAATAGTTGAAGGTGGGGTTGGTACTGGTTGAACAGTTTACCCTCCTTTATCTGGGCCTATTGCACACTCTGGGTCTTCAGTTGATTTAGCTATTTTTTCATT…	622	MG422937	Physella ancillaria	Physa ancillaria	58.63	-93.23	Canada	MB	Pumphouse Lake
1	1	a0139	9	17	>Physella_ancillaria_MB_MG423475	AACTTTATATTTAATTTTTGGTGTTTGATGTGGTTTAGTTGGTACAGGTTTAAGTTTACTAATTCGATTAGAGTTAGGAACTACATTAGTTTTATTAGATGAACATTTTTATAATGTTATTGTTACAGCACATGCTTTTGTTATAATTTTTTTTATAGTAATACCTATAATAATTGGGGGATTTGGGAATTGAATAGTTCCGATACTAATTGGTGCTCCGGATATAAGTTTCCCACGAATAAATAATATAAGATTTTGATTACTACCTCCATCTTTTATTTTATTATTGTGTAGTTCAATAGTTGAAGGTGGGGTTGGTACTGGTTGAACAGTTTACCCTCCTTTATCTGGGCCTATTGCACACTCTGGGTCTTCAGTTGATTTAGCTATTTTTTCATT…	622	MG423475	Physella ancillaria	Physa ancillaria	58.676	-94.167	Canada	MB	Churchill River
1	1	a0203	9	17	>Physella_ancillaria_MB_MG423530	AACTTTATATTTAATTTTTGGTGTTTGATGTGGTTTAGTTGGTACAGGTTTAAGTTTACTAATTCGATTAGAGTTGGGAACTACATTAGTTTTATTAGACGAACATTTTTACAATGTTATTGTTACAGCACATGCTTTTGTTATAATTTTTTTTATAGTAATACCTATAATAATTGGAGGATTTGGGAATTGAATAGTTCCGATACTAATTGGTGCTCCGGATATAAGTTTCCCACGAATAAATAATATAAGATTTTGATTATTACCTCCATCTTTTATTTTATTATTGTGTAGTTCAATAGTTGAAGGTGGGGTTGGTACTGGTTGAACAGTTTACCCTCCTTTATCTGGGCCTATTGCACACTCTGGGTCTTCAGTTGATTTAGCTATTTTTTCATT…	622	MG423530	Physella ancillaria	Physa ancillaria	58.676	-94.169	Canada	MB	Churchill River
1	1	a0138	9	17	>Physella_ancillaria_MB_PPCHU113-10	AACTTTATATTTAATTTTTGGTGTTTGATGTGGTTTAGTTGGTACAGGTTTAAGTTTACTAATTCGATTAGAGTTAGGAACTACATTAGTTTTATTAGATGAACATTTTTATAATGTTATTGTTACAGCACATGCTTTTGTTATAATTTTTTTTATAGTAATACCTATAATAATTGGGGGATTTGGGAATTGAATAGTTCCGATACTAATTGGTGCTCCGGATATAAGTTTCCCACGAATAAATAATATAAGATTTTGATTACTACCTCCATCTTTTATTTTATTATTGTGTAGTTCAATAGTTGAAGGTGGGGTTGGTACTGGTTGAACAGTTTACCCTCCTTTATCTGGGCCTATTGCACACTCTGGGTCTTCAGTTGATTTAGCTATTTTTTCATT…	622	PPCHU113-10	Physella ancillaria	Physa ancillaria	58.66	-94.02	Canada	MB	Marina Pond
1	1	a0278	9	17	>Physella_ancillaria_MI_EU038378	AACTTTGGATTTAATTTTTGGTGTTTGATGTGGTTTAGTTGGTACAGGTTTAAGTTTACTAATTCGATTAGAGTTAGGAACTACATTAGTTTTATTAGACGAACATTTTTATAATGTTATTGTTACTGCACATGCTTTTGTTATAATTTTCTTTATAGTAATACCTATAATAATTGGGGGGTTTGGGAATTGAATAGTTCCTATACTAATTGGTGCTCCGGATATAAGTTTCCCACGAATAAATAATATAAGATTTTGATTACTACCTCCATCTTTTATTTTGTTATTGTGTAGTTCAATAGTTGAAGGTGGGGTTGGTACTGGTTGAACAGTCTATCCTCCTTTATCTGGGCCTATTGCACACTCAGGGTCTTCAGTTGATTTAGCTATTTTTTCATT…	562	EU038378	Physella ancillaria	Physa magnalucustris	44.6853	-86.1938	USA	MI	Crystal Lake	Type location
1	1	a0279	9	17	>Physella_ancillaria_MI_EU038379	AACTTTGGATTTAATTTTTGGTGTTTGATGTGGATTAGTTGGTACAGGTTTAAGTTTACTAATTCGATTAGAGTTAGGGACTACATTAGTTTTATTAGACGAACATTTTTATAATGTTATTGTTACTGCACATGCTTTTGTTATAATTTTCTTTATAGTAATACCTATAATAATTGGGGGGTTTGGGAATTGAATAGTTCCTATACTAATTGGTGCTCCGGATATAAGTTTCCCACGAATAAATAATATAAGATTTTGATTACTACCTCCATCTTTTATTTTGTTATTGTGTAGTTCAATAGTTGAAGGTGGGGTTGGTACTGGTTGAACAGTCTATCCTCCTTTATCTGGGCCTATTGCACACTCAGGGTCTTCAGTTGATTTAGCTATTTTTTCATT…	562	EU038379	Physella ancillaria	Physa magnalucustris	44.6853	-86.1938	USA	MI	Crystal Lake	Type location
1	1	a0280	9	17	>Physella_ancillaria_MI_EU038380	AACTTTGTATTTAATTTTTGGTGTCTGATGTGGTTTAGTTGGCACAGGTTTAAGTTTACTAATTCGATTAGAGTGGGGAACTACATTAGTTTTATTAGACGAACATTTTTATAATGTTATTGTTACGGCACATGCTTTTGTTATAATTTTCTTTATAGTAATACCTATAATAATTGGGGGGTTTGGGAATTGAATAGTTCCTATACTAATTGGTGCTCCGGATATAAGTTTCCCACGAATAAATAATATAAGATTTTGATTACTACCTCCATCTTTTATTTTGTTATTGTGTAGTTCAATAGTTGAAGGTGGGGTTGGTACTGGTTGAACAGTCTACCCTCCTTTATCTGGGCCTATTGCACACTCAGGGTCTTCAGTTGATTTAGCAATTTTTTCATT…	562	EU038380	Physella ancillaria	Physa parkeri	45.3347	-84.4035	USA	MI	Douglas Lake
1	1	a0261	9	17	>Physella_ancillaria_MI_EU038381	AACTTTGTATTTAATTTTTGGTGTTTGATGTGGTTTAGTTGGGACAGGTTTAAGTTTACTAATTCGATTAGAGTTGGGAACTACATTAGTTTTATTAGACGAACATTTTTATAATGTTATTGTTACTGCACATGCTTTTGTTATAATTTTCTTTATAGTAATACCTATAATAATTGGGGGGTTTGGGAATTGAATAGTTCCTATACTAATTGGTGCCCCGGATATAAGTTTCCCACGAATAAATAATATAAGATTTTGATTACTACCTCCATCTTTTATTTTGTTATTGTGTAGTTCAATAGTTGAAGGTGGGGTTGGTACTGGTTGAACAGTCTACCCTCCTTTATCTGGGCCTATCGCACACTCAGGGTCTTCAGTTGATTTAGCTATTTTTTCACT…	562	EU038381	Physella ancillaria	Physa parkeri	45.3347	-84.4035	USA	MI	Douglas Lake
1	1	a0262	9	17	>Physella_ancillaria_MI_EU038382	AACTTTGTATTTAATTTTTGGTGTTTGATGTGGTTTAGTTGGAACAGGTTTAAGTTTACTAATTCGATTAGAGTTGGGAACTACATTAGTTTTATTAGACGAACATTTTTATAATGTTATTGTTACTGCACATGCTTTTGTTATAATTTTCTTTATAGTAATACCTATAATAATTGGGGGGTTTGGGAATTGAATAGTTCCTATACTAATTGGTGCCCCGGATATAAGTTTCCCACGAATAAATAATATAAGATTTTGATTACTACCTCCATCTTTTATTTTGTTATTGTGTAGTTCAATAGTTGAAGGTGGGGTTGGTACTGGTTGAACAGTATATCCTCCTTTATCTGGGCCTATCGCACACTCAGGGTCTTCAGTTGATTTAGCTATTTTTTCACT…	562	EU038382	Physella ancillaria	Physa parkeri	45.3347	-84.4035	USA	MI	Douglas Lake
1	1	a0275	9	17	>Physella_ancillaria_MI_EU038383	AACTTTGTATTTAATTTTTGGTGTTTGATGTGGTTTAGTTGGTACAGGTTTAAGTTTACTAATTCGATTAGAGTTGGGAACTACATTAGTTTTATTAGACGAACATTTTTATAATGTTATTGTTACTGCACATGCTTTTGTTATAATTTTTTTTATAGTAATACCTATAATAATTGGGGGGTTTGGGAATTGAATGGTTCCTATACTAATTGGTGCTCCGGATATAAGTTTCCCACGAATAAATAATATAAGATTTTGATTACTACCTCCATCTTTTATTTTGTTATTGTGTAGTTCAATAGTTGAAGGTGGGGTTGGTACTGGTTGAACAGTCTATCCTCCTTTATCTGGGCCTATTGCACACTCAGGGTCTTCAGTTGATTTAGCTATTTTTTCATT…	562	EU038383	Physella ancillaria	Physa magnalucustris	44.3801	-86.1404	USA	MI	Lake Michigan at Frankfort	Type location
1	1	a0274	9	17	>Physella_ancillaria_MI_EU038384	AACTTTGTATTTAATTTTTGGTGTTTGATGTGGTTTAGTTGGTACAGGTTTAAGTTTACTAATTCGATTAGAGTTGGGAACTACATTAGTTTTATTAGACGAACATTTTTATAATGTTATTGTTACTGCACATGCTTTTGTTATAATTTTCTTTATAGTAATACCTATAATAATTGGGGGGTTTGGGAATTGAATAGTTCCTATACTAATTGGTGCTCCGGATATAAGTTTCCCACGAATAAATAATATAAGATTTTGATTACTACCTCCATCTTTTATTTTGTTATTGTGTAGTTCAATAGTTGAAGGTGGGGTTGGTACTGGTTGAACAGTCTATCCTCCTTTATCTGGGCCTATTGCACACTCAGGGTCTTCAGTTGATTTAGCTATTTTTTCATT…	562	EU038384	Physella ancillaria	Physa magnalucustris	44.3801	-86.1404	USA	MI	Lake Michigan at Frankfort	Type location
1	1	a0296	9	17	>Physella_ancillaria_MI_EU038385	AACTTTGTATTTAATTTTTGGTGTTTGATGTGGTTTAGTTGGTACAGGTTTAAGTTTACTAATTCGATTAGAGTTGGGAACTACATTAGTTTTATTAGACGAACATTTTTATAATGTTATTGTTACTGCACATGCTTTTGTTATAATTTTCTTTATAGTAATACCTATAATAATTGGGGGGTTTGGGAATTGAATAGTTCCTATACTAATTGGTGCCCCAGATATAAGTTTCCCACGAATAAATAATATAAGATTTTGATTACTACCTCCATCTTTTATTTTGTTATTGTGTAGTTCAATAGTTGAAGGTGGGGTTGGTACTGGTTGAACAGTCTATCCTCCTTTATCTGGGCCTATTGCACACTCAGGGTCTTCAGTTGATTTAGCTATTTTTTCACT…	562	EU038385	Physella ancillaria	Physa parkeri	44.5119	-84.7535	USA	MI	Higgins Lake	Type location
1	1	a0281	9	17	>Physella_ancillaria_MI_EU038386	AACTTTGTATTTAATTTTTGGTGTTTGATGTGGTTTAGTTGGTACAGGTTTAAGTTTACTAATTCGATTAGAGTTGGGAACTACATTAGTTTTATTAGACGAACATTTTTATAATGTTATTGTTACTGCACATGCTTTTGTTATAATTTTCTTTATAGTAATACCTATAATAATTGGGGGGTTTGGGAATTGAATAGTTCCTATACTAATTGGTGCTCCAGATATAAGTTTCCCACGAATAAATAATATAAGATTTTGATTATTACCTCCATCTTTTATTTTGTTATTGTGTAGTTCAATAGTTGAAGGTGGGGTTGGTACTGGTTGAACAGTCTATCCTCCTTTATCTGGGCCTATTGCACACTCAGGGTCTTCAGTTGATTTAGCTATTTTTTCATT…	562	EU038386	Physella ancillaria	Physa ancillaria	44.7396	-85.7761	USA	MI	Long Lake
1	1	a0276	9	17	>Physella_ancillaria_MI_EU038387	AACTTTGTATTTAATTTTTGGTGTTTGATGTGGTTTAGTTGGTACAGGTTTAAGTTTACTAATTCGATTAGAGTTGGGAACTACATTAGTTTTATTAGACGAACATTTTTATAATGTTATTGTTACTGCACATGCTTTTGTTATAATTTTCTTTATAGTAATACCTATAATAATTGGGGGGTTTGGGAATTGAATAGTTCCTATACTAATTGGTGCTCCGGATATAAGTTTCCCACGAATAAATAATATAAGATTTTGATTACTACCTCCATCTTTTATTTTGTTATTGTGTAGTTCAATAGTTGAAGGTGGGGTCGGTACTGGTTGAACAGTCTATCCTCCTTTATCTGGGCCTATTGCACACTCAGGGTCTTCAGTTGATTTAGCTATTTTTTCATT…	562	EU038387	Physella ancillaria	Physa magnalucustris	45.2255	-84.5741	USA	MI	Lake Michigan at Petosky
1	2	a0277	9	17	>Physella_ancillaria_MI_EU038388	NNNNNNNNNNNNNNNNNNNNNNNNNNNNTGTGGAAAAATTGTAACAGGTTTGGGTTTACTAATTCGATTCGAGTTGGGAACTACATTAGTTTTATTAGACGAACATTTTTATAATGTTATTGCTACTGCACATGCTTTTGTTATAATTTTCTTTATAGTAATACCTATAATAATTGGGGGGTTTGGGAATTGAATAGTTCCTATACTAATTGGTGCTCCGGATATAAGTTTCCCACGAATAAATAATATAAGATTTTGATTATTACCTCCATCTTTTATTTTGTTATTGTGTAGTTCAATAGTTGAAGGTGGGGTCGGTACTGGTTGAACAGTCTATCCTCCTTTATCTGGGCCTATTGCACACTCAGGGTCTTCAGTTGATTTAGCTATTTTTTCATT…	534	EU038388	Physella ancillaria	Physa magnalucustris	45.2255	-84.5741	USA	MI	Lake Michigan at Petosky
1	1	a0297	9	17	>Physella_ancillaria_MI_MG964029	AACTTTGTATTTAATTTTTGGTGTTTGATGTGGTTTAGTTGGTACAGGTTTAAGTTTACTAATTCGATTAGAGTTGGGAACTACATTAGTTTTATTAGACGAACATTTTTATAATGTTATTGTTACTGCACATGCTTTTGTTATAATTTTCTTTATAGTAATACCTATAATAATTGGGGGGTTTGGGAATTGAATAGTTCCTATACTAATTGGTGCCCCAGATATAAGTTTCCCACGAATAAATAATATAAGATTTTGATTACTACCTCCATCTTTTATTTTGTTATTGTGTAGTTCAATAGTTGAAGGTGGGGTTGGTACTGGTTGAACAGTCTATCCTCCTTTATCTGGGCCTATTGCACACTCAGGGTCTTCAGTTGATTTAGCTATTTTTTCACT…	622	MG964029	Physella ancillaria	Physa ancillaria	44.5119	-84.7535	USA	MI	Higgins Lake
1	2	a0248	9	17	>Physella_ancillaria_NB_MT186356	NNNNNNNNNNNNNNNNNNNNNNNNNNGATGTGGTTTAGTTGGTACAGGTTTAAGTTTACTAATTCGATTAGAGTTAGGAACTACATTAGTTTTATTAGACGAACATTTTTATAATGTTATTGTTACTGCACATGCTTTTGTTATAATTTTCTTTATAGTAATACCTATAATAATTGGGGGGTTTGGGAATTGAATAGTTCCTATACTAATTGGTGCCCCGGATATAAGTTTCCCACGAATAAATAATATAAGATTTTGATTACTACCTCCATCTTTTATTTTGTTATTGTGTAGTTCAATAGTTGAAGGTGGGGTTGGTACTGGTTGAACAGTCTATCCTCCTTTATCTGGGCCTATTGCACACTCAGGGTCTTCAGTTGATTTAGCTATTTTTTCACT…	596	MT186356	Physella ancillaria	Physella ancillaria	45.9682	-66.7527	Canada	NB	Saint John River
1	2	a0250	9	17	>Physella_ancillaria_NB_MT186357	NNNNNNNNNNNNNNNNNNNNNNNNNNGATGTGGTTTAGTTGGTACAGGTTTAAGTTTACTAATTCGATTAGAGTTGGGAACTACATTAGTTTTATTAGACGAACATTTTTATAATGTTATTGTTACTGCACATGCTTTTGTTATAATTTTCTTTATAGTAATACCTATAATAATTGGGGGGTTTGGGAATTGAATAGTTCCCATACTAATTGGTGCCCCGGATATAAGTTTCCCACGAATAAATAATATAAGATTTTGATTACTACCTCCATCTTTTATTTTGTTATTGTGTAGTTCAATAGTTGAAGGTGGGGTTGGTACTGGTTGAACAGTCTATCCTCCTTTATCTGGGCCTATTGCACACTCAGGGTCTTCAGTTGATTTAGCTATTTTTTCACT…	596	MT186357	Physella ancillaria	Physella ancillaria	45.9682	-66.7527	Canada	NB	Saint John River
1	2	a0246	9	17	>Physella_ancillaria_NB_MT186358	NNNNNNNNNNNNNNNNNNNNNNGTTTGATGTGGTTTAGTTGGTACAGGTTTAAGTTTACTAATTCGATTAGAGTTGGGAACTACATTAGTTTTATTAGACGAACATTTTTATAATGTTATTGTTACTGCACATGCTTTTGTTATAATTTTCTTTATAGTAATACCTATAATAATTGGGGGGTTTGGGAATTGAATAGTTCCTATACTAATTGGTGCCCCGGATATAAGTTTCCCACGAATAAATAATATAAGATTTTGATTACTACCTCCATCTTTTATTTTGTTATTGTGTAGTTCAATAGTTGAAGGTGGGGTTGGTACTGGTTGAACAGTCTATCCTCCTTTATCTGGGCCTATTGCACACTCAGGGTCTTCAGTTGATTTAGCTATTTTTTCACT…	600	MT186358	Physella ancillaria	Physella ancillaria	45.9682	-66.7527	Canada	NB	Saint John River
1	2	a0242	9	17	>Physella_ancillaria_NB_MT186369	NNNNNNNNNNNNNNNNTTTGGTGTTTGATGTGGTTTAGTTGGTACAGGTTTAAGTTTACTAATTCGATTAGAGTTGGGAACTACATTAGTTTTATTAGACGAACATTTTTATAATGTTATTGTTACTGCACATGCTTTTGTTATAATTTTCTTTATAGTAATACCTATAATAATTGGGGGGTTTGGGAATTGAATAGTTCCTATACTAATTGGTGCCCCGGATATAAGTTTCCCACGAATAAATAATATAAGATTTTGATTACTACCTCCATCTTTTATTTTGTTATTGTGTAGTTCAATAGTTGAAGGTGGGGTTGGTACTGGTTGAACAGTCTATCCTCCTTTATCTGGGCCTATTGCACACTCAGGGTCTTCAGTTGATTTAGCTATTTTTTCACT…	606	MT186369	Physella ancillaria	Physella ancillaria	45.9682	-66.7527	Canada	NB	Saint John River
1	2	a0239	9	17	>Physella_ancillaria_NB_MT186370	NNNNNNNNNNNNNNNNTTTGGTGTTTGATGTGGTTTAGTTGGTACAGGTTTAAGTTTACTAATTCGATTAGAGTTGGGAACTACATTAGTTTTATTAGACGAACATTTTTATAATGTTATTGTTACTGCACATGCTTTTGTTATAATTTTCTTTATAGTAATACCTATAATAATTGGGGGGTTTGGGAATTGAATAGTTCCTATACTAATTGGTGCCCCGGATATAAGTTTCCCACGAATAAATAATATAAGATTTTGATTACTACCTCCATCTTTTATTTTGTTATTGTGTAGTTCAATAGTTGAAGGTGGGGTTGGTACTGGTTGAACAGTCTATCCTCCTTTATCTGGGCCTATTGCACACTCAGGGTCTTCAGTTGATTTAGCTATTTTTTCACT…	606	MT186370	Physella ancillaria	Physella ancillaria	45.9682	-66.7527	Canada	NB	Saint John River
1	2	a0232	9	17	>Physella_ancillaria_NB_MT186371	NNNNNNNNNNNNNNNNNNNNNNGTTTGATGTGGTTTAGTTGGTACAGGTTTAAGTTTACTAATTCGATTAGAGTTGGGAACTACATTAGTTTTATTAGATGAACATTTTTATAATGTTATTGTTACTGCACATGCTTTTGTTATAATTTTCTTTATAGTAATACCTATAATAATTGGGGGGTTTGGGAATTGAATAGTTCCTATACTAATTGGTGCCCCGGATATAAGTTTCCCACGAATAAATAATATAAGATTTTGATTACTACCTCCATCTTTTATTTTGTTATTGTGTAGTTCAATAGTTGAAGGTGGGGTTGGTACTGGTTGAACAGTCTATCCTCCTTTATCTGGGCCTATTGCACACTCAGGGTCTTCAGTTGATTTAGCTATTTTTTCACT…	600	MT186371	Physella ancillaria	Physella ancillaria	45.9682	-66.7527	Canada	NB	Saint John River
1	2	a0222	9	17	>Physella_ancillaria_NB_MT186384	NNNNNNNNNNNNNATTTTTGGTGTTTGATGTGGTTTAGTTGGTACAGGTTTAAGTTTACTAATTCGATTAGAGTTGGGAACTACATTAGTTTTATTAGACGAACATTTTTATAATGTTATTGTTACTGCACATGCTTTTGTTATAATTTTCTTTATAGTAATACCTATAATAATTGGGGGGTTTGGGAATTGAATAGTTCCTATACTAATTGGTGCCCCGGATATAAGTTTCCCACGAATAAATAATATAAGATTTTGATTACTACCTCCATCTTTTATTTTGTTATTGTGTAGTTCAATAGTTGAAGGTGGGGTTGGTACTGGTTGAACAGTCTATCCTCCTTTATCTGGGCCTATTGCACACTCAGGGTCTTCAGTTGATTTAGCTATTTTTTCACT…	609	MT186384	Physella ancillaria	Physella ancillaria	45.9682	-66.7527	Canada	NB	Saint John River
1	2	a0229	9	17	>Physella_ancillaria_NB_MT186386	NNNNNNNNNNNNNNNTTTTGGTGTTTGATGTGGTTTAGTTGGTACAGGTTTAAGTTTACTAATTCGATTAGAGTTGGGAACTACATTAGTTTTATTAGACGAACATTTTTATAATGTTATTGTTACTGCACATGCTTTTGTTATAATTTTCTTTATAGTAATACCTATAATAATTGGGGGGTTTGGGAATTGAATAGTTCCTATACTAATTGGTGCCCCGGATATAAGTTTCCCACGAATAAATAATATAAGATTTTGATTACTACCTCCATCTTTTATTTTGTTATTGTGTAGTTCAATAGTTGAAGGTGGGGTTGGTACTGGTTGAACAGTCTATCCTCCTTTATCTGGGCCTATTGCACACTCAGGGTCTTCAGTTGATTTAGCTATTTTTTCACT…	607	MT186386	Physella ancillaria	Physella ancillaria	45.9682	-66.7527	Canada	NB	Saint John River
1	2	a0293	9	17	>Physella_ancillaria_NB_MT186387	NNNNNNNNNNNNNNNNTTTGGTGTTTGATGTGGTTTAGTTGGTACAGGTTTAAGTTTACTAATTCGATTAGAGTTGGGAACTACATTAGTTTTATTAGACGAACATTTTTATAATGTTATTGTTACTGCACATGCTTTTGTTATAATTTTCTTTATAGTAATACCTATAATAATTGGAGGGTTTGGGAATTGAATAGTTCCTATACTAATTGGTGCCCCGGATATAAGTTTCCCACGAATAAATAATATAAGATTTTGATTACTACCTCCATCTTTTATTTTGTTATTGTGTAGTTCAATAGTTGAAGGTGGGGTTGGTACTGGTTGAACAGTCTATCCTCCTTTATCTGGGCCTATTGCACACTCAGGGTCTTCAGTTGATTTAGCTATTTTTTCACT…	606	MT186387	Physella ancillaria	Physella ancillaria	45.9682	-66.7527	Canada	NB	Saint John River
1	2	a0256	9	17	>Physella_ancillaria_NB_MT186388	NNNNNNNNNNNNNNNTTTTGGTGTTTGATGTGGTTTAGTTGGTACAGGTTTGAGTTTACTAATTCGATTAGAGTTGGGAACTACATTAGTTTTATTAGACGAACATTTTTATAATGTTATTGTTACGGCACATGCTTTTGTTATAATTTTCTTTATAGTAATACCTATAATAATTGGGGGGTTTGGGAATTGAATAGTTCCTATACTAATTGGTGCCCCGGATATAAGTTTCCCACGAATAAATAATATAAGATTTTGATTACTACCTCCATCTTTTATTTTGTTATTGTGTAGTTCAATAGTTGAAGGTGGGGTTGGTACTGGTTGAACAGTCTATCCTCCTTTATCTGGGCCTATTGCACACTCAGGGTCTTCAGTTGATTTAGCTATTTTTTCACT…	607	MT186388	Physella ancillaria	Physella ancillaria	45.9682	-66.7527	Canada	NB	Saint John River
1	2	a0244	9	17	>Physella_ancillaria_NB_MT186411	NNNNNNNNNNNNNNNNNNNGGTGTTTGATGTGGTTTAGTTGGTACAGGTTTAAGTTTACTAATTCGATTAGAGTTGGGAACTACATTAGTTTTATTAGACGAACATTTTTATAATGTTATTGTTACTGCACATGCTTTTGTTATAATTTTCTTTATAGTAATACCTATAATAATTGGGGGGTTTGGGAATTGAATAGTTCCTATACTAATTGGTGCCCCGGATATAAGTTTCCCACGAATAAATAATATAAGATTTTGATTACTACCTCCATCTTTTATTTTGTTATTGTGTAGTTCAATAGTTGAAGGTGGGGTTGGTACTGGTTGAACAGTCTATCCTCCTTTATCTGGGCCTATTGCACACTCAGGGTCTTCAGTTGATTTAGCTATTTTTTCACT…	603	MT186411	Physella ancillaria	Physella ancillaria	45.9682	-66.7527	Canada	NB	Saint John River
1	2	a0231	9	17	>Physella_ancillaria_NB_MT186412	NNNNNNNNNNNNNNNTTTTGGTGTTTGATGTGGTTTAGTTGGTACAGGTTTAAGTTTACTAATTCGATTAGAGTTGGGAACTACATTAGTTTTATTAGACGAACATTTTTATAATGTTATTGTTACTGCACATGCTTTTGTTATAATTTTCTTTATAGTAATACCTATAATAATTGGGGGGTTTGGGAATTGAATAGTTCCTATACTAATTGGTGCCCCGGATATAAGTTTCCCACGAATAAATAATATAAGATTTTGATTACTACCTCCATCTTTTATTTTGTTATTGTGTAGTTCAATAGTTGAAGGTGGGGTTGGTACTGGTTGAACAGTCTATCCTCCTTTATCTGGGCCTATTGCACACTCAGGGTCTTCAGTTGATTTAGCTATTTTTTCACT…	607	MT186412	Physella ancillaria	Physella ancillaria	45.9682	-66.7527	Canada	NB	Saint John River
1	2	a0237	9	17	>Physella_ancillaria_NB_MT186416	NNNNNNNNNNNNNNNNNNNGGTGTTTGATGTGGTTTAGTTGGTACAGGTTTAAGTTTACTAATTCGATTAGAGTTGGGAACTACATTAGTTTTATTAGACGAACATTTTTATAATGTTATTGTTACTGCACATGCTTTTGTTATAATTTTCTTTATAGTAATACCTATAATAATTGGGGGGTTTGGGAATTGAATAGTTCCTATACTAATTGGTGCCCCGGATATAAGTTTCCCACGAATAAATAATATAAGATTTTGATTACTACCTCCATCTTTTATTTTGTTATTGTGTAGTTCAATAGTTGAAGGTGGGGTTGGTACTGGTTGAACAGTCTATCCTCCTTTATCTGGGCCTATTGCACACTCAGGGTCTTCAGTTGATTTAGCTATTTTTTCACT…	603	MT186416	Physella ancillaria	Physella ancillaria	45.9682	-66.7527	Canada	NB	Saint John River
1	2	a0238	9	17	>Physella_ancillaria_NB_MT186417	NNNNNNNNNNNNNNNNNNNGGTGTTTGATGTGGTTTAGTTGGTACAGGTTTAAGTTTACTAATTCGATTAGAGTTGGGAACTACATTAGTTTTATTAGACGAACATTTTTATAATGTTATTGTTACTGCACATGCTTTTGTTATAATTTTCTTTATAGTAATACCTATAATAATTGGGGGGTTTGGGAATTGAATAGTTCCTATACTAATTGGTGCCCCGGATATAAGTTTCCCACGAATAAATAATATAAGATTTTGATTACTACCTCCATCTTTTATTTTGTTATTGTGTAGTTCAATAGTTGAAGGTGGGGTTGGTACTGGTTGAACAGTCTATCCTCCTTTATCTGGGCCTATTGCACACTCAGGGTCTTCAGTTGATTTAGCTATTTTTTCACT…	603	MT186417	Physella ancillaria	Physella ancillaria	45.9682	-66.7527	Canada	NB	Saint John River
1	2	a0240	9	17	>Physella_ancillaria_NB_MT186441	NNNNNNNNNNNNNNNNTTTGGTGTTTGATGTGGTTTAGTTGGTACAGGTTTAAGTTTACTAATTCGATTAGAGTTGGGAACTACATTAGTTTTATTAGACGAACATTTTTATAATGTTATTGTTACTGCACATGCTTTTGTTATAATTTTCTTTATAGTAATACCTATAATAATTGGGGGGTTTGGGAATTGAATAGTTCCTATACTAATTGGTGCCCCGGATATAAGTTTCCCACGAATAAATAATATAAGATTTTGATTACTACCTCCATCTTTTATTTTGTTATTGTGTAGTTCAATAGTTGAAGGTGGGGTTGGTACTGGTTGAACAGTCTATCCTCCTTTATCTGGGCCTATTGCACACTCAGGGTCTTCAGTTGATTTAGCTATTTTTTCACT…	606	MT186441	Physella ancillaria	Physella ancillaria	45.9745	-66.7508	Canada	NB	Saint John River
1	2	a0227	9	17	>Physella_ancillaria_NB_MT186442	NNNNNNNNNNNNNNNTTTTGGTGTTTGATGTGGTTTAGTTGGTACAGGTTTAAGTTTACTAATTCGATTAGAGTTGGGAACTACATTAGTTTTATTAGACGAACATTTTTATAATGTTATTGTTACTGCACATGCTTTTGTTATAATTTTCTTTATAGTAATACCTATAATAATTGGGGGGTTTGGGAATTGAATAGTTCCTATACTAATTGGTGCCCCGGATATAAGTTTCCCACGAATAAATAATATAAGATTTTGATTACTACCTCCATCTTTTATTTTGTTATTGTGTAGTTCAATAGTTGAAGGTGGGGTTGGTACTGGTTGAACAGTCTATCCTCCTTTATCTGGGCCTATTGCACACTCAGGGTCTTCAGTTGATTTAGCTATTTTTTCACT…	607	MT186442	Physella ancillaria	Physella ancillaria	45.9745	-66.7508	Canada	NB	Saint John River
1	2	a0254	9	17	>Physella_ancillaria_NB_MT186465	NNNNNNNNNNNNNNNTTTTGGTGTTTGATGTGGTTTAGTTGGTACAGGTTTGAGTTTACTAATTCGATTAGAGTTGGGAACTACATTAGTTTTATTAGACGAACATTTTTATAATGTTATTGTTACGGCACATGCTTTTGTTATAATTTTCTTTATAGTAATACCTATAATAATTGGGGGGTTTGGGAATTGAATAGTTCCTATACTAATTGGTGCCCCGGATATAAGTTTCCCACGAATAAATAATATAAGATTTTGATTACTACCTCCATCTTTTATTTTGTTATTGTGTAGTTCAATAGTTGAAGGTGGGGTTGGTACTGGTTGAACAGTCTATCCTCCTTTATCTGGGCCTATTGCACACTCAGGGTCTTCAGTTGATTTAGCTATTTTTTCACT…	607	MT186465	Physella ancillaria	Physella ancillaria	45.9745	-66.7508	Canada	NB	Saint John River
1	2	a0236	9	17	>Physella_ancillaria_NB_MT186466	NNNNNNNNNNNNNNNTTTTGGTGTTTGATGTGGTTTAGTTGGTACAGGTTTAAGTTTACTAATTCGATTAGAGTTGGGAACTACATTAGTTTTATTAGACGAACATTTTTATAATGTTATTGTTACTGCACATGCTTTTGTTATAATTTTCTTTATAGTAATACCTATAATAATTGGGGGGTTTGGGAATTGAATAGTTCCTATACTAATTGGTGCCCCGGATATAAGTTTCCCACGAATAAATAATATAAGATTTTGATTACTACCTCCATCTTTTATTTTGTTATTGTGTAGTTCAATAGTTGAAGGTGGGGTTGGTACTGGTTGAACAGTCTATCCTCCTTTATCTGGGCCTATTGCACACTCAGGGTCTTCAGTTGATTTAGCTATTTTTTCACT…	607	MT186466	Physella ancillaria	Physella ancillaria	45.9745	-66.7508	Canada	NB	Saint John River
1	2	a0234	9	17	>Physella_ancillaria_NB_MT186467	NNNNNNNNNNNNNNNTTTTGGTGTTTGATGTGGTTTAGTTGGTACAGGTTTAAGTTTACTAATTCGATTAGAGTTGGGAACTACATTAGTTTTATTAGATGAACATTTTTATAATGTTATTGTTACTGCACATGCTTTTGTTATAATTTTCTTTATAGTAATACCTATAATAATTGGGGGGTTTGGGAATTGAATAGTTCCTATACTAATTGGTGCCCCGGATATAAGTTTCCCACGAATAAATAATATAAGATTTTGATTACTACCTCCATCTTTTATTTTGTTATTGTGTAGTTCAATAGTTGAAGGTGGGGTTGGTACTGGTTGAACAGTCTATCCTCCTTTATCTGGGCCTATTGCACACTCAGGGTCTTCAGTTGATTTAGCTATTTTTTCACT…	607	MT186467	Physella ancillaria	Physella ancillaria	45.9745	-66.7508	Canada	NB	Saint John River
1	2	a0233	9	17	>Physella_ancillaria_NB_MT186475	NNNNNNNNNNNNNNNNTTTGGTGTTTGATGTGGTTTAGTTGGTACAGGTTTAAGTTTACTAATTCGATTAGAGTTGGGAACTACATTAGTTTTATTAGATGAACATTTTTATAATGTTATTGTTACTGCACATGCTTTTGTTATAATTTTCTTTATAGTAATACCTATAATAATTGGGGGGTTTGGGAATTGAATAGTTCCTATACTAATTGGTGCCCCGGATATAAGTTTCCCACGAATAAATAATATAAGATTTTGATTACTACCTCCATCTTTTATTTTGTTATTGTGTAGTTCAATAGTTGAAGGTGGGGTTGGTACTGGTTGAACAGTCTATCCTCCTTTATCTGGGCCTATTGCACACTCAGGGTCTTCAGTTGATTTAGCTATTTTTTCACT…	606	MT186475	Physella ancillaria	Physella ancillaria	45.9745	-66.7508	Canada	NB	Saint John River
1	2	a0226	9	17	>Physella_ancillaria_NB_MT186476	NNNNNNNNNNNNNNNTTTTGGTGTTTGATGTGGTTTAGTTGGTACAGGTTTAAGTTTACTAATTCGATTAGAGTTGGGAACTACATTAGTTTTATTAGACGAACATTTTTATAATGTTATTGTTACTGCACATGCTTTTGTTATAATTTTCTTTATAGTAATACCTATAATAATTGGGGGGTTTGGGAATTGAATAGTTCCTATACTAATTGGTGCCCCGGATATAAGTTTCCCACGAATAAATAATATAAGATTTTGATTACTACCTCCATCTTTTATTTTGTTATTGTGTAGTTCAATAGTTGAAGGTGGGGTTGGTACTGGTTGAACAGTCTATCCTCCTTTATCTGGGCCTATTGCACACTCAGGGTCTTCAGTTGATTTAGCTATTTTTTCACT…	607	MT186476	Physella ancillaria	Physella ancillaria	45.9745	-66.7508	Canada	NB	Saint John River
1	2	a0257	9	17	>Physella_ancillaria_NB_MT186477	NNNNNNNNNNNNNNNTTTTGGTGTTTGATGTGGTTTAGTTGGTACAGGTTTGAGTTTACTAATTCGATTAGAGTTGGGAACTACATTAGTTTTATTAGACGAACATTTTTATAATGTTATTGTTACGGCACATGCTTTTGTTATAATTTTCTTTATAGTAATACCTATAATAATTGGGGGGTTTGGGAATTGAATAGTTCCTATACTAATTGGTGCCCCGGATATAAGTTTCCCACGAATAAATAATATAAGATTTTGATTACTACCTCCATCTTTTATTTTGTTATTGTGTAGTTCAATAGTTGAAGGTGGGGTTGGTACTGGTTGAACAGTCTATCCTCCTTTATCTGGGCCTATTGCACACTCAGGGTCTTCAGTTGATTTAGCTATTTTTTCACT…	607	MT186477	Physella ancillaria	Physella ancillaria	45.9745	-66.7508	Canada	NB	Saint John River
1	2	a0241	9	17	>Physella_ancillaria_NB_MT186478	NNNNNNNNNNNNNNNNTTTGGTGTTTGATGTGGTTTAGTTGGTACAGGTTTAAGTTTACTAATTCGATTAGAGTTGGGAACTACATTAGTTTTATTAGACGAACATTTTTATAATGTTATTGTTACTGCACATGCTTTTGTTATAATTTTCTTTATAGTAATACCTATAATAATTGGGGGGTTTGGGAATTGAATAGTTCCTATACTAATTGGTGCCCCGGATATAAGTTTCCCACGAATAAATAATATAAGATTTTGATTACTACCTCCATCTTTTATTTTGTTATTGTGTAGTTCAATAGTTGAAGGTGGGGTTGGTACTGGTTGAACAGTCTATCCTCCTTTATCTGGGCCTATTGCACACTCAGGGTCTTCAGTTGATTTAGCTATTTTTTCACT…	606	MT186478	Physella ancillaria	Physella ancillaria	45.9745	-66.7508	Canada	NB	Saint John River
1	2	a0230	9	17	>Physella_ancillaria_NB_MT186494	NNNNNNNNNNNNNNNTTTTGGTGTTTGATGTGGTTTAGTTGGTACAGGTTTAAGTTTACTAATTCGATTAGAGTTGGGAACTACATTAGTTTTATTAGACGAACATTTTTATAATGTTATTGTTACTGCACATGCTTTTGTTATAATTTTCTTTATAGTAATACCTATAATAATTGGGGGGTTTGGGAATTGAATAGTTCCTATACTAATTGGTGCCCCGGATATAAGTTTCCCACGAATAAATAATATAAGATTTTGATTACTACCTCCATCTTTTATTTTGTTATTGTGTAGTTCAATAGTTGAAGGTGGGGTTGGTACTGGTTGAACAGTCTATCCTCCTTTATCTGGGCCTATTGCACACTCAGGGTCTTCAGTTGATTTAGCTATTTTTTCACT…	607	MT186494	Physella ancillaria	Physella ancillaria	45.9758	-66.7277	Canada	NB	Saint John River
1	2	a0255	9	17	>Physella_ancillaria_NB_MT186495	NNNNNNNNNNNNNNNTTTTGGTGTTTGATGTGGTTTAGTTGGTACAGGTTTGAGTTTACTAATTCGATTAGAGTTGGGAACTACATTAGTTTTATTAGACGAACATTTTTATAATGTTATTGTTACGGCACATGCTTTTGTTATAATTTTCTTTATAGTAATACCTATAATAATTGGGGGGTTTGGGAATTGAATAGTTCCTATACTAATTGGTGCCCCGGATATAAGTTTCCCACGAATAAATAATATAAGATTTTGATTACTACCTCCATCTTTTATTTTGTTATTGTGTAGTTCAATAGTTGAAGGTGGGGTTGGTACTGGTTGAACAGTCTATCCTCCTTTATCTGGGCCTATTGCACACTCAGGGTCTTCAGTTGATTTAGCTATTTTTTCACT…	607	MT186495	Physella ancillaria	Physella ancillaria	45.9758	-66.7277	Canada	NB	Saint John River
1	2	a0223	9	17	>Physella_ancillaria_NB_MT186496	NNNNNNNNNNNNNNNTTTTGGTGTTTGATGTGGTTTAGTTGGTACAGGTTTAAGTTTACTAATTCGATTAGAGTTGGGAACTACATTAGTTTTATTAGACGAACATTTTTATAATGTTATTGTTACTGCACATGCTTTTGTTATAATTTTCTTTATAGTAATACCTATAATAATTGGGGGGTTTGGGAATTGAATAGTTCCTATACTAATTGGTGCCCCGGATATAAGTTTCCCACGAATAAATAATATAAGATTTTGATTACTACCTCCATCTTTTATTTTGTTATTGTGTAGTTCAATAGTTGAAGGTGGGGTTGGTACTGGTTGAACAGTCTATCCTCCTTTATCTGGGCCTATTGCACACTCAGGGTCTTCAGTTGATTTAGCTATTTTTTCACT…	607	MT186496	Physella ancillaria	Physella ancillaria	45.9758	-66.7277	Canada	NB	Saint John River
1	2	a0225	9	17	>Physella_ancillaria_NB_MT186497	NNNNNNNNNNNNNNNTTTTGGTGTTTGATGTGGTTTAGTTGGTACAGGTTTAAGTTTACTAATTCGATTAGAGTTGGGAACTACATTAGTTTTATTAGACGAACATTTTTATAATGTTATTGTTACTGCACATGCTTTTGTTATAATTTTCTTTATAGTAATACCTATAATAATTGGGGGGTTTGGGAATTGAATAGTTCCTATACTAATTGGTGCCCCGGATATAAGTTTCCCACGAATAAATAATATAAGATTTTGATTACTACCTCCATCTTTTATTTTGTTATTGTGTAGTTCAATAGTTGAAGGTGGGGTTGGTACTGGTTGAACAGTCTATCCTCCTTTATCTGGGCCTATTGCACACTCAGGGTCTTCAGTTGATTTAGCTATTTTTTCACT…	607	MT186497	Physella ancillaria	Physella ancillaria	45.9758	-66.7277	Canada	NB	Saint John River
1	2	a0235	9	17	>Physella_ancillaria_NB_MT186516	NNNNNNNNNNNNNNNTTTTGGTGTTTGATGTGGTTTAGTTGGTACAGGTTTAAGTTTACTAATTCGATTAGAGTTGGGAACTACATTAGTTTTATTAGATGAACATTTTTATAATGTTATTGTTACTGCACATGCTTTTGTTATAATTTTCTTTATAGTAATACCTATAATAATTGGGGGGTTTGGGAATTGAATAGTTCCTATACTAATTGGTGCCCCGGATATAAGTTTCCCACGAATAAATAATATAAGATTTTGATTACTACCTCCATCTTTTATTTTGTTATTGTGTAGTTCAATAGTTGAAGGTGGGGTTGGTACTGGTTGAACAGTCTATCCTCCTTTATCTGGGCCTATTGCACACTCAGGGTCTTCAGTTGATTTAGCTATTTTTTCACT…	607	MT186516	Physella ancillaria	Physella ancillaria	45.9758	-66.7277	Canada	NB	Saint John River
1	2	a0228	9	17	>Physella_ancillaria_NB_MT186537	NNNNNNNNNNNNNNNTTTTGGTGTTTGATGTGGTTTAGTTGGTACAGGTTTAAGTTTACTAATTCGATTAGAGTTGGGAACTACATTAGTTTTATTAGACGAACATTTTTATAATGTTATTGTTACTGCACATGCTTTTGTTATAATTTTCTTTATAGTAATACCTATAATAATTGGGGGGTTTGGGAATTGAATAGTTCCTATACTAATTGGTGCCCCGGATATAAGTTTCCCACGAATAAATAATATAAGATTTTGATTACTACCTCCATCTTTTATTTTGTTATTGTGTAGTTCAATAGTTGAAGGTGGGGTTGGTACTGGTTGAACAGTCTATCCTCCTTTATCTGGGCCTATTGCACACTCAGGGTCTTCAGTTGATTTAGCTATTTTTTCACT…	607	MT186537	Physella ancillaria	Physella ancillaria	45.9758	-66.7277	Canada	NB	Saint John River
1	2	a0243	9	17	>Physella_ancillaria_NB_MT186538	NNNNNNNNNNNNNNNNTTTGGTGTTTGATGTGGTTTAGTTGGTACAGGTTTAAGTTTACTAATTCGATTAGAGTTGGGAACTACATTAGTTTTATTAGACGAACATTTTTATAATGTTATTGTTACTGCACATGCTTTTGTTATAATTTTCTTTATAGTAATACCTATAATAATTGGGGGGTTTGGGAATTGAATAGTTCCTATACTAATTGGTGCCCCGGATATAAGTTTCCCACGAATAAATAATATAAGATTTTGATTACTACCTCCATCTTTTATTTTGTTATTGTGTAGTTCAATAGTTGAAGGTGGGGTTGGTACTGGTTGAACAGTCTATCCTCCTTTATCTGGGCCTATTGCACACTCAGGGTCTTCAGTTGATTTAGCTATTTTTTCACT…	606	MT186538	Physella ancillaria	Physella ancillaria	45.9758	-66.7277	Canada	NB	Saint John River
1	2	a0224	9	17	>Physella_ancillaria_NB_MT186540	NNNNNNNNNNNNNNNTTTTGGTGTTTGATGTGGTTTAGTTGGTACAGGTTTAAGTTTACTAATTCGATTAGAGTTGGGAACTACATTAGTTTTATTAGACGAACATTTTTATAATGTTATTGTTACTGCACATGCTTTTGTTATAATTTTCTTTATAGTAATACCTATAATAATTGGGGGGTTTGGGAATTGAATAGTTCCTATACTAATTGGTGCCCCGGATATAAGTTTCCCACGAATAAATAATATAAGATTTTGATTACTACCTCCATCTTTTATTTTGTTATTGTGTAGTTCAATAGTTGAAGGTGGGGTTGGTACTGGTTGAACAGTCTATCCTCCTTTATCTGGGCCTATTGCACACTCAGGGTCTTCAGTTGATTTAGCTATTTTTTCACT…	607	MT186540	Physella ancillaria	Physella ancillaria	45.9758	-66.7277	Canada	NB	Saint John River
1	1	a0220	9	17	>Physella_ancillaria_ON_EU038358	AACTTTGTATTTAATTTTTGGTGTTTGATGTGGTTTAGTTGGTACAGGTTTAAGTTTACTAATTCGATTAGAGTTGGGGACTACATTAGTTTTATTAGACGAACATTTTTATAATGTTATTGTTACTGCACATGCTTTTGTTATAATTTTTTTTATAGTAATACCTATAATAATTGGAGGGTTTGGGAATTGAATAGTTCCTATACTAATTGGTGCCCCGGATATAAGTTTCCCACGAATAAATAATATAAGATTTTGATTACTACCTCCATCTTTTATTTTGTTATTGTGTAGTTCAATAGTTGAAGGTGGGGTTGGTACTGGTTGAACAGTCTATCCTCCTTTATCTGGGCCTATTGCACACTCAGGGTCTTCAGTTGATTTAGCTATTTTTTCACT…	562	EU038358	Physella ancillaria	Physa brevispira	45.4106	-75.7452	Canada	ON	Ottawa River	Type location
1	1	a0292	9	17	>Physella_ancillaria_ON_EU038359	AACTTTGTATTTAATTTTTGGTGTTTGATGTGGTTTAGTTGGTACAGGTTTAAGTTTACTAATTCGATTAGAGTTGGGAACTACATTAGTTTTATTAGACGAACATTTTTATAATGTTATTGTTACTGCACATGCTTTTGTTATAATTTTCTTTATAGTAATACCTATAATAATTGGAGGGTTTGGGAATTGAATAGTTCCTATACTAATTGGTGCCCCGGATATAAGTTTCCCACGAATAAATAATATAAGATTTTGATTACTACCTCCATCTTTTATTTTGTTATTGTGTAGTTCAATAGTTGAAGGTGGGGTTGGTACTGGTTGAACAGTCTATCCTCCTTTATCTGGGCCTATTGCACACTCAGGGTCTTCAGTTGATTTAGCTATTTTTTCACT…	562	EU038359	Physella ancillaria	Physa brevispira	45.4106	-75.7452	Canada	ON	Ottawa River	Type location
1	1	a0283	9	17	>Physella_ancillaria_ON_HM431797	AACTTTGTATTTAATTTTTGGTGTTTGATGTGGTTTAGTTGGTACAGGTTTAAGTTTACTAATTCGATTAGAGTTGGGAACTACATTAGTTTTATTAGACGAACATTTTTATAATGTTATTGTTACTGCACATGCTTTTGTTATAATTTTCTTTATAGTAATACCTATAATAATTGGGGGGTTTGGGAATTGAATAGTTCCTATACTAATTGGTGCTCCGGATATAAGTTTCCCACGAATAAATAATATAAGATTTTGATTACTACCTCCATCTTTTATTTTGTTATTGTGTAGTTCAATAGTTGAAGGTGGGGTTGGTACTGGTTGAACAGTCTATCCTCCTTTATCTGGGCCTATTGCACACTCAGGGTCTTCAGTTGATTTAGCTATTTTTTCATT…	622	HM431797	Physella ancillaria	Physa ancillaria	48.588	-86.296	Canada	ON	Hattie Cove
1	1	a0290	9	17	>Physella_ancillaria_ON_HM431800	AACTTTGTATTTAATTTTTGGTGTTTGATGTGGTTTAGTTGGTACAGGTTTAAGTTTACTAATTCGATTAGAGTTGGGAACTACATTAGTTTTATTAGACGAACATTTTTATAATGTTATTGTTACTGCACATGCTTTTGTTATAATTTTCTTTATAGTAATACCTATAATAATTGGGGGGTTTGGGAATTGAATAGTTCCTATACTAATTGGTGCTCCGGATATAAGTTTCCCACGAATAAATAATATAAGATTTTGATTACTACCTCCATCTTTTATTTTGTTATTGTGTAGTTCAATAGTTGAAGGTGGGGTTGGTACTGGTTGAACAGTCTATCCTCCTTTATCTGGGCCTATTGCACACTCAGGGTCTTCAGTTGATTTAGCTATTTTTTCATT…	622	HM431800	Physella ancillaria	Physa ancillaria	48.59	-86.269	Canada	ON	Hattie Cove inlet
1	1	a0286	9	17	>Physella_ancillaria_ON_HM431801	AACTTTGTATTTAATTTTTGGTGTTTGATGTGGTTTAGTTGGTACAGGTTTAAGTTTACTAATTCGATTAGAGTTGGGAACTACATTAGTTTTATTAGACGAACATTTTTATAATGTTATTGTTACTGCACATGCTTTTGTTATAATTTTCTTTATAGTAATACCTATAATAATTGGGGGGTTTGGGAATTGAATAGTTCCTATACTAATTGGTGCTCCGGATATAAGTTTCCCACGAATAAATAATATAAGATTTTGATTACTACCTCCATCTTTTATTTTGTTATTGTGTAGTTCAATAGTTGAAGGTGGGGTTGGTACTGGTTGAACAGTCTATCCTCCTTTATCTGGGCCTATTGCACACTCAGGGTCTTCAGTTGATTTAGCTATTTTTTCATT…	622	HM431801	Physella ancillaria	Physa ancillaria	48.59	-86.269	Canada	ON	Hattie Cove inlet
1	1	a0282	9	17	>Physella_ancillaria_ON_HM431805	AACTTTGTATTTAATTTTTGGTGTTTGATGTGGTTTAGTTGGTACAGGTTTAAGTTTACTAATTCGATTAGAGTTGGGAACTACATTAGTTTTATTAGACGAACATTTTTATAATGTTATTGTTACTGCACATGCTTTTGTTATAATTTTCTTTATAGTAATACCTATAATAATTGGGGGGTTTGGGAATTGAATAGTTCCTATACTAATTGGTGCTCCGGATATAAGTTTCCCACGAATAAATAATATAAGATTTTGATTACTACCTCCATCTTTTATTTTGTTATTGTGTAGTTCAATAGTTGAAGGTGGGGTTGGTACTGGTTGAACAGTCTATCCTCCTTTATCTGGGCCTATTGCACACTCAGGGTCTTCAGTTGATTTAGCTATTTTTTCATT…	622	HM431805	Physella ancillaria	Physa ancillaria	48.588	-86.296	Canada	ON	Hattie Cove
1	1	a0284	9	17	>Physella_ancillaria_ON_HM431806	AACTTTGTATTTAATTTTTGGTGTTTGATGTGGTTTAGTTGGTACAGGTTTAAGTTTACTAATTCGATTAGAGTTGGGAACTACATTAGTTTTATTAGACGAACATTTTTATAATGTTATTGTTACTGCACATGCTTTTGTTATAATTTTCTTTATAGTAATACCTATAATAATTGGGGGGTTTGGGAATTGAATAGTTCCTATACTAATTGGTGCTCCGGATATAAGTTTCCCACGAATAAATAATATAAGATTTTGATTACTACCTCCATCTTTTATTTTGTTATTGTGTAGTTCAATAGTTGAAGGTGGGGTTGGTACTGGTTGAACAGTCTATCCTCCTTTATCTGGGCCTATTGCACACTCAGGGTCTTCAGTTGATTTAGCTATTTTTTCATT…	622	HM431806	Physella ancillaria	Physa ancillaria	48.588	-86.296	Canada	ON	Hattie Cove
1	1	a0273	9	17	>Physella_ancillaria_ON_HM431807	AACTTTGTATTTAATTTTTGGTGTTTGATGTGGTTTAGTTGGTACAGGTTTAAGTTTACTAATTCGATTAGAGTTGGGAACTACATTAGTTTTATTAGACGAACATTTTTATAATGTTATTGTTACTGCACATGCTTTTGTTATAATTTTCTTTATAGTAATACCTATAATAATTGGGGGGTTTGGGAATTGAATAGTTCCTATACTAATTGGTGCTCCGGATATAAGTTTCCCACGAATAAATAATATAAGATTTTGATTACTACCTCCATCTTTTATTTTGTTATTGTGTAGTTCAATAGTTGAAGGTGGGGTTGGTACTGGTTGAACAGTCTATCCTCCTTTATCTGGGCCTATTGCACACTCAGGGTCTTCAGTTGATTTAGCTATTTTTTCATT…	615	HM431807	Physella ancillaria	Physa ancillaria	48.588	-86.296	Canada	ON	Hattie Cove
1	1	a0287	9	17	>Physella_ancillaria_ON_HM431813	AACTTTGTATTTAATTTTTGGTGTTTGATGTGGTTTAGTTGGTACAGGTTTAAGTTTACTAATTCGATTAGAGTTGGGAACTACATTAGTTTTATTAGACGAACATTTTTATAATGTTATTGTTACTGCACATGCTTTTGTTATAATTTTCTTTATAGTAATACCTATAATAATTGGGGGGTTTGGGAATTGAATAGTTCCTATACTAATTGGTGCTCCGGATATAAGTTTCCCACGAATAAATAATATAAGATTTTGATTACTACCTCCATCTTTTATTTTGTTATTGTGTAGTTCAATAGTTGAAGGTGGGGTTGGTACTGGTTGAACAGTCTATCCTCCTTTATCTGGGCCTATTGCACACTCAGGGTCTTCAGTTGATTTAGCTATTTTTTCATT…	622	HM431813	Physella ancillaria	Physa ancillaria	48.594	-86.29	Canada	ON	Halfway Lake
1	1	a0289	9	17	>Physella_ancillaria_ON_HM431814	AACTTTGTATTTAATTTTTGGTGTTTGATGTGGTTTAGTTGGTACAGGTTTAAGTTTACTAATTCGATTAGAGTTGGGAACTACATTAGTTTTATTAGACGAACATTTTTATAATGTTATTGTTACTGCACATGCTTTTGTTATAATTTTCTTTATAGTAATACCTATAATAATTGGGGGGTTTGGGAATTGAATAGTTCCTATACTAATTGGTGCTCCGGATATAAGTTTCCCACGAATAAATAATATAAGATTTTGATTACTACCTCCATCTTTTATTTTGTTATTGTGTAGTTCAATAGTTGAAGGTGGGGTTGGTACTGGTTGAACAGTCTATCCTCCTTTATCTGGGCCTATTGCACACTCAGGGTCTTCAGTTGATTTAGCTATTTTTTCATT…	622	HM431814	Physella ancillaria	Physa ancillaria	48.59	-86.269	Canada	ON	Hattie Cove inlet
1	1	a0285	9	17	>Physella_ancillaria_ON_HM431815	AACTTTGTATTTAATTTTTGGTGTTTGATGTGGTTTAGTTGGTACAGGTTTAAGTTTACTAATTCGATTAGAGTTGGGAACTACATTAGTTTTATTAGACGAACATTTTTATAATGTTATTGTTACTGCACATGCTTTTGTTATAATTTTCTTTATAGTAATACCTATAATAATTGGGGGGTTTGGGAATTGAATAGTTCCTATACTAATTGGTGCTCCGGATATAAGTTTCCCACGAATAAATAATATAAGATTTTGATTACTACCTCCATCTTTTATTTTGTTATTGTGTAGTTCAATAGTTGAAGGTGGGGTTGGTACTGGTTGAACAGTCTATCCTCCTTTATCTGGGCCTATTGCACACTCAGGGTCTTCAGTTGATTTAGCTATTTTTTCATT…	622	HM431815	Physella ancillaria	Physa ancillaria	48.59	-86.269	Canada	ON	Hattie Cove inlet
1	1	a0330	9	17	>Physella_ancillaria_ON_KM611804	AACTTTGTATTTAATTTTTGGTGTTTGATGTGGTTTAGTTGGTACAGGTTTAAGTTTACTAATTCGATTAGAGTTGGGAACTACATTAGTTTTATTAGACGAACATTTTTATAATGTTATTGTTACTGCACATGCTTTTGTTATAATTTTCTTTATAGTAATACCTATAATAATTGGGGGGTTTGGGAATTGAATAGTTCCTATACTAATTGGTGCCCCGGATATAAGTTTCCCACGAATAAATAATATAAGATTTTGATTACTACCTCCATCTTTTATTTTGTTATTGTGTAGTTCAATAGTTGAAGGTGGGGTTGGTACTGGTTGAACAGTCTATCCTCCTTTATCTGGGCCTATTGCACACTCAGGGTCTTCAGTTGATTTAGCTATTTTTTCACT…	622	KM611804	Physella ancillaria	Physa ancillaria	41.968	-82.531	Canada	ON	Lake Pond outlet
1	1	a0301	9	17	>Physella_ancillaria_ON_KM611813	AACTTTGTATTTAATTTTTGGTGTTTGATGTGGTTTAGTTGGTACAGGTTTAAGTTTACTAATTCGATTAGAGTTGGGAACTACATTAGTTTTATTAGACGAACATTTTTATAATGTTATTGTTACTGCACATGCTTTTGTTATAATTTTCTTTATAGTAATACCTATAATAATTGGGGGGTTTGGGAATTGAATAGTTCCTATACTAATTGGTGCCCCGGATATAAGTTTCCCACGAATAAATAATATAAGATTTTGATTACTACCTCCATCTTTTATTTTGTTATTGTGTAGTTCAATAGTTGAAGGTGGGGTTGGTACTGGTTGAACAGTCTATCCTCCTTTATCTGGGCCTATTGCACACTCAGGGTCTTCAGTTGATTTAGCTATTTTTTCACT…	622	KM611813	Physella ancillaria	Physa ancillaria	41.968	-82.531	Canada	ON	Lake Pond outlet
1	1	a0251	9	17	>Physella_ancillaria_ON_KM611863	AACTTTGTATTTAATTTTTGGTGTTTGATGTGGTTTAGTTGGTACAGGTTTAAGTTTACTAATTCGATTAGAGTTGGGAACTACATTAGTTTTATTAGACGAACATTTTTATAATGTTATTGTTACTGCACATGCTTTTGTTATAATTTTCTTTATAGTAATACCTATAATAATTGGGGGGTTTGGGAATTGAATAGTTCCTATACTAATTGGTGCCCCGGATATAAGTTTCCCACGAATAAATAATATAAGATTTTGATTACTACCTCCATCTTTTATTTTGTTATTGTGTAGTTCAATAGTTGAAGGTGGGGTTGGTACTGGTTGAACAGTCTATCCTCCTTTATCTGGGCCTATTGCACACTCAGGGTCTTCAGTTGATTTAGCTATTTTTTCGCT…	622	KM611863	Physella ancillaria	Physa ancillaria	41.968	-82.531	Canada	ON	Lake Pond outlet
1	1	a0294	9	17	>Physella_ancillaria_ON_KM611970	AACTTTGTATTTAATTTTTGGTGTTTGATGTGGTTTAGTTGGTACAGGTTTAAGTTTACTAATTCGATTAGAGTTGGGAACTACATTAGTTTTATTAGACGAACATTTTTATAATGTTATTGTTACTGCACATGCTTTTGTTATAATTTTCTTTATAGTAATACCTATAATAATTGGGGGGTTTGGGAATTGAATAGTTCCTATACTAATTGGTGCCCCGGATATAAGTTTTCCACGAATAAATAATATAAGATTTTGATTACTACCTCCATCTTTTATTTTGTTATTGTGTAGTTCAATAGTTGAAGGTGGGGTTGGTACTGGTTGAACAGTCTATCCTCCTTTATCTGGGCCTATTGCACACTCAGGGTCTTCAGTTGATTTAGCTATTTTTTCACT…	598	KM611970	Physella ancillaria	Physa ancillaria	41.968	-82.531	Canada	ON	Lake Pond outlet
1	1	a0252	9	17	>Physella_ancillaria_ON_KM612044	AACTTTGTATTTAATTTTTGGTGTTTGATGTGGTTTAGTTGGTACAGGTTTAAGTTTACTAATTCGATTAGAGTTGGGAACTACATTAGTTTTATTAGACGAACATTTTTATAATGTTATTGTTACTGCACATGCTTTTGTTATAATTTTCTTTATAGTAATACCTATAATAATTGGGGGGTTTGGGAATTGAATAGTTCCTATACTAATTGGTGCCCCGGATATAAGTTTCCCACGAATAAATAATATAAGATTTTGATTACTACCTCCATCTTTTATTTTGTTATTGTGTAGTTCAATAGTTGAAGGTGGGGTAGGTACTGGTTGAACAGTCTATCCTCCTTTATCTGGGCCTATTGCACACTCAGGGTCTTCAGTTGATTTAGCTATTTTTTCACT…	622	KM612044	Physella ancillaria	Physa ancillaria	41.932	-82.513	Canada	ON	Lake Erie wetland
1	1	a0313	9	17	>Physella_ancillaria_ON_KM612168	AACTTTGTATTTAATTTTTGGTGTTTGATGTGGTTTAGTTGGTACAGGTTTAAGTTTACTAATTCGATTAGAGTTGGGAACTACATTAGTTTTATTAGACGAACATTTTTATAATGTTATTGTTACTGCACATGCTTTTGTTATAATTTTCTTTATAGTAATACCTATAATAATTGGGGGGTTTGGGAATTGAATAGTTCCTATACTAATTGGTGCCCCGGATATAAGTTTCCCACGAATAAATAATATAAGATTTTGATTACTACCTCCATCTTTTATTTTGTTATTGTGTAGTTCAATAGTTGAAGGTGGGGTTGGTACTGGTTGAACAGTCTATCCTCCTTTATCTGGGCCTATTGCACACTCAGGGTCTTCAGTTGATTTAGCTATTTTTTCACT…	622	KM612168	Physella ancillaria	Physa ancillaria	41.968	-82.531	Canada	ON	Lake Pond outlet
1	1	a0291	9	17	>Physella_ancillaria_ON_KM612195	AACTTTGTATTTAATTTTTGGTGTTTGATGTGGTTTAGTTGGTACAGGTTTAAGTTTACTAATTCGATTAGAGTTGGGAACTACATTAGTTTTATTAGACGAACATTTTTATAATGTTATTGTTACTGCACATGCTTTTGTTATAATTTTCTTTATAGTAATACCTATAATAATTGGGGGGTTTGGGAATTGAATAGTTCCTATACTAATTGGTGCTCCGGATATAAGTTTCCCACGAATAAATAATATAAGATTTTGATTACTACCTCCATCTTTTATTTTGTTATTGTGTAGTTCAATAGTTGAAGGTGGGGTTGGTACTGGTTGAACAGTCTATCCTCCTTTATCTGGGCCTATTGCACACTCAGGGTCTTCAGTTGATTTAGCTATTTTTTCATT…	622	KM612195	Physella ancillaria	Physa ancillaria	48.589	-86.275	Canada	ON	Hattie Cove
1	1	a0253	9	17	>Physella_ancillaria_ON_KM612226	AACTTTGTATTTAATTTTTGGTGTTTGATGTGGTTTAGTTGGTACAGGTTTAAGTTTACTAATTCGATTAGAGTTGGGAACTACATTAGTTTTATTAGACGAACATTTTTATAATGTTATTGTTACTGCACATGCTTTTGTTATAATTTTCTTTATAGTAATACCTATAATAATTGGGGGGTTTGGGAATTGAATAGTTCCTATACTAATTGGTGCCCCGGATATAAGTTTCCCACGAATAAATAATATAAGATTTTGATTACTACCTCCATCTTTTATTTTGTTATTGTGTAGTTCAATAGTTGAAGGTGGGGTTGGTACTGGTTGAACAGTCTACCCTCCTTTATCTGGGCCTATTGCACACTCAGGGTCTTCAGTTGATTTAGCTATTTTTTCACT…	603	KM612226	Physella ancillaria	Physa ancillaria	41.968	-82.531	Canada	ON	Lake Pond outlet
1	1	a0295	9	17	>Physella_ancillaria_ON_KM612258	AACTTTGTATTTAATTTTTGGTGTTTGATGTGGTTTAGTTGGTACAGGTTTAAGTTTACTAATTCGATTAGAGTTGGGAACTACATTAGTTTTATTAGACGAACATTTTTATAATGTTATTGTTACTGCACATGCTTTTGTTATAATTTTCTTTATAGTAATACCTATAATAATTGGGGGGTTTGGGAATTGAATAGTTCCTATACTAATTGGTGCCCCGGATATAAGTTTTCCACGAATAAATAATATAAGATTTTGATTACTACCTCCATCTTTTATTTTGTTATTGTGTAGTTCAATAGTTGAAGGTGGGGTTGGTACTGGTTGAACAGTCTATCCTCCTTTATCTGGGCCTATTGCACACTCAGGGTCTTCAGTTGATTTAGCTATTTTTTCACT…	622	KM612258	Physella ancillaria	Physa ancillaria	41.932	-82.513	Canada	ON	Lake Erie wetland
1	1	a0304	9	17	>Physella_ancillaria_ON_MF544356	AACTTTGTATTTAATTTTTGGTGTTTGATGTGGTTTAGTTGGTACAGGTTTAAGTTTACTAATTCGATTAGAGTTGGGAACTACATTAGTTTTATTAGACGAACATTTTTATAATGTTATTGTTACTGCACATGCTTTTGTTATAATTTTCTTTATAGTAATACCTATAATAATTGGGGGGTTTGGGAATTGAATAGTTCCTATACTAATTGGTGCCCCGGATATAAGTTTCCCACGAATAAATAATATAAGATTTTGATTACTACCTCCATCTTTTATTTTGTTATTGTGTAGTTCAATAGTTGAAGGTGGGGTTGGTACTGGTTGAACAGTCTATCCTCCTTTATCTGGGCCTATTGCACACTCAGGGTCTTCAGTTGATTTAGCTATTTTTTCACT…	622	MF544356	Physella ancillaria	Physa ancillaria	43.7948	-79.124	Canada	ON	Bruce Creek
1	1	a0302	9	17	>Physella_ancillaria_ON_MF544437	AACTTTGTATTTAATTTTTGGTGTTTGATGTGGTTTAGTTGGTACAGGTTTAAGTTTACTAATTCGATTAGAGTTGGGAACTACATTAGTTTTATTAGACGAACATTTTTATAATGTTATTGTTACTGCACATGCTTTTGTTATAATTTTCTTTATAGTAATACCTATAATAATTGGGGGGTTTGGGAATTGAATAGTTCCTATACTAATTGGTGCCCCGGATATAAGTTTCCCACGAATAAATAATATAAGATTTTGATTACTACCTCCATCTTTTATTTTGTTATTGTGTAGTTCAATAGTTGAAGGTGGGGTTGGTACTGGTTGAACAGTCTATCCTCCTTTATCTGGGCCTATTGCACACTCAGGGTCTTCAGTTGATTTAGCTATTTTTTCACT…	622	MF544437	Physella ancillaria	Physa ancillaria	43.7948	-79.124	Canada	ON	Bruce Creek
1	1	a0328	9	17	>Physella_ancillaria_ON_MF545044	AACTTTGTATTTAATTTTTGGTGTTTGATGTGGTTTAGTTGGTACAGGTTTAAGTTTACTAATTCGATTAGAGTTGGGAACTACATTAGTTTTATTAGACGAACATTTTTATAATGTTATTGTTACTGCACATGCTTTTGTTATAATTTTCTTTATAGTAATACCTATAATAATTGGGGGGTTTGGGAATTGAATAGTTCCTATACTAATTGGTGCCCCGGATATAAGTTTCCCACGAATAAATAATATAAGATTTTGATTACTACCTCCATCTTTTATTTTGTTATTGTGTAGTTCAATAGTTGAAGGTGGGGTTGGTACTGGTTGAACAGTCTATCCTCCTTTATCTGGGCCTATTGCACACTCAGGGTCTTCAGTTGATTTAGCTATTTTTTCACT…	622	MF545044	Physella ancillaria	Physa ancillaria	43.7948	-79.124	Canada	ON	Bruce Creek
1	1	a0329	9	17	>Physella_ancillaria_ON_MF545122	AACTTTGTATTTAATTTTTGGTGTTTGATGTGGTTTAGTTGGTACAGGTTTAAGTTTACTAATTCGATTAGAGTTGGGAACTACATTAGTTTTATTAGACGAACATTTTTATAATGTTATTGTTACTGCACATGCTTTTGTTATAATTTTCTTTATAGTAATACCTATAATAATTGGGGGGTTTGGGAATTGAATAGTTCCTATACTAATTGGTGCCCCGGATATAAGTTTCCCACGAATAAATAATATAAGATTTTGATTACTACCTCCATCTTTTATTTTGTTATTGTGTAGTTCAATAGTTGAAGGTGGGGTTGGTACTGGTTGAACAGTCTATCCTCCTTTATCTGGGCCTATTGCACACTCAGGGTCTTCAGTTGATTTAGCTATTTTTTCACT…	622	MF545122	Physella ancillaria	Physa ancillaria	43.7948	-79.124	Canada	ON	Bruce Creek
1	1	a0315	9	17	>Physella_ancillaria_ON_MG422827	AACTTTGTATTTAATTTTTGGTGTTTGATGTGGTTTAGTTGGTACAGGTTTAAGTTTACTAATTCGATTAGAGTTGGGAACTACATTAGTTTTATTAGACGAACATTTTTATAATGTTATTGTTACTGCACATGCTTTTGTTATAATTTTCTTTATAGTAATACCTATAATAATTGGGGGGTTTGGGAATTGAATAGTTCCTATACTAATTGGTGCCCCGGATATAAGTTTCCCACGAATAAATAATATAAGATTTTGATTACTACCTCCATCTTTTATTTTGTTATTGTGTAGTTCAATAGTTGAAGGTGGGGTTGGTACTGGTTGAACAGTCTATCCTCCTTTATCTGGGCCTATTGCACACTCAGGGTCTTCAGTTGATTTAGCTATTTTTTCACT…	622	MG422827	Physella ancillaria	Physa ancillaria	44.697	-78.743	Canada	ON	Four Mile Lake
1	1	a0264	9	17	>Physella_ancillaria_PA_EU038391	AACTTTGTATTTAATTTTTGGTGTTTGATGTGGTTTAGTTGGTACAGGTTTAAGTTTACTAATTCGATTAGAGTTGGGAACTACATTAGTTTTATTAGACGAACATTTTTATAATGTTATTGTTACTGCACATGCTTTTGTTATAATTTTCTTTATAGTAATACCTATAATAATTGGGGGGTTTGGGAATTGAATAGTTCCTATACTAATTGGTGCCCCGGATATAAGTTTCCCACGAATAAATAATATAAGATTTTGATTACTACCTCCATCTTTTATTTTGTTATTGTGTAGTTCAATAGTTGAAGGTGGGGTTGGTACTGGTTGAACAGTCTATCCTCCTTTATCTGGGCCTATTGCACACTCAGGGTCTTCAGTTGATTTAGCTATTTTTTCACT…	562	EU038391	Physella ancillaria	Physa ancillaria	40.4123	-75.1218	USA	PA	Delaware River	Type location
1	1	a0260	9	17	>Physella_ancillaria_PA_EU038392	AACTTTGTATTTAATTTTTGGTGTTTGATGTGGTTTAGTTGGAACAGGTTTAAGTTTACTAATTCGATTAGAGTGGGGAACTACATTAGTTTTATTAGACGAACATTTTTATAATGTTATTGTTACTGCACATGCTTTTGTTATAATTTTCTTTATAGTAATACCTATAATAATTGGGGGGTTTGGGAATTGAATAGTTCCTATACTAATTGGTGCCCCGGATATAAGTTTCCCACGAATAAATAATATAAGATTTTGATTACTACCTCCATCTTTTATTTTGTTATTGTGTAGTTCAATAGTTGAAGGTGGGGTTGGTACTGGTTGAACAGTCTATCCTCCTTTATCTGGGCCTATTGCACACTCAGGGTCTTCAGTTGATTTAGCTATTTTTTCACT…	562	EU038392	Physella ancillaria	Physa ancillaria	40.4123	-75.1218	USA	PA	Delaware River	Type location
1	1	a0146	9	17	>Physella_ancillaria_SK_KM612060	AACTTTATATTTAATTTTTGGTGTTTGATGTGGTTTAGTTGGTACAGGTTTAAGTTTACTAATTCGATTAGAGTTGGGAACTACATTAGTTTTATTAGATGAACATTTTTATAATGTTATTGTTACAGCACATGCTTTTGTTATAATTTTTTTTATAGTAATACCTATAATAATTGGGGGATTTGGGAATTGAATAGTTCCGATACTAATTGGTGCTCCGGATATAAGTTTCCCACGAATAAATAATATAAGATTTTGATTACTACCTCCATCTTTTATTTTATTATTGTGTAGTTCAATAGTTGAAGGTGGGGTTGGTACTGGTTGAACAGTTTACCCTCCTTTATCTGGGCCTATTGCACACTCTGGGTCTTCAGTTGATTTAGCTATTTTTTCATT…	622	KM612060	Physella ancillaria	Physa ancillaria	53.906	-106.03	Canada	SK	Yotin Lakes
1	1	a0142	9	17	>Physella_ancillaria_SK_KM612098	AACTTTATATTTAATTTTTGGTGTTTGATGTGGTTTAGTTGGTACAGGTTTAAGTTTACTAATTCGATTAGAGTTGGGAACTACATTAGTTTTATTAGATGAACATTTTTATAATGTTATTGTTACAGCACATGCTTTTGTTATAATTTTTTTTATAGTAATACCTATAATAATTGGGGGATTTGGGAATTGAATAGTTCCGATACTAATTGGTGCTCCGGATATAAGTTTCCCACGAATAAATAATATAAGATTTTGATTACTACCTCCATCTTTTATTTTATTATTGTGTAGTTCAATAGTTGAAGGTGGGGTTGGTACTGGTTGAACAGTTTACCCTCCTTTATCTGGGCCTATTGCACACTCTGGGTCTTCAGTTGATTTAGCTATTTTTTCATT…	622	KM612098	Physella ancillaria	Physa ancillaria	53.906	-106.03	Canada	SK	Yotin Lakes
1	1	a0143	9	17	>Physella_ancillaria_SK_KM612147	AACTTTATATTTAATTTTTGGTGTTTGATGTGGTTTAGTTGGTACAGGTTTAAGTTTACTAATTCGATTAGAGTTGGGAACTACATTAGTTTTATTAGATGAACATTTTTATAATGTTATTGTTACAGCACATGCTTTTGTTATAATTTTTTTTATAGTAATACCTATAATAATTGGGGGATTTGGGAATTGAATAGTTCCGATACTAATTGGTGCTCCGGATATAAGTTTCCCACGAATAAATAATATAAGATTTTGATTACTACCTCCATCTTTTATTTTATTATTGTGTAGTTCAATAGTTGAAGGTGGGGTTGGTACTGGTTGAACAGTTTACCCTCCTTTATCTGGGCCTATTGCACACTCTGGGTCTTCAGTTGATTTAGCTATTTTTTCATT…	622	KM612147	Physella ancillaria	Physa ancillaria	53.906	-106.03	Canada	SK	Yotin Lakes
1	1	a0147	9	17	>Physella_ancillaria_SK_KM612151	AACTTTATATTTAATTTTTGGTGTTTGATGTGGTTTAGTTGGTACAGGTTTAAGTTTACTAATTCGATTAGAGTTGGGAACTACATTAGTTTTATTAGATGAACATTTTTATAATGTTATTGTTACAGCACATGCTTTTGTTATAATTTTTTTTATAGTAATACCTATAATAATTGGGGGATTTGGGAATTGAATAGTTCCGATACTAATTGGTGCTCCGGATATAAGTTTCCCACGAATAAATAATATAAGATTTTGATTACTACCTCCATCTTTTATTTTATTATTGTGTAGTTCAATAGTTGAAGGTGGGGTTGGTACTGGTTGAACAGTTTACCCTCCTTTATCTGGGCCTATTGCACACTCTGGGTCTTCAGTTGATTTAGCTATTTTTTCATT…	622	KM612151	Physella ancillaria	Physa ancillaria	53.906	-106.03	Canada	SK	Yotin Lakes
1	1	a0144	9	17	>Physella_ancillaria_SK_KM612164	AACTTTATATTTAATTTTTGGTGTTTGATGTGGTTTAGTTGGTACAGGTTTAAGTTTACTAATTCGATTAGAGTTGGGAACTACATTAGTTTTATTAGATGAACATTTTTATAATGTTATTGTTACAGCACATGCTTTTGTTATAATTTTTTTTATAGTAATACCTATAATAATTGGGGGATTTGGGAATTGAATAGTTCCGATACTAATTGGTGCTCCGGATATAAGTTTCCCACGAATAAATAATATAAGATTTTGATTACTACCTCCATCTTTTATTTTATTATTGTGTAGTTCAATAGTTGAAGGTGGGGTTGGTACTGGTTGAACAGTTTACCCTCCTTTATCTGGGCCTATTGCACACTCTGGGTCTTCAGTTGATTTAGCTATTTTTTCATT…	622	KM612164	Physella ancillaria	Physa ancillaria	53.906	-106.03	Canada	SK	Yotin Lakes
1	1	a0145	9	17	>Physella_ancillaria_SK_KM612166	AACTTTATATTTAATTTTTGGTGTTTGATGTGGTTTAGTTGGTACAGGTTTAAGTTTACTAATTCGATTAGAGTTGGGAACTACATTAGTTTTATTAGATGAACATTTTTATAATGTTATTGTTACAGCACATGCTTTTGTTATAATTTTTTTTATAGTAATACCTATAATAATTGGGGGATTTGGGAATTGAATAGTTCCGATACTAATTGGTGCTCCGGATATAAGTTTCCCACGAATAAATAATATAAGATTTTGATTACTACCTCCATCTTTTATTTTATTATTGTGTAGTTCAATAGTTGAAGGTGGGGTTGGTACTGGTTGAACAGTTTACCCTCCTTTATCTGGGCCTATTGCACACTCTGGGTCTTCAGTTGATTTAGCTATTTTTTCATT…	622	KM612166	Physella ancillaria	Physa ancillaria	53.906	-106.03	Canada	SK	Yotin Lakes
1	1	a0197	9	17	>Physella_gyrina_AB_AF346740	NACTTTATATTTAATTTTTGGTGTTTGATGTGGTTTAGTTGGTACAGGTTTAAGTTTACTAATTCGATTAGAGTTAGGAACTACATTAGTTTTATTAGACGAACATTTTTACAATGTTATTGTTACAGCACATGCTTTTGTTATAATTTTTTTTATAGTAATACCTATAATAATTGGGGGATTTGGGAATTGAATAGTTCCGATACTAATTGGTGCTCCGGATATAAGTTTCCCACGAATAAATAATATAAGATTTTGATTACTACCTCCATCTTTTATTTTATTATTGTGTAGTTCAATAGTTGAAGGTGGGGTTGGTACTGGTTGAACAGTTTACCCTCCTTTATCTGGGCCTATTGCACACTCTGGGTCTTCAGTTGATTTAGCTATTTTTTCATT…	621	AF346740	Physella gyrina	Physa gyrina	51.1717	-115.595	Canada	AB	Cave and Basin Marsh
1	1	a0169	9	17	>Physella_gyrina_AB_AF346741	NACTTTATATTTAATTTTTGGTGTTTGATGTGGTTTAGTTGGTACAGGTTTAAGTTTACTAATTCGATTAGAGTTGGGAACTACATTAGTTTTATTAGACGAACATTTTTACAATGTTATTGTTACAGCACATGCTTTTGTTATAATTTTTTTTATAGTAATACCTATAATAATTGGGGGATTTGGGAATTGAATAGTTCCGATACTAATTGGTGCTCCGGATATAAGTTTCCCACGAATAAATAATATAAGATTTTGATTACTACCTCCATCTTTTATTTTATTATTGTGTAGTTCAATAGTTGAAGGTGGGGTTGGTACTGGTTGAACAGTTTACCCTCCTTTATCTGGGCCTATTGCACACTCTGGGTCTTCAGTTGATTTAGCTATTTTTTCATT…	621	AF346741	Physella gyrina	Physa gyrina	51.1779	-115.72	Canada	AB	Muleshoe Pond
1	1	a0198	9	17	>Physella_gyrina_AB_AF346742	NACTTTATATTTAATTTTTGGTGTTTGATGTGGTTTAGTTGGTACAGGTTTAAGTTTACTAATTCGATTAGAGTTAGGAACTACATTAGTTTTATTAGACGAACATTTTTACAATGTTATTGTTACAGCACATGCTTTTGTTATAATTTTTTTTATAGTAATACCTATAATAATTGGGGGATTTGGGAATTGAATAGTTCCGATACTAATTGGTGCTCCGGATATAAGTTTCCCACGAATAAATAATATAAGATTTTGATTACTACCTCCATCTTTTATTTTATTATTGCGTAGTTCAATAGTTGAAGGTGGGGTTGGTACTGGTTGAACAGTTTACCCTCCTTTATCTGGGCCTATTGCACACTCTGGGTCTTCAGTTGATTTAGCTATTTTTTCATT…	621	AF346742	Physella gyrina	Physa gyrina	51.164	-115.665	Canada	AB	Five Mile Pond
1	1	a0204	9	17	>Physella_gyrina_AB_AF346743	NACTTTATATTTAATTTTTGGTGTTTGATGTGGTTTAGTTGGTACAGGTTTAAGTTTACTAATTCGATTAGAGTTGGGAACTACATTAGTTTTATTAGACGAACATTTTTACAATGTTATTGTTACAGCACATGCTTTTGTTATAATTTTTTTTATAGTAATACCTATAATAATTGGAGGATTTGGGAATTGAATAGTTCCGATACTAATTGGTGCTCCGGATATAAGTTTCCCACGAATAAATAATATAAGATTTTGATTACTACCTCCATCTTTTATTTTATTATTGTGTAGTTCAATAGTTGAAGGTGGGGTTGGTACTGGTTGAACAGTTTACCCTCCTTTATCTGGGCCTATTGCACACTCTGGGTCTTCAGTTGATTTAGCTATTTTTTCATT…	621	AF346743	Physella gyrina	Physa gyrina	51.1764	-115.633	Canada	AB	Clear Spring
1	2	a0171	9	17	>Physella_gyrina_AB_EF488670	NNNNNNNNNNNNNNNNNNNNNNNNNNNNNNNNNNNNNNNNNNNNNNNNNNNNNNNNNNNNNNNNNNNNNNGAGTTGGGAACTACATTAGTTTTATTAGACGAACATTTTTACAATGTTATTGTTACAGCACATGCTTTTGTTATAATTTTTTTTATAGTAATACCTATAATAATTGGGGGATTTGGGAATTGAATAGTTCCGATACTAATTGGTGCTCCGGATATAAGTTTCCCACGAATAAATAATATAAGATTTTGATTACTACCTCCATCTTTTATTTTATTATTGTGTAGTTCAATAGTTGAAGGTGGGGTTGGTACTGGTTGAACAGTTTACCCTCCTTTATCTGGGCCTATTGCACACTCTGGGTCTTCAGTTGATTTAGCTATTTTTTCATT…	540	EF488670	Physella gyrina	Physa gyrina	51.0522	-115.167	Canada	AB	Lac des Arcs
1	1	a0189	9	17	>Physella_gyrina_AB_KT831388	AACTTTATATTTAATTTTTGGTGTTTGATGTGGTTTAGTTGGTACAGGTTTAAGTTTACTAATTCGATTAGAGTTGGGAACTACATTAGTTTTATTAGACGAACATTTTTACAATGTTATTGTTACAGCACATGCTTTTGTTATAATTTTTTTTATAGTAATACCTATAATAATTGGGGGATTTGGGAATTGAATAGTTCCGATACTAATTGGTGCTCCGGATATAAGTTTCCCACGAATAAATAATATAAGATTTTGATTACTACCTCCATCTTTTATTTTATTATTGTGTAGTTCAATAGTTGAAGGTGGGGTTGGTACTGGTTGAACAGTTTACCCTCCTTTATCTGGGCCTATTGCACACTCTGGGTCTTCAGTTGATTTAGCTATTTTTTCATT…	622	KT831388	Physella gyrina	Physa gyrina	53.33	-114.26	Canada	AB	North Saskatchewan River wetland
1	1	a0149	9	17	>Physella_gyrina_BC_AF346745	NACTTTATATTTAATTTTTGGTGTTTGATGTGGTTTAGTTGGTACAGGTTTAAGTTTACTAATTCGATTAGAGTTGGGAACTACATTAGTTTTATTAGACGAACATTTTTATAATGTTATTGTTACAGCACATGCTTTTGTTATAATTTTTTTTATAGTAATACCTATAATAATTGGGGGATTTGGGAATTGAATAGTTCCGATACTAATTGGTGCTCCGGATATAAGTTTCCCACGAATAAATAATATAAGATTTTGATTACTACCTCCATCTTTTATTTTATTATTGTGTAGTTCAATAGTTGAAGGTGGGGTTGGTACTGGTTGAACAATTTACCCTCCTTTATCTGGGCCTATTGCACACTCTGGGTCTTCAGTTGATTTAGCTATTTTTTCATT…	621	AF346745	Physella gyrina	Physa wrighti	59.4255	-126.099	Canada	BC	Alpha Pool	Type location
1	1	a0150	9	17	>Physella_gyrina_BC_AF419323	NACTTTATATTTAATTTTTGGTGTTTGATGTGGTTTAGTTGGTACAGGTTTAAGTTTACTAATTCGATTAGAGTTGGGAACTACATTAGTTTTATTAGACGAACATTTTTATAATGTTATTGTTACAGCACATGCTTTTGTTATAATTTTTTTTATAGTAATACCTATAATAATTGGGGGATTTGGGAATTGAATAGTTCCGATACTAATTGGTGCTCCGGATATAAGTTTCCCACGAATAAATAATATAAGATTTTGATTACTACCTCCATCTTTTATTTTATTATTGTGTAGTTCAATAGTTGAAGGTGGGGTTGGTACTGGTTGAACAATTTACCCTCCTTTATCTGGGCCTATTGCACACTCTGGGTCTTCAGTTGATTTAGCTATTTTTTCATT…	621	AF419323	Physella gyrina	Physa wrighti	59.4255	-126.099	Canada	BC	Alpha Pool	Type location
1	1	a0199	9	17	>Physella_gyrina_CO_AY651178	NACTTTATATTTAATTTTTGGTGTTTGATGTGGTTTAGTTGGTACAGGTTTAAGTTTACTAATTCGATTAGAGTTGGGAACTACATTAGTTTTATTAGACGAACATTTTTACAATGTTATTGTTACAGCACATGCTTTTGTTATAATTTTTTTTATAGTAATACCTATAATAATTGGGGGATTTGGGAATTGAATAGTTCCGATACTAATTGGTGCTCCGGATATAAGTTTCCCACGAATAAATAATATAAGATTTTGATTACTACCTCCATCTTTTATTTTATTATTGTGTAGTTCTATAGTTGAAGGTGGGGTTGGTACTGGTTGAACAGTTTACCCTCCTTTATCTGGGCCTATTGCACACTCTGGGTCTTCAGTTGATTTAGCTATTTTTTCATT…	621	AY651178	Physella gyrina	Physa gyrina	39.5459	-107.557	USA	CO	Garfield Creek
1	1	a0157	9	17	>Physella_gyrina_CO_AY651179	NACCTTATATTTAATTTTTGGTGTTTGATGTGGTTTAGTTGGTACAGGTTTAAGTTTACTAATTCGATTAGAGTTGGGAACTACATTAGTTTTATTAGACGAACATTTTTACAATGTTATTGTTACAGCACATGCTTTTGTTATAATTTTTTTTATAGTAATACCTATAATAATTGGGGGATTTGGGAATTGAATAGTTCCGATACTAATTGGTGCTCCGGATATAAGTTTCCCACGAATAAATAATATAAGATTTTGATTACTACCTCCATCTTTTATTTTATTATTGTGTAGTTCAATAGTTGAAGGTGGGGTTGGTACTGGTTGAACAGTTTACCCTCCTTTATCTGGGCCTATTGCACACTCTGGGTCTTCAGTTGATTTAGCTATTTTTTCATT…	621	AY651179	Physella gyrina	Physa wolfiana	40.0709	-106.112	USA	CO	Colorado River	Type location
1	1	a0175	9	17	>Physella_gyrina_CO_AY651180	NACTTTATATTTAATTTTTGGTGTTTGATGTGGTTTAGTTGGAACAGGTTTAAGTTTACTAATTCGATTAGAGTTGGGAACTACGTTAGTTTTATTAGACGAACATTTTTACAATGTTATTGTTACAGCACATGCTTTTGTTATAATTTTTTTTATAGTAATACCTATAATAATTGGGGGATTTGGGAATTGAATAGTTCCGATACTAATTGGTGCTCCGGATATAAGTTTCCCACGAATAAATAATATAAGATTTTGATTACTACCTCCATCTTTTATTTTATTATTGTGTAGTTCAATAGTTGAAGGTGGGGTTGGTACTGGTTGAACAATTTACCCTCCTTTATCTGGGCCTATTGCACACTCCGGGTCTTCAGTTGATTTAGCTATTTTTTCATT…	621	AY651180	Physella gyrina	Physa gyrina	40.0728	-106.113	USA	CO	Western tributary of Colorado River near Hot Sulphur Springs
1	1	a0166	9	17	>Physella_gyrina_CO_AY651182	NACTTTATATTTAATTTTTGGTGTTTGATGTGGTTTAGTTGGTACAGGTTTAAGTTTACTAATTCGATTAGAGTTGGGAACTACATTAGTTTTATTAGACGAACATTTTTACAATGTTATTGTTACAGCACATGCTTTTGTTATAATTTTTTTTATAGTAATACCTATAATAATTGGGGGATTTGGGAATTGAATAGTTCCGATACTAATTGGTGCTCCGGATATAAGTTTCCCACGAATAAATAATATAAGATTTTGATTACTACCTCCATCTTTTATTTTATTATTGTGTAGTTCAATAGTTGAAGGTGGGGTTGGTACTGGTTGAACAGTTTACCCTCCTTTATCTGGGCCTATTGCACACTCTGGGTCTTCAGTTGATTTAGCTATTTTTTCATT…	621	AY651182	Physella gyrina	Physa gyrina	39.6433	-106.911	USA	CO		Coordinates estimated
1	1	a0165	9	17	>Physella_gyrina_CO_AY651191	NACTTTATATTTAATTTTTGGTGTTTGATGTGGTTTAGTTGGTACAGGTTTAAGTTTACTAATTCGATTAGAGTTGGGAACTACATTAGTTTTATTAGACGAACATTTTTACAATGTTATTGTTACAGCACATGCTTTTGTTATAATTTTTTTTATAGTAATACCTATAATAATTGGGGGATTTGGGAATTGAATAGTTCCGATACTAATTGGTGCTCCGGATATAAGTTTCCCACGAATAAATAATATAAGATTTTGATTACTACCTCCATCTTTTATTTTATTATTGTGTAGTTCAATAGTTGAAGGTGGGGTTGGTACTGGTTGAACAGTTTACCCTCCTTTATCTGGGCCTATTGCACACTCTGGGTCTTCAGTTGATTTAGCTATTTTTTCATT…	621	AY651191	Physella gyrina	Physa gyrina	39.051	-108.097	USA	CO	Mesa Creek
1	1	a0211	9	17	>Physella_gyrina_DC_MK308291	NACTTTATATTTAATTTTTGGTGTTTGATGTGGTTTAGTTGGTACAGGTTTAAGTTTACTAATTCGATTAGAGTTGGGGACTACATTAGTTTTATTAGACGAACATTTTTACAATGTTATTGTTACAGCACATGCTTTTGTTATAATTTTTTTTATAGTAATACCTATAATAATTGGGGGATTTGGGAATTGAATAGTTCCGATACTAATTGGTGCTCCGGATATAAGTTTCCCACGAATAAATAATATAAGATTTTGATTACTACCTCCATCTTTTATTTTATTATTGTGTAGTTCAATAGTTGAAGGTGGGGTTGGTACTGGTTGAACAGTTTACCCTCCTTTATCTGGGCCTATTGCACACTCCGGGTCTTCAGTTGATTTAGCTATTTTTTCATT…	621	MK308291	Physella gyrina	Physa gyrina	38.8636	-77.0123	USA	DC	Anacostia River
1	1	a0172	9	17	>Physella_gyrina_IA_AY651187	NACTTTATATTTAATTTTTGGTGTTTGATGTGGTTTAGTTGGGACAGGTTTAAGTTTACTAATTCGATTAGAGTTGGGAACTACATTAGTTTTATTAGACGAACATTTTTACAATGTTATTGTTACAGCACATGCTTTTGTTATAATTTTTTTTATAGTAATACCTATAATAATTGGGGGATTTGGGAATTGAATAGTTCCGATACTAATTGGTGCTCCGGATATAAGTTTCCCACGAATAAATAATATAAGATTTTGATTACTACCTCCATCTTTTATTTTATTATTGTGTAGTTCAATAGTTGAAGGTGGGGTTGGTACTGGTTGAACAGTTTATCCTCCTTTATCTGGGCCTATTGCACACTCTGGGTCTTCAGTTGATTTAGCTATTTTTTCATT…	615	AY651187	Physella gyrina	Physa gyrina	41.4635	-95.9123	USA	IA	Boyer River	Type location
1	1	a0194	9	17	>Physella_gyrina_ID_JF806435	NACTTTATATTTAATTTTTGGTGTTTGATGTGGTTTAGTTGGTACAGGTTTAAGTTTACTAATTCGATTAGAGTTGGGAACTACATTAGTTTTATTAGACGAACATTTTTACAATGTTATTGTTACAGCACATGCTTTTGTTATAATTTTTTTTATAGTAATACCTATAATAATTGGGGGATTTGGGAATTGAATAGTTCCGATACTAATTGGTGCTCCGGATATAAGTTTCCCACGAATAAATAATATAAGATTTTGATTACTACCTCCATCTTTTATTTTATTATTGTGTAGTTCAATAGTTGAAGGTGGGGTTGGTACCGGTTGAACAGTTTACCCTCCTTTATCTGGGCCTATTGCACACTCTGGGTCTTCAGTTGATTTAGCTATTTTTTCATT…	621	JF806435	Physella gyrina	Physa gyrina	42.672	-113.488	USA	ID	Snake River	River kilometer 1085
1	1	a0170	9	17	>Physella_gyrina_ID_JF806436	NACTTTATATTTAATTTTTGGTGTTTGATGTGGTTTAGTTGGTACAGGTTTAAGTTTACTAATTCGATTAGAGTTGGGAACTACATTAGTTTTATTAGACGAACATTTTTACAATGTTATTGTTACAGCACATGCTTTTGTTATAATTTTTTTTATAGTAATACCTATAATAATTGGGGGATTTGGGAATTGAATAGTTCCGATACTAATTGGTGCTCCGGATATAAGTTTCCCACGAATAAATAATATAAGATTTTGATTACTACCTCCATCTTTTATTTTATTATTGTGTAGTTCAATAGTTGAAGGTGGGGTTGGTACTGGTTGAACAGTTTACCCTCCTTTATCTGGGCCTATTGCACACTCTGGGTCTTCAGTTGATTTAGCTATTTTTTCATT…	621	JF806436	Physella gyrina	Physa gyrina	42.672	-113.488	USA	ID	Snake River	River kilometer 1085
1	1	a0168	9	17	>Physella_gyrina_ID_JF806437	NACTTTATATTTAATTTTTGGTGTTTGATGTGGTTTAGTTGGTACAGGTTTAAGTTTACTAATTCGATTAGAGTTGGGAACTACATTAGTTTTATTAGACGAACATTTTTACAATGTTATTGTTACAGCACATGCTTTTGTTATAATTTTTTTTATAGTAATACCTATAATAATTGGGGGATTTGGGAATTGAATAGTTCCGATACTAATTGGTGCTCCGGATATAAGTTTCCCACGAATAAATAATATAAGATTTTGATTACTACCTCCATCTTTTATTTTATTATTGTGTAGTTCAATAGTTGAAGGTGGGGTTGGTACTGGTTGAACAGTTTACCCTCCTTTATCTGGGCCTATTGCACACTCTGGGTCTTCAGTTGATTTAGCTATTTTTTCATT…	621	JF806437	Physella gyrina	Physa gyrina	42.672	-113.488	USA	ID	Snake River	River kilometer 1085
1	1	a0167	9	17	>Physella_gyrina_ID_JF806438	NACTTTATATTTAATTTTTGGTGTTTGATGTGGTTTAGTTGGTACAGGTTTAAGTTTACTAATTCGATTAGAGTTGGGAACTACATTAGTTTTATTAGACGAACATTTTTACAATGTTATTGTTACAGCACATGCTTTTGTTATAATTTTTTTTATAGTAATACCTATAATAATTGGGGGATTTGGGAATTGAATAGTTCCGATACTAATTGGTGCTCCGGATATAAGTTTCCCACGAATAAATAATATAAGATTTTGATTACTACCTCCATCTTTTATTTTATTATTGTGTAGTTCAATAGTTGAAGGTGGGGTTGGTACTGGTTGAACAGTTTACCCTCCTTTATCTGGGCCTATTGCACACTCTGGGTCTTCAGTTGATTTAGCTATTTTTTCATT…	621	JF806438	Physella gyrina	Physa gyrina	42.672	-113.488	USA	ID	Snake River	River kilometer 1085
1	1	a0164	9	17	>Physella_gyrina_ID_JF806439	NACTTTATATTTAATTTTTGGTGTTTGATGTGGTTTAGTTGGTACAGGTTTAAGTTTACTAATTCGATTAGAGTTGGGAACTACATTAGTTTTATTAGACGAACATTTTTACAATGTTATTGTTACAGCACATGCTTTTGTTATAATTTTTTTTATAGTAATACCTATAATAATTGGGGGATTTGGGAATTGAATAGTTCCGATACTAATTGGTGCTCCGGATATAAGTTTCCCACGAATAAATAATATAAGATTTTGATTACTACCTCCATCTTTTATTTTATTATTGTGTAGTTCAATAGTTGAAGGTGGGGTTGGTACTGGTTGAACAGTTTACCCTCCTTTATCTGGGCCTATTGCACACTCTGGGTCTTCAGTTGATTTAGCTATTTTTTCATT…	621	JF806439	Physella gyrina	Physa gyrina	42.672	-113.488	USA	ID	Snake River	River kilometer 1085
1	1	a0212	9	17	>Physella_gyrina_KY_EU038373	AACTTTATATTTAATTTTTGGTGTTTGATGTGGTTTAGTTGGTACAGGTTTAAGTTTACTAATTCGATTAGAGTTGGGAACTACATTAGTTTTATTAGACGAACATTTTTACAATGTTATTGTTACAGCACATGCTTTTGTTATAATTTTTTTTATAGTAATACCTATAATAATTGGGGGGTTTGGGAATTGAATAGTTCCGATACTAATTGGTGCTCCGGATATAAGTTTCCCACGAATAAATAATATAAGATTTTGATTACTACCTCCATCTTTTATTTTATTATTGTGTAGTTCAATAGTTGAAGGTGGGGTTGGTACTGGTTGAACAGTTTACCCTCCTTTATCTGGGCCTATTGCACACTCTGGGTCTTCAGTTGATTTAGCTATTTTTTCATT…	562	EU038373	Physella gyrina	Physa microstoma	37.3955	-84.2815	USA		Silver Creek	Type location
1	1	a0209	9	17	>Physella_gyrina_KY_EU038374	AACTTTATATTTAATTTTTGGTGTTTGATGTGGTTTAGTTGGTACAGGTTTAAGTTTACTAATTCGATTAGAGTTGGGAACTACATTAGTTTTATTAGACGAACATTTTTACAATGTTATTGTTACAGCACATGCTTTTGTTATAATTTTTTTTATAGTAATACCTATAATAATTGGGGGATTTGGGAATTGAATAGTTCCGATACTAATTGGTGCTCCGGATATAAGTTTCCCACGAATAAATAATATAAGATTTTGATTACTACCTCCATCTTTTATTTTATTATTGTGTAGTTCAATAGTTGAAGGTGGGGTTGGTACTGGTTGAACAGTTTACCCTCCTTTATCTGGGCCTATTGCACACTCCGGGTCTTCAGTTGATTTAGCTATTTTTTCATT…	562	EU038374	Physella gyrina	Physa microstoma	37.3955	-84.2815	USA		Silver Creek	Type location
1	2	a0148	9	17	>Physella_gyrina_MB_EF488671	NNNNNNNNNNNNNNNNNNNNNNNNNNNNNNNNNNNNNNNNNNNNNNNNNNNNNNNNNNNNNNNNNNNNNNGAGTTGGGAACTACATTAGTTTTATTAGACGAACATTTTTATAATGTTATTGTTACAGCACATGCTTTTGTTATAATTTTTTTTATAGTAATACCTATAATAATTGGGGGATTTGGGAATTGAATAGTTCCGATACTAATTGGTGCTCCGGATATAAGTTTCCCACGAATAAATAATATAAGATTTTGATTACTACCCCCATCTTTTATTTTATTATTGTGTAGTTCAATAGTTGAAGGCGGGGTTGGTACTGGTTGAACAGTTTACCCTCCTTTATCTGGGCCTATTGCACACTCCGGGTCTTCAGTTGATTTAGCTATTTTTTCATT…	540	EF488671	Physella gyrina	Physa gyrina	50.4151	-96.5175	Canada	MB	Gull Lake
1	1	a0210	9	17	>Physella_gyrina_MD_MK308008	NACCTTATATTTAATTTTTGGTGTTTGATGTGGTTTAGTTGGTACAGGTTTAAGTTTACTAATTCGATTAGAGTTGGGAACTACATTAGTTTTATTAGACGAACATTTTTACAATGTTATTGTTACAGCACATGCTTTTGTTATAATTTTTTTTATAGTAATACCTATAATAATTGGGGGATTTGGGAATTGAATAGTTCCGATACTAATTGGTGCTCCGGATATAAGTTTCCCACGAATAAATAATATAAGATTTTGATTACTACCTCCATCTTTTATTTTATTATTGTGTAGTTCAATAGTTGAAGGTGGGGTTGGTACTGGTTGAACAGTTTACCCTCCTTTATCTGGGCCTATTGCACACTCCGGGTCTTCAGTTGATTTAGCTATTTTTTCATT…	621	MK308008	Physella gyrina	Physa gyrina	38.5712	-77.1777	USA	MD	Mattawoman Creek
1	1	a0163	9	17	>Physella_gyrina_MT_AF346744	NACTTTATATTTAATTTTTGGTGTTTGATGTGGTTTAGTTGGTACAGGTTTAAGTTTACTAATTCGATTAGAGTTGGGAACTACATTAGTTTTATTAGACGAACATTTTTACAATGTTATTGTTACAGCACATGCTTTTGTTATAATTTTTTTTATAGTAATACCTATAATAATTGGGGGATTTGGGAATTGAATAGTTCCGATACTAATTGGTGCTCCGGATATAAGTTTCCCACGAATAAATAATATAAGATTTTGATTACTACCTCCATCTTTTATTTTATTATTGTGTAGTTCAATAGTTGAAGGTGGGGTTGGTACTGGTTGAACAGTTTACCCTCCTTTATCTGGGCCTATTGCACACTCTGGGTCTTCAGTTGATTTAGCTATTTTTTCATT…	621	AF346744	Physella gyrina	Physa gyrina	47.8761	-114.031	USA	MT	Flathead Lake
1	1	a0173	9	17	>Physella_gyrina_UT_AY651197	NACTTTATATTTAATTTTTGGTGTTTGATGTGGTTTAGTTGGTACAGGTTTAAGTTTACTAATTCGATTAGAGTTGGGAACTACATTAGTTTTATTAGACGAACATTTTTACAATGTTATTGTTACAGCACATGCTTTTGTTATAATTTTTTTTATAGTAATACCTATAATAATTGGGGGATTTGGGAATTGAATAGTTCCGATACTAATTGGTGCTCCGGATATAAGTTTCCCACGAATAAATAATATAAGATTTTGATTACTACCTCCATCTTTTATTTTATTATTGTGTAGTTCAATAGTTGAAGGTGGGGTTGGTACTGGTTGAACAGTTTATCCTCCTTTATCTGGGCCTATTGCACACTCTGGGTCTTCAGTTGATTTAGCTATTTTTTCATT…	621	AY651197	Physella gyrina	Physa gyrina	41.5156	-112.761	USA	UT	North Mud Flat spring
1	1	a0207	9	17	>Physella_gyrina_VA_AY651199	NACTTTATATTTAATTTTTGGTGTTTGATGTGGTTTAGTTGGTACAGGTTTAAGTTTACTAATTCGATTAGAGTTGGGAACTACATTAGTTTTATTAGACGAACATTTTTACAATGTTATTGTTACAGCACATGCTTTTGTTATAATTTTTTTTATAGTAATACCTATAATAATTGGGGGATTTGGGAATTGAATAGTTCCGATACTAATTGGTGCTCCGGATATAAGTTTCCCACGAATAAATAATATAAGATTTTGGTTACTACCTCCATCTTTTATTTTATTATTGTGTAGTTCAATAGTTGAAGGTGGGGTTGGTACTGGTTGAACAGTTTACCCTCCTTTATCTGGGCCTATTGCACACTCCGGGTCTTCAGTTGATTTAGCTATTTTTTCATT…	621	AY651199	Physella gyrina	Physa gyrina	37.3352	-79.8586	USA	VA	Coyner Springs
1	1	a0208	9	17	>Physella_gyrina_VA_AY651200	NACTTTATATTTAATTTTTGGTGTTTGATGTGGTTTAGTTGGTACAGGTTTAAGTTTACTAATTCGATTAGAGTTGGGAACTACATTAGTTTTATTAGACGAACATTTTTACAATGTTATTGTTACAGCACATGCTTTTGTTATAATTTTTTTTATAGTAATACCTATAATAATTGGGGGATTTGGGAATTGAATAGTTCCGATACTAATTGGTGCTCCGGATATAAGTTTCCCACGAATAAATAATATAAGATTTTGGTTACTACCTCCATCTTTTATTTTATTATTGTGTAGTTCAATAGTTGAAGGTGGGGTTGGTACTGGTTGAACAGTTTACCCTCCTTTATCTGGGCCTATTGCACACTCTGGGTCTTCAGTTGATTTAGCTATTTTTTCATT…	621	AY651200	Physella gyrina	Physa gyrina	37.3352	-79.8586	USA	VA	Coyner Springs
1	1	a0155	9	17	>Physella_gyrina_VA_AY651201	NACTTTATATTTAATTTTTGGTGTTTGATGTGGTTTAGTTGGGACAGGTTTAAGTTTACTAATTCGATTAGAGTTGGGAACTACATTAGTTTTATTAGACGAACATTTTTACAATGTTATTGTTACAGCACATGCTTTTGTTATAATTTTTTTTATAGTAATACCTATAATAATTGGGGGATTTGGGAATTGAATAGTTCCGATACTAATTGGTGCTCCGGATATAAGTTTCCCACGAATAAATAATATAAGATTTTGATTACTACCTCCATCTTTTATTTTATTATTGTGTAGTTCAATAGTTGAAGGTGGGGTTGGTACTGGTTGAACAGTTTATCCTCCTTTATCTGGGCCTATTGCACACTCTGGGTCTTCAGTTGATTTAGCTATTTTTTCATT…	609	AY651201	Physella gyrina	Physa aurea	38.0009	-79.8326	USA	VA	Hot Springs	Type location
1	1	a0156	9	17	>Physella_gyrina_VA_AY651202	NACTTTATATTTAATTTTTGGTGTTTGATGTGGTTTAGTTGGGACAGGTTTAAGTTTACTAATTCGATTAGAGTTGGGAACTACATTAGTTTTATTAGACGAACATTTTTACAATGTTATTGTTACAGCACATGCTTTTGTTATAATTTTTTTTATAGTAATACCTATAATAATTGGGGGATTTGGGAATTGAATAGTTCCGATACTAATTGGTGCTCCGGATATAAGTTTCCCACGAATAAATAATATAAGATTTTGATTACTACCTCCATCTTTTATTTTATTATTGTGTAGTTCAATAGTTGAAGGTGGGGTTGGTACTGGTTGAACAGTTTATCCTCCTTTATCTGGGCCTATTGCACACTCTGGGTCTTCAGTTGATTTAGCTATTTTTTCATT…	615	AY651202	Physella gyrina	Physa aurea	38.0009	-79.8326	USA	VA	Hot Springs	Type location
1	1	a0180	9	17	>Physella_johnsoni_AB_AF346735	NACTTTATATTTAATTTTTGGTGTTTGATGTGGTTTAGTTGGTACAGGTTTAAGTTTACTAATTCGATTAGAGTTGGGAACTACATTAGTTTTATTAGACGAACATTTTTACAATGTTATTGTTACAGCACATGCTTTTGTTATAATTTTTTTTATAGTAATACCTATAATAATTGGGGGATTTGGGAATTGAATAGTTCCGATACTAATTGGTGCTCCGGACATAAGTTTCCCACGAATAAATAATATAAGATTTTGATTACTACCTCCATCTTTTATTTTATTATTGTGTAGTTCAATAGTTGAAGGTGGGGTTGGTACTGGTTGAACAATTTACCCTCCTTTATCTGGGCCTATTGCACACTCTGGGTCTTCAGTTGATTTAGCTATTTTTTCATT…	621	AF346735	Physella johnsoni	Physa johnsoni	51.165	-115.583	Canada	AB	Middle Spring	Type location
1	1	a0181	9	17	>Physella_johnsoni_AB_AF346736	NACTTTATATTTAATTTTTGGTGTTTGATGTGGTTTAGTTGGTACAGGTTTAAGTTTACTAATTCGATTAGAGTTGGGAACTACATTAGTTTTATTAGACGAACATTTTTACAATGTTATTGTTACAGCACATGCTTTTGTTATAATTTTTTTTATAGTAATACCTATAATAATTGGGGGATTTGGGAATTGAATAGTTCCGATACTAATTGGTGCTCCGGACATAAGTTTCCCACGAATAAATAATATAAGATTTTGATTACTACCTCCATCTTTTATTTTATTATTGTGTAGTTCAATAGTTGAAGGTGGGGTTGGTACTGGTTGAACAATTTACCCTCCTTTATCTGGGCCTATTGCACACTCTGGGTCTTCAGTTGATTTAGCTATTTTTTCATT…	621	AF346736	Physella johnsoni	Physa johnsoni	51.1708	-115.592	Canada	AB	Lower Spring
1	1	a0176	9	17	>Physella_johnsoni_AB_AF346737	NACTTTATATTTAATTTTTGGTGTTTGATGTGGTTTAGTTGGTACAGGTTTAAGTTTACTAATTCGATTAGAGTTGGGAACTACATTAGTTTTATTAGACGAACATTTTTACAATGTTATTGTTACAGCACATGCTTTTGTTATAATTTTTTTTATAGTAATACCTATAATAATTGGGGGATTTGGGAATTGAATAGTTCCGATACTAATTGGTGCTCCGGATATAAGTTTCCCACGAATAAATAATATAAGATTTTGATTACTACCTCCATCTTTTATTTTATTATTGTGTAGTTCAATAGTTGAAGGTGGGGTTGGTACTGGTTGAACAATTTACCCTCCTTTATCTGGGCCTATTGCACACTCTGGGTCTTCAGTTGATTTAGCTATTTTTTCATT…	621	AF346737	Physella johnsoni	Physa johnsoni	51.1708	-115.592	Canada	AB	Basin Spring
1	1	a0177	9	17	>Physella_johnsoni_AB_AF346738	NACTTTATATTTAATTTTTGGTGTTTGATGTGGTTTAGTTGGTACAGGTTTAAGTTTACTAATTCGATTAGAGTTGGGAACTACATTAGTTTTATTAGACGAACATTTTTACAATGTTATTGTTACAGCACATGCTTTTGTTATAATTTTTTTTATAGTAATACCTATAATAATTGGGGGATTTGGGAATTGAATAGTTCCGATACTAATTGGTGCTCCGGATATAAGTTTCCCACGAATAAATAATATAAGATTTTGATTACTACCTCCATCTTTTATTTTATTATTGTGTAGTTCAATAGTTGAAGGTGGGGTTGGTACTGGTTGAACAATTTACCCTCCTTTATCTGGGCCTATTGCACACTCTGGGTCTTCAGTTGATTTAGCTATTTTTTCATT…	621	AF346738	Physella johnsoni	Physa johnsoni	51.1708	-115.592	Canada	AB	Upper Spring
1	1	a0174	9	17	>Physella_johnsoni_AB_AF346739	NACTTTATATTTAATTTTTGGTGTTTGATGTGGTTTAGTTGGTACAGGTTTAAGTTTACTAATTCGATTAGAGTTGGGAACTACATTAGTTTTATTAGACGAACATTTTTACAATGTTATTGTTACAGCACATGCTTTTGTTATAATTTTTTTTATAGTAATACCTATAATAATAGGGGGATTTGGAAATTGAATAGTTCCGATACTAATTGGTGCTCCGGATATAAGTTTCCCACGAATAAATAATATAAGATTTTGATTACTACCTCCATCTTTTATTTTATTATTGTGTAGTTCAATAGTTGAAGGTGGGATTGGTACTGGTTGAACAATTTACCCTCCTTTATCTGGGCCTATTGCACACTCTGGGTCTTCAGTTGATTTAGCTATTTTTTCATT…	621	AF346739	Physella johnsoni	Physa johnsoni	51.1708	-115.592	Canada	AB	Cave Spring
1	1	a0178	9	17	>Physella_johnsoni_AB_AY651172	NACTTTATATTTAATTTTTGGTGTTTGATGTGGGTTAGTAGGGACAGGTTTAAGTTTACTAATTCGATTAGAGTTGGGAACTACATTAGTTTTATTAGACGAACATTTTTACAATGTTATTGTTACAGCACATGCTTTTGTTATAATTTTTTTTATAGTAATACCTATAATAATTGGGGGATTTGGGAATTGAATAGTTCCGATACTAATTGGTGCTCCGGATATAAGTTTCCCACGAATAAATAATATAAGATTTTGATTACTACCTCCATCTTTTATTTTATTATTGTGTAGTTCAATAGTTGAAGGTGGGGTTGGTACTGGTTGAACAATTTACCCTCCTTTATCTGGGCCTATTGCACACTCTGGGTCTTCAGTTGATTTAGCTATTTTTTCATT…	615	AY651172	Physella johnsoni	Physa johnsoni	51.165	-115.583	Canada	AB	Middle Spring	Type location
1	1	a0179	9	17	>Physella_johnsoni_AB_AY651173	NACTTTATATTTAATTTTTGGTGTTTGATGTGGTTTAGTTGGTACAGGTTTAAGTTTACTAATTCGATTAGAGTTGGGAACTACATTAGTTTTATTAGACGAACATTTTTACAATGTTATTGTTACAGCACATGCTTTTGTTATAATTTTTTTTATAGTAATACCTATAATAATTGGGGGATTTGGGAATTGAATAGTTCCGATACTAATTGGTGCTCCGGACATAAGTTTCCCACGAATAAATAATATAAGATTTTGATTACTACCTCCATCTTTTATTTTATTATTGTGTAGTTCAATAGTTGAAGGTGGGGTTGGTACTGGTTGAACAATTTACCCTCCTTTATCTGGGCCTATTGCACACTCTGGGTCTTCAGTTGATTTAGCTATTTTTTCATT…	615	AY651173	Physella johnsoni	Physa johnsoni	51.165	-115.583	Canada	AB	Middle Spring	Type location
1	1	a0191	9	17	>Physella_sp._BC_MF544136	AACTTTATATTTAATTTTTGGTGTTTGATGTGGTTTAGTTGGTACAGGTTTAAGTTTACTAATTCGATTAGAGTTGGGAACTACATTAGTTTTATTAGACGAACATTTTTACAATGTTATTGTTACAGCACATGCTTTTGTTATAATTTTTTTTATAGTAATACCTATAATAATTGGGGGATTTGGGAATTGAATAGTTCCGATACTAATTGGTGCTCCGGATATAAGTTTCCCACGAATAAATAATATAAGATTTTGATTACTACCTCCATCTTTTATTTTATTATTGTGTAGTTCAATAGTTGAAGGTGGGGTTGGTACTGGTTGAACAGTTTACCCTCCTTTATCTGGGCCTATTGCACACTCTGGGTCTTCAGTTGATTTAGCTATTTTTTCATT…	622	MF544136	Physella sp.	Physa sp.	50.892	-116.041	Canada	BC	Kootenay Pond
1	1	a0193	9	17	>Physella_sp._BC_MF544830	AACTTTATATTTAATTTTTGGTGTTTGATGTGGTTTAGTTGGTACAGGTTTAAGTTTACTAATTCGATTAGAGTTGGGAACTACATTAGTTTTATTAGACGAACATTTTTACAATGTTATTGTTACAGCACATGCTTTTGTTATAATTTTTTTTATAGTAATACCTATAATAATTGGGGGATTTGGGAATTGAATAGTTCCGATACTAATTGGTGCTCCGGATATAAGTTTCCCACGAATAAATAATATAAGATTTTGATTACTACCTCCATCTTTTATTTTATTATTGTGTAGTTCAATAGTTGAAGGTGGGGTTGGTACTGGTTGAACAGTTTACCCTCCTTTATCTGGGCCTATTGCACACTCTGGGTCTTCAGTTGATTTAGCTATTTTTTCATT…	622	MF544830	Physella sp.	Physa sp.	50.892	-116.041	Canada	BC	Kootenay Pond
1	1	a0184	9	17	>Physella_sp._BC_MF544879	AACTTTATATTTAATTTTTGGTGTTTGATGTGGTTTAGTTGGTACAGGTTTAAGTTTACTAATTCGATTAGAGTTGGGAACTACATTAGTTTTATTAGACGAACATTTTTACAATGTTATTGTTACAGCACATGCTTTTGTTATAATTTTTTTTATAGTAATACCTATAATAATTGGGGGATTTGGGAATTGAATAGTTCCGATACTAATTGGTGCTCCGGATATAAGTTTCCCACGAATAAATAATATAAGATTTTGATTACTACCTCCATCTTTTATTTTATTATTGTGTAGTTCAATAGTTGAAGGTGGGGTTGGTACTGGTTGAACAGTTTACCCTCCTTTATCTGGGCCTATTGCACACTCTGGGTCTTCAGTTGATTTAGCTATTTTTTCATT…	622	MF544879	Physella sp.	Physa sp.	50.892	-116.041	Canada	BC	Kootenay Pond
1	1	a0185	9	17	>Physella_sp._BC_MF545062	AACTTTATATTTAATTTTTGGTGTTTGATGTGGTTTAGTTGGTACAGGTTTAAGTTTACTAATTCGATTAGAGTTGGGAACTACATTAGTTTTATTAGACGAACATTTTTACAATGTTATTGTTACAGCACATGCTTTTGTTATAATTTTTTTTATAGTAATACCTATAATAATTGGGGGATTTGGGAATTGAATAGTTCCGATACTAATTGGTGCTCCGGATATAAGTTTCCCACGAATAAATAATATAAGATTTTGATTACTACCTCCATCTTTTATTTTATTATTGTGTAGTTCAATAGTTGAAGGTGGGGTTGGTACTGGTTGAACAGTTTACCCTCCTTTATCTGGGCCTATTGCACACTCTGGGTCTTCAGTTGATTTAGCTATTTTTTCATT…	622	MF545062	Physella sp.	Physa sp.	50.892	-116.041	Canada	BC	Kootenay Pond
1	1	a0153	9	17	>Physella_sp._BC_MG421345	AACTTTATATTTAATTTTTGGTGTTTGATGTGGTTTAGTTGGTACAGGTTTAAGTTTACTAATTCGATTAGAGTTGGGAACTACATTAGTTTTATTAGACGAACATTTTTATAATGTTATTGTTACAGCACATGCTTTTGTTATAATTTTTTTTATAGTAATACCTATAATAATTGGGGGATTTGGGAATTGAATAGTTCCGATACTAATTGGTGCTCCGGATATAAGTTTCCCACGAATAAATAATATAAGATTTTGATTACTACCTCCATCTTTTATTTTATTATTGTGTAGTTCAATAGTTGAAGGTGGGGTTGGTACTGGTTGAACAGTTTACCCTCCTTTATCTGGGCCTATTGCACACTCTGGGTCTTCAGTTGATTTAGCTATTTTTTCATT…	622	MG421345	Physella sp.	Physa sp.	54.71	-127.041	Canada	BC	Tyhee Lake
1	1	a0154	9	17	>Physella_sp._BC_MG421847	AACTTTATATTTAATTTTTGGTGTTTGATGTGGTTTAGTTGGTACAGGTTTAAGTTTACTAATTCGATTAGAGTTGGGAACTACATTAGTTTTATTAGACGAACATTTTTATAATGTTATTGTTACAGCACATGCTTTTGTTATAATTTTTTTTATAGTAATACCTATAATAATTGGGGGATTTGGGAATTGAATAGTTCCGATACTAATTGGTGCTCCGGATATAAGTTTCCCACGAATAAATAATATAAGATTTTGATTACTACCTCCATCTTTTATTTTATTATTGTGTAGTTCAATAGTTGAAGGTGGGGTTGGTACTGGTTGAACAGTTTACCCTCCTTTATCTGGGCCTATTGCACACTCTGGGTCTTCAGTTGATTTAGCTATTTTTTCATT…	622	MG421847	Physella sp.	Physa sp.	54.71	-127.041	Canada	BC	Tyhee Lake
1	1	a0221	9	17	>Physella_sp._NS_SDP949016-21	AACTTTGTATTTAATTTTTGGTGTTTGATGTGGTTTAGTTGGTACAGGTTTAAGTTTACTAATTCGATTAGAGTTGGGAACTACATTAGTTTTATTAGACGAACATTTTTATAATGTTATTGTTACTGCACATGCTTTTGTTATAATTTTTTTTATAGTAATACCTATAATAATTGGGGGGTTTGGGAATTGAATAGTTCCTATACTAATTGGTGCCCCGGATATAAGTTTCCCACGAATAAATAATATAAGATTTTGATTACTACCTCCATCTTTTATTTTGTTATTGTGTAGTTCAATAGTTGAAGGTGGGGTTGGTACTGGTTGAACAGTCTATCCTCCTTTATCTGGGCCTATTGCACACTCAGGGTCTTCAGTTGATTTAGCTATTTTTTCACT…	622	SDP949016-21	Physella sp.	Physella sp.	46.2043	-60.289	Canada	NS	Pottie Lake
1	1	a0249	9	17	>Physella_sp._ON_AY227375	NACTTTATATTTAATTTTTGGTGTTTGATGTGGTTTAGTTGGTACAGGTTTAAGTTTACTAATTCGATTAGAGTTGGGAACTACATTAGTTTTATTAGACGAACATTTTTATAATGTTATTGTTACTGCACATGCTTTTGTTATAATTTTCTTTATAGTAATACCTATAATAATTGGGGGGTTTGGGAATTGAATAGTTCCTATACTAATTGGTGCCCCGGATATAAGTTTCCCACGAATAAATAATATAAGATTTTGATTACTACCTCCATCTTTTATTTTGTTATTGTGTAGTTCAATAGTTGAAGGTGGGGTTGGTACTGGTTGAACAGTCTATCCTCCTTTATCTGGGCCTATTGCACACTCAGGGTCTTCAGTTGATTTAGCTATTTTTTCACT…	621	AY227375	Physella sp.	Physella sp.	50.9891	-86.9575	Canada	ON		Coordinates estimated
1	1	a0322	9	17	>Physella_sp._ON_MF544665	AACTTTGTATTTAATTTTTGGTGTTTGATGTGGTTTAGTTGGTACAGGTTTAAGTTTACTAATTCGATTAGAGTTGGGAACTACATTAGTTTTATTAGACGAACATTTTTATAATGTTATTGTTACTGCACATGCTTTTGTTATAATTTTCTTTATAGTAATACCTATAATAATTGGGGGGTTTGGGAATTGAATAGTTCCTATACTAATTGGTGCCCCGGATATAAGTTTCCCACGAATAAATAATATAAGATTTTGATTACTACCTCCATCTTTTATTTTGTTATTGTGTAGTTCAATAGTTGAAGGTGGGGTTGGTACTGGTTGAACAGTCTATCCTCCTTTATCTGGGCCTATTGCACACTCAGGGTCTTCAGTTGATTTAGCTATTTTTTCACT…	622	MF544665	Physella sp.	Physa sp.	41.9696	-82.5271	Canada	ON	Lake Pond outlet
1	1	a0269	9	17	>Physella_sp._ON_MG421222	AACTTTGTATTTAATTTTTGGTGTTTGATGTGGTTTAGTTGGTACAGGTTTAAGTTTACTAATTCGATTAGAGTTGGGAACTACATTAGTTTTATTAGACGAACATTTTTATAATGTTATTGTTACTGCACATGCTTTTGTTATAATTTTCTTTATAGTAATACCCATAATAATTGGGGGGTTTGGGAATTGAATAGTTCCTATACTAATTGGTGCCCCGGATATAAGTTTCCCACGAATAAATAATATAAGATTTTGATTACTACCTCCATCTTTTATTTTGTTATTGTGTAGTTCAATAGTTGAAGGTGGGGTTGGTACCGGTTGAACAGTCTATCCTCCTTTATCTGGGCCTATTGCACACTCAGGGTCTTCAGTTGATTTAGCTATTTTTTCACT…	622	MG421222	Physella sp.	Physa sp.	44.505	-76.041	Canada	ON	Killenbeck Lake outlet
1	1	a0270	9	17	>Physella_sp._ON_MG421347	AACTTTGTATTTAATTTTTGGTGTTTGATGTGGTTTAGCTGGTACAGGTTTAAGTTTACTAATTCGATTAGAGTTGGGAACTACATTAGTTTTATTAGACGAACATTTTTATAATGTTATTGTTACTGCACATGCTTTTGTTATAATTTTCTTTATAGTAATACCCATAATAATTGGGGGGTTTGGGAATTGAATAGTTCCTATACTAATTGGTGCCCCGGATATAAGTTTCCCACGAATAAATAATATAAGATTTTGATTACTACCTCCATCTTTTATTTTGTTATTGTGTAGTTCAATAGTTGAAGGTGGGGTTGGTACTGGTTGAACAGTCTATCCTCCTTTATCTGGGCCTATTGCACACTCAGGGTCTTCAGTTGATTTAGCTATTTTTTCACT…	622	MG421347	Physella sp.	Physa sp.	44.505	-76.041	Canada	ON	Killenbeck Lake outlet
1	1	a0267	9	17	>Physella_sp._ON_MG421604	AACTTTGTATTTAATTTTTGGTGTTTGATGTGGTTTAGTTGGTACAGGTTTAAGTTTACTAATTCGATTAGAGTTGGGAACTACATTAGTTTTATTAGACGAACATTTTTATAATGTTATTGTTACTGCACATGCTTTTGTTATAATTTTCTTTATAGTAATACCTATAATAATTGGGGGGTTTGGGAATTGAATAGTTCCTATACTAATTGGTGCCCCGGATATAAGTTTCCCACGAATAAATAATATAAGATTTTGATTACTACCTCCATCTTTTATTTTGTTATTGTGTAGTTCAATAGTTGAAGGTGGGGTTGGTACTGGTTGAACAGTCTATCCTCCTTTATCTGGGCCTATTGCACACTCAGGGTCTTCAGTTGATTTAGCTATTTTTTCACT…	622	MG421604	Physella sp.	Physa sp.	44.505	-76.041	Canada	ON	Killenbeck Lake outlet
1	1	a0309	9	17	>Physella_sp._ON_MG422050	AACTTTGTATTTAATTTTTGGTGTTTGATGTGGTTTAGTTGGTACAGGTTTAAGTTTACTAATTCGATTAGAGTTGGGAACTACATTAGTTTTATTAGACGAACATTTTTATAATGTTATTGTTACTGCACATGCTTTTGTTATAATTTTCTTTATAGTAATACCTATAATAATTGGGGGGTTTGGGAATTGAATAGTTCCTATACTAATTGGTGCCCCGGATATAAGTTTCCCACGAATAAATAATATAAGATTTTGATTACTACCTCCATCTTTTATTTTGTTATTGTGTAGTTCAATAGTTGAAGGTGGGGTTGGTACTGGTTGAACAGTCTATCCTCCTTTATCTGGGCCTATTGCACACTCAGGGTCTTCAGTTGATTTAGCTATTTTTTCACT…	622	MG422050	Physella sp.	Physa sp.	44.5062	-76.0297	Canada	ON	Charleston Lake wetland
1	1	a0263	9	17	>Physella_sp._ON_MG422271	AACTTTGTATTTAATTTTTGGTGTTTGATGTGGTTTAGTTGGTACAGGTTTAAGTTTACTAATTCGATTAGAGTTGGGAACTACATTAGTTTTATTAGACGAACATTTTTATAATGTTATTGTTACTGCACATGCTTTTGTTATAATTTTCTTTATAGTAATACCTATAATAATTGGGGGGTTTGGGAATTGAATAGTTCCTATACTAATTGGTGCCCCGGATATAAGTTTCCCACGAATAAATAATATAAGATTTTGATTACTACCTCCATCTTTTATTTTGTTATTGTGTAGTTCAATAGTTGAAGGTGGGGTTGGTACTGGTTGAACAGTCTATCCTCCTTTATCTGGGCCTATTGCACACTCAGGGTCTTCAGTTGATTTAGCTATTTTTTCACT…	613	MG422271	Physella sp.	Physa sp.	44.5062	-76.0297	Canada	ON	Charleston Lake wetland
1	1	a0311	9	17	>Physella_sp._ON_MG422496	AACTTTGTATTTAATTTTTGGTGTTTGATGTGGTTTAGTTGGTACAGGTTTAAGTTTACTAATTCGATTAGAGTTGGGAACTACATTAGTTTTATTAGACGAACATTTTTATAATGTTATTGTTACTGCACATGCTTTTGTTATAATTTTCTTTATAGTAATACCTATAATAATTGGGGGGTTTGGGAATTGAATAGTTCCTATACTAATTGGTGCCCCGGATATAAGTTTCCCACGAATAAATAATATAAGATTTTGATTACTACCTCCATCTTTTATTTTGTTATTGTGTAGTTCAATAGTTGAAGGTGGGGTTGGTACTGGTTGAACAGTCTATCCTCCTTTATCTGGGCCTATTGCACACTCAGGGTCTTCAGTTGATTTAGCTATTTTTTCACT…	622	MG422496	Physella sp.	Physa sp.	44.5062	-76.0297	Canada	ON	Charleston Lake wetland
1	1	a0324	9	17	>Physella_sp._ON_MG422622	AACTTTGTATTTAATTTTTGGTGTTTGATGTGGTTTAGTTGGTACAGGTTTAAGTTTACTAATTCGATTAGAGTTGGGAACTACATTAGTTTTATTAGACGAACATTTTTATAATGTTATTGTTACTGCACATGCTTTTGTTATAATTTTCTTTATAGTAATACCTATAATAATTGGGGGGTTTGGGAATTGAATAGTTCCTATACTAATTGGTGCCCCGGATATAAGTTTCCCACGAATAAATAATATAAGATTTTGATTACTACCTCCATCTTTTATTTTGTTATTGTGTAGTTCAATAGTTGAAGGTGGGGTTGGTACTGGTTGAACAGTCTATCCTCCTTTATCTGGGCCTATTGCACACTCAGGGTCTTCAGTTGATTTAGCTATTTTTTCACT…	622	MG422622	Physella sp.	Physa sp.	44.5062	-76.0297	Canada	ON	Charleston Lake wetland
1	1	a0268	9	17	>Physella_sp._ON_MG422803	AACTTTGTATTTAATTTTTGGTGTTTGATGTGGTTTAGTTGGTACAGGTTTAAGTTTACTAATTCGATTAGAGTTGGGAACTACATTAGTTTTATTAGACGAACATTTTTATAATGTTATTGTTACTGCACATGCTTTTGTTATAATTTTCTTTATAGTAATACCTATAATAATTGGGGGGTTTGGGAATTGAATAGTTCCTATACTAATTGGTGCCCCGGATATAAGTTTCCCACGAATAAATAATATAAGATTTTGATTACTACCTCCATCTTTTATTTTGTTATTGTGTAGTTCAATAGTTGAAGGTGGGGTTGGTACTGGTTGAACAGTCTATCCTCCTTTATCTGGGCCTATTGCACACTCAGGGTCTTCAGTTGATTTAGCTATTTTTTCACT…	622	MG422803	Physella sp.	Physa sp.	44.505	-76.041	Canada	ON	Killenbeck Lake outlet
1	1	a0271	9	17	>Physella_sp._ON_MG422902	AACTTTGTATTTAATTTTTGGTGTTTGATGTGGTTTAGTTGGTACAGGTTTAAGTTTACTAATTCGATTAGAGTTGGGAACTACATTAGTTTTATTAGACGAACATTTTTATAATGTTATTGTTACTGCACATGCTTTTGTTATAATTTTCTTTATAGTAATACCCATAATAATTGGGGGGTTTGGGAATTGAATAGTTCCTATACTAATTGGTGCCCCGGATATAAGTTTCCCACGAATAAATAATATAAGATTTTGATTACTACCTCCATCTTTTATTTTGTTATTGTGTAGTTCAATAGTTGAAGGTGGGGTTGGTACTGGTTGAACAGTCTATCCTCCTTTATCTGGGCCTATTGCACACTCAGGGTCTTCAGTTGATTTAGCTATTTTTTCACT…	622	MG422902	Physella sp.	Physa sp.	44.5086	-76.0399	Canada	ON	Charleston Lake
1	2	a0265	9	17	>Physella_sp._ON_MG423244	AACTTTGTATTTAATTTTTGGTGTTTGATGTGGTTTAGTTGGTACAGGTTTAAGTTTACTAATTCGATTAGAGTTGGGAACTACATTAGTTTTATTAGACGAACATTTTTATAATGTTATTGTTACTGCACATGCTTTTGTTATAATTTTCTTTATAGTAATACCTATAATAATTGGGGGGTTTGGGAATTGAATAGTTCCTATANTAATTGGTGCCCCGGATATAAGTTTCCCACGAATAAATAATATAAGATTTTGATTACTACCTCCATCTTTTATTTTGTTATTGTGTAGTTCAATAGTTGAAGGTGGGGTTGGTACTGGTTGAACAGTCTATCCTCCTTTATCTGGGCCTATTGCACACTCAGGGTCTTCAGTTGATTTAGCTATTTTTTCACT…	614	MG423244	Physella sp.	Physa sp.	44.5086	-76.0399	Canada	ON	Charleston Lake
1	1	a0306	9	17	>Physella_sp._ON_MG423370	AACTTTGTATTTAATTTTTGGTGTTTGATGTGGTTTAGTTGGTACAGGTTTAAGTTTACTAATTCGATTAGAGTTGGGAACTACATTAGTTTTATTAGACGAACATTTTTATAATGTTATTGTTACTGCACATGCTTTTGTTATAATTTTCTTTATAGTAATACCTATAATAATTGGGGGGTTTGGGAATTGAATAGTTCCTATACTAATTGGTGCCCCGGATATAAGTTTCCCACGAATAAATAATATAAGATTTTGATTACTACCTCCATCTTTTATTTTGTTATTGTGTAGTTCAATAGTTGAAGGTGGGGTTGGTACTGGTTGAACAGTCTATCCTCCTTTATCTGGGCCTATTGCACACTCAGGGTCTTCAGTTGATTTAGCTATTTTTTCACT…	622	MG423370	Physella sp.	Physa sp.	44.505	-76.041	Canada	ON	Killenbeck Lake outlet
1	1	a0317	9	17	>Physella_sp._ON_SWABC1139-18	AACTTTGTATTTAATTTTTGGTGTTTGATGTGGTTTAGTTGGTACAGGTTTAAGTTTACTAATTCGATTAGAGTTGGGAACTACATTAGTTTTATTAGACGAACATTTTTATAATGTTATTGTTACTGCACATGCTTTTGTTATAATTTTCTTTATAGTAATACCTATAATAATTGGGGGGTTTGGGAATTGAATAGTTCCTATACTAATTGGTGCCCCGGATATAAGTTTCCCACGAATAAATAATATAAGATTTTGATTACTACCTCCATCTTTTATTTTGTTATTGTGTAGTTCAATAGTTGAAGGTGGGGTTGGTACTGGTTGAACAGTCTATCCTCCTTTATCTGGGCCTATTGCACACTCAGGGTCTTCAGTTGATTTAGCTATTTTTTCACT…	622	SWABC1139-18	Physella sp.	Physella sp.	43.5993	-81.5059	Canada	ON	Bayfield River
1	2	a0245	9	17	>Physella_sp._ON_SWAWE590-18	NNNNNNNNNNNNNNNNNNNGGTGTTTGATGTGGTTTAGTTGGTACAGGTTTAAGTTTACTAATTCGATTAGAGTTGGGAACTACATTAGTTTTATTAGACGAACATTTTTATAATGTTATTGTTACTGCACATGCTTTTGTTATAATTTTCTTTATAGTAATACCTATAATAATTGGGGGGTTTGGGAATTGAATAGTTCCTATACTAATTGGTGCCCCGGATATAAGTTTCCCACGAATAAATAATATAAGATTTTGATTACTACCTCCATCTTTTATTTTGTTATTGTGTAGTTCAATAGTTGAAGGTGGGGTTGGTACTGGTTGAACAGTCTATCCTCCTTTATCTGGGCCTATTGCACACTCAGGGTCTTCAGTTGATTTAGCTATTTTTTCACT…	603	SWAWE590-18	Physella sp.	Physella sp.	44.8453	-79.9724	Canada	ON	Kettle's Lake outlet
1	1	a0325	9	17	>Physella_sp._ON_SWBAL1180-18	AACTTTGTATTTAATTTTTGGTGTTTGATGTGGTTTAGTTGGTACAGGTTTAAGTTTACTAATTCGATTAGAGTTGGGAACTACATTAGTTTTATTAGACGAACATTTTTATAATGTTATTGTTACTGCACATGCTTTTGTTATAATTTTCTTTATAGTAATACCTATAATAATTGGGGGGTTTGGGAATTGAATAGTTCCTATACTAATTGGTGCCCCGGATATAAGTTTCCCACGAATAAATAATATAAGATTTTGATTACTACCTCCATCTTTTATTTTGTTATTGTGTAGTTCAATAGTTGAAGGTGGGGTTGGTACTGGTTGAACAGTCTATCCTCCTTTATCTGGGCCTATTGCACACTCAGGGTCTTCAGTTGATTTAGCTATTTTTTCACT…	622	SWBAL1180-18	Physella sp.	Physella sp.	44.6177	-78.8659	Canada	ON	Balsam Lake wetland
1	1	a0327	9	17	>Physella_sp._ON_SWBAL1183-18	AACTTTGTATTTAATTTTTGGTGTTTGATGTGGTTTAGTTGGTACAGGTTTAAGTTTACTAATTCGATTAGAGTTGGGAACTACATTAGTTTTATTAGACGAACATTTTTATAATGTTATTGTTACTGCACATGCTTTTGTTATAATTTTCTTTATAGTAATACCTATAATAATTGGGGGGTTTGGGAATTGAATAGTTCCTATACTAATTGGTGCCCCGGATATAAGTTTCCCACGAATAAATAATATAAGATTTTGATTACTACCTCCATCTTTTATTTTGTTATTGTGTAGTTCAATAGTTGAAGGTGGGGTTGGTACTGGTTGAACAGTCTATCCTCCTTTATCTGGGCCTATTGCACACTCAGGGTCTTCAGTTGATTTAGCTATTTTTTCACT…	622	SWBAL1183-18	Physella sp.	Physella sp.	44.6177	-78.8659	Canada	ON	Balsam Lake wetland
1	1	a0308	9	17	>Physella_sp._ON_SWBAL1184-18	AACTTTGTATTTAATTTTTGGTGTTTGATGTGGTTTAGTTGGTACAGGTTTAAGTTTACTAATTCGATTAGAGTTGGGAACTACATTAGTTTTATTAGACGAACATTTTTATAATGTTATTGTTACTGCACATGCTTTTGTTATAATTTTCTTTATAGTAATACCTATAATAATTGGGGGGTTTGGGAATTGAATAGTTCCTATACTAATTGGTGCCCCGGATATAAGTTTCCCACGAATAAATAATATAAGATTTTGATTACTACCTCCATCTTTTATTTTGTTATTGTGTAGTTCAATAGTTGAAGGTGGGGTTGGTACTGGTTGAACAGTCTATCCTCCTTTATCTGGGCCTATTGCACACTCAGGGTCTTCAGTTGATTTAGCTATTTTTTCACT…	622	SWBAL1184-18	Physella sp.	Physella sp.	44.6177	-78.8659	Canada	ON	Balsam Lake wetland
1	1	a0319	9	17	>Physella_sp._ON_SWBAL1185-18	AACTTTGTATTTAATTTTTGGTGTTTGATGTGGTTTAGTTGGTACAGGTTTAAGTTTACTAATTCGATTAGAGTTGGGAACTACATTAGTTTTATTAGACGAACATTTTTATAATGTTATTGTTACTGCACATGCTTTTGTTATAATTTTCTTTATAGTAATACCTATAATAATTGGGGGGTTTGGGAATTGAATAGTTCCTATACTAATTGGTGCCCCGGATATAAGTTTCCCACGAATAAATAATATAAGATTTTGATTACTACCTCCATCTTTTATTTTGTTATTGTGTAGTTCAATAGTTGAAGGTGGGGTTGGTACTGGTTGAACAGTCTATCCTCCTTTATCTGGGCCTATTGCACACTCAGGGTCTTCAGTTGATTTAGCTATTTTTTCACT…	622	SWBAL1185-18	Physella sp.	Physella sp.	44.6177	-78.8659	Canada	ON	Balsam Lake wetland
1	1	a0314	9	17	>Physella_sp._ON_SWBAL1186-18	AACTTTGTATTTAATTTTTGGTGTTTGATGTGGTTTAGTTGGTACAGGTTTAAGTTTACTAATTCGATTAGAGTTGGGAACTACATTAGTTTTATTAGACGAACATTTTTATAATGTTATTGTTACTGCACATGCTTTTGTTATAATTTTCTTTATAGTAATACCTATAATAATTGGGGGGTTTGGGAATTGAATAGTTCCTATACTAATTGGTGCCCCGGATATAAGTTTCCCACGAATAAATAATATAAGATTTTGATTACTACCTCCATCTTTTATTTTGTTATTGTGTAGTTCAATAGTTGAAGGTGGGGTTGGTACTGGTTGAACAGTCTATCCTCCTTTATCTGGGCCTATTGCACACTCAGGGTCTTCAGTTGATTTAGCTATTTTTTCACT…	622	SWBAL1186-18	Physella sp.	Physella sp.	44.6177	-78.8659	Canada	ON	Balsam Lake wetland
1	1	a0258	9	17	>Physella_sp._ON_SWBAL1187-18	AACTTTGTATTTAATTTTTGGTGTTTGATGTGGTTTAGTTGGTACAGGTTTAAGTTTACTAATTCGATTAGAGTTGGGAACTACATTAGTTTTATTAGACGAACATTTTTATAATGTTATTGTTACTGCACATGCTTTTGTTATAATTTTCTTTATAGTAATACCTATAATAATTGGGGGGTTTGGGAATTGAATAGTTCCTATACTAATTGGTGCCCCGGATATAAGTTTCCCACGAATAAATAATATAAGATTTTGATTACTACCTCCATCTTTTATTTTGTTATTGTGTAGCTCAATAGTTGAAGGTGGGGTTGGTACTGGTTGAACAGTCTATCCTCCTTTATCTGGGCCTATTGCACACTCAGGGTCTTCAGTTGATTTAGCTATTTTTTCACT…	622	SWBAL1187-18	Physella sp.	Physella sp.	44.6177	-78.8659	Canada	ON	Balsam Lake wetland
1	1	a0259	9	17	>Physella_sp._ON_SWBRP1160-18	AACTTTGTATTTAATTTTTGGTGTTTGATGTGGTTTAGTTGGTACAGGTTTAAGTTTACTAATTCGATTAGAGTTGGGAACTACATTAGTTTTATTAGACGAACATTTTTATAATGTTATTGTTACTGCACATGCTTTTGTTATAATTTTCTTTATAGTAATACCTATAATAATTGGGGGGTTTGGGAATTGAATAGTTCCTATACTAATTGGTGCCCCGGATATAAGTTTCCCACGAATAAATAATATAAGATTTTGATTACTACCTCCATCTTTTATTTTGTTATTGTGTAGTTCAATAGTTGAAGGTGGGGTTGGTACTGGTTGAACAGTCTATCCTCCTTTATCTGGGCCTATTGCACACTCAGGGTCTTCAGTTGATTTAGCTATTTTTTCACT…	615	SWBRP1160-18	Physella sp.	Physella sp.	45.2349	-81.5192	Canada	ON	Cyprus Lake wetland
1	1	a0299	9	17	>Physella_sp._ON_SWBRP1161-18	AACTTTGTATTTAATTTTTGGTGTTTGATGTGGTTTAGTTGGTACAGGTTTAAGTTTACTAATTCGATTAGAGTTGGGAACTACATTAGTTTTATTAGACGAACATTTTTATAATGTTATTGTTACTGCACATGCTTTTGTTATAATTTTCTTTATAGTAATACCTATAATAATTGGGGGGTTTGGGAATTGAATAGTTCCTATACTAATTGGTGCCCCGGATATAAGTTTCCCACGTATAAATAATATAAGATTTTGATTACTACCTCCATCTTTTATTTTGTTATTGTGTAGTTCAATAGTTGAAGGTGGGGTTGGTACTGGTTGAACAGTCTATCCTCCTTTATCTGGGCCTATTGCACACTCAGGGTCTTCAGTTGATTTAGCTATTTTTTCACT…	622	SWBRP1161-18	Physella sp.	Physella sp.	45.2349	-81.5192	Canada	ON	Cyprus Lake wetland
1	1	a0307	9	17	>Physella_sp._ON_SWBRP1180-18	AACTTTGTATTTAATTTTTGGTGTTTGATGTGGTTTAGTTGGTACAGGTTTAAGTTTACTAATTCGATTAGAGTTGGGAACTACATTAGTTTTATTAGACGAACATTTTTATAATGTTATTGTTACTGCACATGCTTTTGTTATAATTTTCTTTATAGTAATACCTATAATAATTGGGGGGTTTGGGAATTGAATAGTTCCTATACTAATTGGTGCCCCGGATATAAGTTTCCCACGAATAAATAATATAAGATTTTGATTACTACCTCCATCTTTTATTTTGTTATTGTGTAGTTCAATAGTTGAAGGTGGGGTTGGTACTGGTTGAACAGTCTATCCTCCTTTATCTGGGCCTATTGCACACTCAGGGTCTTCAGTTGATTTAGCTATTTTTTCACT…	622	SWBRP1180-18	Physella sp.	Physella sp.	45.2349	-81.5192	Canada	ON	Cyprus Lake wetland
1	1	a0326	9	17	>Physella_sp._ON_SWBRP1183-18	AACTTTGTATTTAATTTTTGGTGTTTGATGTGGTTTAGTTGGTACAGGTTTAAGTTTACTAATTCGATTAGAGTTGGGAACTACATTAGTTTTATTAGACGAACATTTTTATAATGTTATTGTTACTGCACATGCTTTTGTTATAATTTTCTTTATAGTAATACCTATAATAATTGGGGGGTTTGGGAATTGAATAGTTCCTATACTAATTGGTGCCCCGGATATAAGTTTCCCACGAATAAATAATATAAGATTTTGATTACTACCTCCATCTTTTATTTTGTTATTGTGTAGTTCAATAGTTGAAGGTGGGGTTGGTACTGGTTGAACAGTCTATCCTCCTTTATCTGGGCCTATTGCACACTCAGGGTCTTCAGTTGATTTAGCTATTTTTTCACT…	622	SWBRP1183-18	Physella sp.	Physella sp.	45.2349	-81.5192	Canada	ON	Cyprus Lake wetland
1	1	a0298	9	17	>Physella_sp._ON_SWBRP1190-18	AACTTTGTATTTAATTTTTGGTGTTTGATGTGGTTTAGTTGGTACAGGTTTAAGTTTACTAATTCGATTAGAGTTGGGAACTACATTAGTTTTATTAGACGAACATTTTTATAATGTTATTGTTACTGCACATGCTTTTGTTATAATTTTCTTTATAGTAATACCTATAATAATTGGGGGGTTTGGGAATTGAATAGTTCCTATACTAATTGGTGCCCCGGATATAAGTTTCCCACGTATAAATAATATAAGATTTTGATTACTACCTCCATCTTTTATTTTGTTATTGTGTAGTTCAATAGTTGAAGGTGGGGTTGGTACTGGTTGAACAGTCTATCCTCCTTTATCTGGGCCTATTGCACACTCAGGGTCTTCAGTTGATTTAGCTATTTTTTCACT…	622	SWBRP1190-18	Physella sp.	Physella sp.	45.2349	-81.5192	Canada	ON	Cyprus Lake wetland
1	1	a0300	9	17	>Physella_sp._ON_SWBRP1500-18	AACTTTGTATTTAATTTTTGGTGTTTGATGTGGTTTAGTTGGTACAGGTTTAAGTTTACTAATTCGATTAGAGTTGGGAACTACATTAGTTTTATTAGACGAACATTTTTATAATGTTATTGTTACTGCACATGCTTTTGTTATAATTTTCTTTATAGTAATACCTATAATAATTGGGGGGTTTGGGAATTGAATAGTTCCTATACTAATTGGTGCCCCGGATATAAGTTTCCCACGTATAAATAATATAAGATTTTGATTACTACCTCCATCTTTTATTTTGTTATTGTGTAGTTCAATAGTTGAAGGTGGGGTTGGTACTGGTTGAACAGTCTATCCTCCTTTATCTGGGCCTATTGCACACTCAGGGTCTTCAGTTGATTTAGCTATTTTTTCACT…	622	SWBRP1500-18	Physella sp.	Physella sp.	45.2349	-81.5192	Canada	ON	Cyprus Lake wetland
1	1	a0318	9	17	>Physella_sp._ON_SWBRP1501-18	AACTTTGTATTTAATTTTTGGTGTTTGATGTGGTTTAGTTGGTACAGGTTTAAGTTTACTAATTCGATTAGAGTTGGGAACTACATTAGTTTTATTAGACGAACATTTTTATAATGTTATTGTTACTGCACATGCTTTTGTTATAATTTTCTTTATAGTAATACCTATAATAATTGGGGGGTTTGGGAATTGAATAGTTCCTATACTAATTGGTGCCCCGGATATAAGTTTCCCACGAATAAATAATATAAGATTTTGATTACTACCTCCATCTTTTATTTTGTTATTGTGTAGTTCAATAGTTGAAGGTGGGGTTGGTACTGGTTGAACAGTCTATCCTCCTTTATCTGGGCCTATTGCACACTCAGGGTCTTCAGTTGATTTAGCTATTTTTTCACT…	622	SWBRP1501-18	Physella sp.	Physella sp.	45.2349	-81.5192	Canada	ON	Cyprus Lake wetland
1	1	a0312	9	17	>Physella_sp._ON_SWBRP1507-18	AACTTTGTATTTAATTTTTGGTGTTTGATGTGGTTTAGTTGGTACAGGTTTAAGTTTACTAATTCGATTAGAGTTGGGAACTACATTAGTTTTATTAGACGAACATTTTTATAATGTTATTGTTACTGCACATGCTTTTGTTATAATTTTCTTTATAGTAATACCTATAATAATTGGGGGGTTTGGGAATTGAATAGTTCCTATACTAATTGGTGCCCCGGATATAAGTTTCCCACGAATAAATAATATAAGATTTTGATTACTACCTCCATCTTTTATTTTGTTATTGTGTAGTTCAATAGTTGAAGGTGGGGTTGGTACTGGTTGAACAGTCTATCCTCCTTTATCTGGGCCTATTGCACACTCAGGGTCTTCAGTTGATTTAGCTATTTTTTCACT…	622	SWBRP1507-18	Physella sp.	Physella sp.	45.2349	-81.5192	Canada	ON	Cyprus Lake wetland
1	1	a0310	9	17	>Physella_sp._ON_SWBRP1515-18	AACTTTGTATTTAATTTTTGGTGTTTGATGTGGTTTAGTTGGTACAGGTTTAAGTTTACTAATTCGATTAGAGTTGGGAACTACATTAGTTTTATTAGACGAACATTTTTATAATGTTATTGTTACTGCACATGCTTTTGTTATAATTTTCTTTATAGTAATACCTATAATAATTGGGGGGTTTGGGAATTGAATAGTTCCTATACTAATTGGTGCCCCGGATATAAGTTTCCCACGAATAAATAATATAAGATTTTGATTACTACCTCCATCTTTTATTTTGTTATTGTGTAGTTCAATAGTTGAAGGTGGGGTTGGTACTGGTTGAACAGTCTATCCTCCTTTATCTGGGCCTATTGCACACTCAGGGTCTTCAGTTGATTTAGCTATTTTTTCACT…	622	SWBRP1515-18	Physella sp.	Physella sp.	45.2349	-81.5192	Canada	ON	Cyprus Lake wetland
1	1	a0321	9	17	>Physella_sp._ON_SWBRP1517-18	AACTTTGTATTTAATTTTTGGTGTTTGATGTGGTTTAGTTGGTACAGGTTTAAGTTTACTAATTCGATTAGAGTTGGGAACTACATTAGTTTTATTAGACGAACATTTTTATAATGTTATTGTTACTGCACATGCTTTTGTTATAATTTTCTTTATAGTAATACCTATAATAATTGGGGGGTTTGGGAATTGAATAGTTCCTATACTAATTGGTGCCCCGGATATAAGTTTCCCACGAATAAATAATATAAGATTTTGATTACTACCTCCATCTTTTATTTTGTTATTGTGTAGTTCAATAGTTGAAGGTGGGGTTGGTACTGGTTGAACAGTCTATCCTCCTTTATCTGGGCCTATTGCACACTCAGGGTCTTCAGTTGATTTAGCTATTTTTTCACT…	622	SWBRP1517-18	Physella sp.	Physella sp.	45.2349	-81.5192	Canada	ON	Cyprus Lake wetland
1	1	a0331	9	17	>Physella_sp._ON_SWBRP1523-18	AACTTTGTATTTAATTTTTGGTGTTTGATGTGGTTTAGTTGGTACAGGTTTAAGTTTACTAATTCGATTAGAGTTGGGAACTACATTAGTTTTATTAGACGAACATTTTTATAATGTTATTGTTACTGCACATGCTTTTGTTATAATTTTCTTTATAGTAATACCTATAATAATTGGGGGGTTTGGGAATTGAATAGTTCCTATACTAATTGGTGCCCCGGATATAAGTTTCCCACGAATAAATAATATAAGATTTTGATTACTACCTCCATCTTTTATTTTGTTATTGTGTAGTTCAATAGTTGAAGGTGGGGTTGGTACTGGTTGAACAGTCTATCCTCCTTTATCTGGGCCTATTGCACACTCAGGGTCTTCAGTTGATTTAGCTATTTTTTCACT…	622	SWBRP1523-18	Physella sp.	Physella sp.	45.2349	-81.5192	Canada	ON	Cyprus Lake wetland
1	2	a0247	9	17	>Physella_sp._ON_SWBRP890-18	NNNNNNNNNNNNNNNNNNNNNNGTTTGATGTGGTTTAGTTGGTACAGGTTTAAGTTTACTAATTCGATTAGAGTTGGGAACTACATTAGTTTTATTAGACGAACATTTTTATAATGTTATTGTTACTGCACATGCTTTTGTTATAATTTTCTTTATAGTAATACCTATAATAATTGGGGGGTTTGGGAATTGAATAGTTCCTATACTAATTGGTGCCCCGGATATAAGTTTCCCACGAATAAATAATATAAGATTTTGATTACTACCTCCATCTTTTATTTTGTTATTGTGTAGTTCAATAGTTGAAGGTGGGGTTGGTACTGGTTGAACAGTCTATCCTCCTTTATCTGGGCCTATTGCACACTCAGGGTCTTCAGTTGATTTAGCTATTTTTTCACT…	593	SWBRP890-18	Physella sp.	Physella sp.	45.2349	-81.5192	Canada	ON	Cyprus Lake wetland
1	1	a0303	9	17	>Physella_sp._ON_SWBRP902-18	AACTTTGTATTTAATTTTTGGTGTTTGATGTGGTTTAGTTGGTACAGGTTTAAGTTTACTAATTCGATTAGAGTTGGGAACTACATTAGTTTTATTAGACGAACATTTTTATAATGTTATTGTTACTGCACATGCTTTTGTTATAATTTTCTTTATAGTAATACCTATAATAATTGGGGGGTTTGGGAATTGAATAGTTCCTATACTAATTGGTGCCCCGGATATAAGTTTCCCACGAATAAATAATATAAGATTTTGATTACTACCTCCATCTTTTATTTTGTTATTGTGTAGTTCAATAGTTGAAGGTGGGGTTGGTACTGGTTGAACAGTCTATCCTCCTTTATCTGGGCCTATTGCACACTCAGGGTCTTCAGTTGATTTAGCTATTTTTTCACT…	622	SWBRP902-18	Physella sp.	Physella sp.	45.2349	-81.5192	Canada	ON	Cyprus Lake wetland
1	1	a0323	9	17	>Physella_sp._ON_SWBRP903-18	AACTTTGTATTTAATTTTTGGTGTTTGATGTGGTTTAGTTGGTACAGGTTTAAGTTTACTAATTCGATTAGAGTTGGGAACTACATTAGTTTTATTAGACGAACATTTTTATAATGTTATTGTTACTGCACATGCTTTTGTTATAATTTTCTTTATAGTAATACCTATAATAATTGGGGGGTTTGGGAATTGAATAGTTCCTATACTAATTGGTGCCCCGGATATAAGTTTCCCACGAATAAATAATATAAGATTTTGATTACTACCTCCATCTTTTATTTTGTTATTGTGTAGTTCAATAGTTGAAGGTGGGGTTGGTACTGGTTGAACAGTCTATCCTCCTTTATCTGGGCCTATTGCACACTCAGGGTCTTCAGTTGATTTAGCTATTTTTTCACT…	622	SWBRP903-18	Physella sp.	Physella sp.	45.2349	-81.5192	Canada	ON	Cyprus Lake wetland
1	1	a0305	9	17	>Physella_sp._ON_SWBRP904-18	AACTTTGTATTTAATTTTTGGTGTTTGATGTGGTTTAGTTGGTACAGGTTTAAGTTTACTAATTCGATTAGAGTTGGGAACTACATTAGTTTTATTAGACGAACATTTTTATAATGTTATTGTTACTGCACATGCTTTTGTTATAATTTTCTTTATAGTAATACCTATAATAATTGGGGGGTTTGGGAATTGAATAGTTCCTATACTAATTGGTGCCCCGGATATAAGTTTCCCACGAATAAATAATATAAGATTTTGATTACTACCTCCATCTTTTATTTTGTTATTGTGTAGTTCAATAGTTGAAGGTGGGGTTGGTACTGGTTGAACAGTCTATCCTCCTTTATCTGGGCCTATTGCACACTCAGGGTCTTCAGTTGATTTAGCTATTTTTTCACT…	622	SWBRP904-18	Physella sp.	Physella sp.	45.2349	-81.5192	Canada	ON	Cyprus Lake wetland
1	1	a0316	9	17	>Physella_sp._ON_SWJNH492-18	AACTTTGTATTTAATTTTTGGTGTTTGATGTGGTTTAGTTGGTACAGGTTTAAGTTTACTAATTCGATTAGAGTTGGGAACTACATTAGTTTTATTAGACGAACATTTTTATAATGTTATTGTTACTGCACATGCTTTTGTTATAATTTTCTTTATAGTAATACCTATAATAATTGGGGGGTTTGGGAATTGAATAGTTCCTATACTAATTGGTGCCCCGGATATAAGTTTCCCACGAATAAATAATATAAGATTTTGATTACTACCTCCATCTTTTATTTTGTTATTGTGTAGTTCAATAGTTGAAGGTGGGGTTGGTACTGGTTGAACAGTCTATCCTCCTTTATCTGGGCCTATTGCACACTCAGGGTCTTCAGTTGATTTAGCTATTTTTTCACT…	622	SWJNH492-18	Physella sp.	Physella sp.	45.1258	-81.5409	Canada	ON	Scugog Lake outlet
1	1	a0320	9	17	>Physella_sp._ON_SWJNH496-18	AACTTTGTATTTAATTTTTGGTGTTTGATGTGGTTTAGTTGGTACAGGTTTAAGTTTACTAATTCGATTAGAGTTGGGAACTACATTAGTTTTATTAGACGAACATTTTTATAATGTTATTGTTACTGCACATGCTTTTGTTATAATTTTCTTTATAGTAATACCTATAATAATTGGGGGGTTTGGGAATTGAATAGTTCCTATACTAATTGGTGCCCCGGATATAAGTTTCCCACGAATAAATAATATAAGATTTTGATTACTACCTCCATCTTTTATTTTGTTATTGTGTAGTTCAATAGTTGAAGGTGGGGTTGGTACTGGTTGAACAGTCTATCCTCCTTTATCTGGGCCTATTGCACACTCAGGGTCTTCAGTTGATTTAGCTATTTTTTCACT…	622	SWJNH496-18	Physella sp.	Physella sp.	45.1258	-81.5409	Canada	ON	Scugog Lake outlet
1	1	a0266	9	17	>Physella_sp._ON_SWRON656-18	AACTTTGTATTTAATTTTTGGTGTTTGATGTGGTTTAGTTGGTACAGGTTTAAGTTTACTAATTCGATTAGAGTTGGGAACTACATTAGTTTTATTAGACGAACATTTTTATAATGTTATTGTTACTGCACATGCTTTTGTTATAATTTTCTTTATAGTAATACCTATAATAATTGGGGGGTTTGGGAATTGAATAGTTCCTATACTAATTGGTGCCCCGGATATAAGTTTCCCACGAATAAATAATATAAGATTTTGATTACTACCTCCATCTTTTATTTTGTTATTGTGTAGTTCAATAGTTGAAGGTGGGGTTGGTACTGGTTGAACAGTCTATCCCCCTTTATCTGGGCCTATTGCACACTCAGGGTCTTCAGTTGATTTAGCTATTTTTTCACT…	622	SWRON656-18	Physella sp.	Physella sp.	42.3083	-81.8547	Canada	ON	Lake Erie, Rondeau Bay
1	1	a0200	9	17	>Physella_sp._SRP191	AACTTTATATTTAATTTTTGGTGTTTGATGTGGTTTAGTTGGTACAGGTTTAAGTTTACTAATTCGATTAGAGTTGGGAACTACATTAGTTTTATTAGACGAACATTTTTACAATGTTATTGTTACAGCACATGCTTTTGTTATAATTTTTTTTATAGTAATACCTATAATAATTGGGGGATTTGGGAATTGAATAGTTCCGATACTAATTGGTGCTCCGGATATAAGTTTCCCACGAATAAATAATATAAGATTTTGATTACTACCTCCATCTTTTATTTTATTATTGTGTAGTTCCATAGTTGAAGGTGGGGTTGGTACTGGTTGAACAGTTTACCCTCCTTTATCCGGGCCTATTGCACACTCTGGGTCTTCAGTTGATTTAGCTATTTTTTCATT…	622	SRP191	Physella gyrina	17-Physa-45	43.5805	-116.827	USA	ID	Snake River	River kilometer 678
1	1	a0186	9	17	>Physella_sp._SRP192	AACTTTATATTTAATTTTTGGTGTTTGATGTGGTTTAGTTGGTACAGGTTTAAGTTTACTAATTCGATTAGAGTTGGGAACTACATTAGTTTTATTAGACGAACATTTTTACAATGTTATTGTTACAGCACATGCTTTTGTTATAATTTTTTTTATAGTAATACCTATAATAATTGGGGGATTTGGGAATTGAATAGTTCCGATACTAATTGGTGCTCCGGATATAAGTTTCCCACGAATAAATAATATAAGATTTTGATTACTACCTCCATCTTTTATTTTATTATTGTGTAGTTCAATAGTTGAAGGTGGGGTTGGTACTGGTTGAACAGTTTACCCTCCTTTATCTGGGCCTATTGCACACTCTGGGTCTTCAGTTGATTTAGCTATTTTTTCATT…	622	SRP192	Physella gyrina	17-Physa-34	43.5635	-116.806	USA	ID	Snake River	River kilometer 681					1000	621.373
1	1	a0195	9	17	>Physella_sp._SRP193	AACTTTATATTTAATTTTTGGTGTTTGATGTGGTTTAGTTGGTACAGGTTTAAGTTTACTAATTCGATTAGAGTTGGGAACTACATTAGTTTTATTAGACGAACATTTTTACAATGTTATTGTTACAGCACATGCTTTTGTTATAATTTTTTTTATAGTAATACCTATAATAATTGGGGGATTTGGGAATTGAATAGTTCCGATACTAATTGGTGCTCCGGATATAAGTTTCCCACGAATAAATAATATAAGATTTTGATTACTACCTCCATCTTTTATTTTATTATTGTGTAGTTCAATAGTTGAAGGTGGGGTTGGTACTGGTTGAACAGTTTACCCTCCTTTATCTGGGCCTATTGCACACTCTGGGTCCTCAGTTGATTTAGCTATTTTTTCATT…	622	SRP193	Physella gyrina	17-Physa-53	43.5537	-116.8	USA	ID	Snake River	River kilometer 682
1	1	a0201	9	17	>Physella_sp._SRP194	AACTTTATATTTAATTTTTGGTGTTTGATGTGGTTTAGTTGGTACAGGTTTAAGTTTACTAATTCGATTAGAGTTGGGAACTACATTAGTTTTATTAGACGAACATTTTTACAATGTTATTGTTACAGCACATGCTTTTGTTATAATTTTTTTTATAGTAATACCTATAATAATTGGGGGATTTGGGAATTGAATAGTTCCGATACTAATTGGTGCTCCGGATATAAGTTTCCCACGAATAAATAATATAAGATTTTGATTACTACCTCCATCTTTTATTTTATTATTGTGTAGTTCCATAGTTGAAGGTGGGGTTGGTACTGGTTGAACAGTTTACCCTCCTTTATCTGGGCCTATTGCACACTCTGGGTCTTCAGTTGATTTAGCTATTTTTTCATT…	622	SRP194	Physella gyrina	17-Physa-57l	43.5537	-116.8	USA	ID	Snake River	River kilometer 682
1	1	a0162	9	17	>Physella_sp._SRP195	AACTTTATATTTAATTTTTGGTGTTTGATGTGGTTTAGTTGGTACAGGTTTAAGTTTACTAATTCGATTAGAGTTGGGAACTACATTAGTTTTATTAGACGAACATTTTTACAATGTTATTGTTACAGCACATGCTTTTGTTATAATTTTTTTTATAGTAATACCTATAATAATTGGGGGATTTGGGAATTGAATAGTTCCGATACTAATTGGTGCTCCGGATATAAGTTTCCCACGAATAAATAATATAAGATTTTGATTACTACCTCCATCTTTTATTTTATTATTGTGTAGTTCAATAGTTGAAGGTGGGGTTGGTACTGGTTGAACAGTTTACCCTCCTTTATCTGGGCCTATTGCACACTCTAGGTCTTCAGTTGATTTAGCTATTTTTTCATT…	622	SRP195	Physella gyrina	17-Physa-49	43.5088	-116.783	USA	ID	Snake River	River kilometer 687
1	1	a0183	9	17	>Physella_sp._SRP196	AACTTTATATTTAATTTTTGGTGTTTGATGTGGTTTAGTTGGTACAGGTTTAAGTTTACTAATTCGATTAGAGTTGGGAACTACATTAGTTTTATTAGACGAACATTTTTACAATGTTATTGTTACAGCACATGCTTTTGTTATAATTTTTTTTATAGTAATACCTATAATAATTGGGGGATTTGGGAATTGAATAGTTCCGATACTAATTGGTGCTCCGGATATAAGTTTCCCACGAATAAATAATATAAGATTTTGATTACTACCTCCATCTTTTATTTTATTATTGTGTAGTTCAATAGTTGAAGGTGGGGTTGGTACTGGTTGAACAGTTTACCCTCCTTTATCTGGGCCTATTGCACACTCTGGGTCTTCAGTTGATTTAGCTATTTTTTCATT…	622	SRP196	Physella gyrina	17-Physa-50	43.5088	-116.783	USA	ID	Snake River	River kilometer 687
1	1	a0161	9	17	>Physella_sp._SRP197	AACTTTATATTTAATTTTTGGTGTTTGATGTGGTTTAGTTGGTACAGGTTTAAGTTTACTAATTCGATTAGAGTTGGGAACTACATTAGTTTTATTAGACGAACATTTTTACAATGTTATTGTTACAGCACATGCTTTTGTTATAATTTTTTTTATAGTAATACCTATAATAATTGGGGGATTTGGGAATTGAATAGTTCCGATACTAATTGGTGCTCCGGATATAAGTTTCCCACGAATAAATAATATAAGATTTTGATTACTACCTCCATCTTTTATTTTATTATTGTGTAGTTCAATAGTTGAAGGTGGAGTTGGTACTGGTTGAACAGTTTACCCTCCTTTATCTGGGCCTATTGCACACTCTGGGTCTTCAGTTGATTTAGCTATTTTTTCATT…	622	SRP197	Physella gyrina	17-Physa-48	43.5018	-116.783	USA	ID	Snake River	River kilometer 688
1	1	a0187	9	17	>Physella_sp._SRP198	AACTTTATATTTAATTTTTGGTGTTTGATGTGGTTTAGTTGGTACAGGTTTAAGTTTACTAATTCGATTAGAGTTGGGAACTACATTAGTTTTATTAGACGAACATTTTTACAATGTTATTGTTACAGCACATGCTTTTGTTATAATTTTTTTTATAGTAATACCTATAATAATTGGGGGATTTGGGAATTGAATAGTTCCGATACTAATTGGTGCTCCGGATATAAGTTTCCCACGAATAAATAATATAAGATTTTGATTACTACCTCCATCTTTTATTTTATTATTGTGTAGTTCAATAGTTGAAGGTGGGGTTGGTACTGGTTGAACAGTTTACCCTCCTTTATCTGGGCCTATTGCACACTCTGGGTCTTCAGTTGATTTAGCTATTTTTTCATT…	622	SRP198	Physella gyrina	94104e	43.3879	-116.668	USA	ID	Snake River	River kilometer 703
1	1	a0188	9	17	>Physella_sp._SRP199	AACTTTATATTTAATTTTTGGTGTTTGATGTGGTTTAGTTGGTACAGGTTTAAGTTTACTAATTCGATTAGAGTTGGGAACTACATTAGTTTTATTAGACGAACATTTTTACAATGTTATTGTTACAGCACATGCTTTTGTTATAATTTTTTTTATAGTAATACCTATAATAATTGGGGGATTTGGGAATTGAATAGTTCCGATACTAATTGGTGCTCCGGATATAAGTTTCCCACGAATAAATAATATAAGATTTTGATTACTACCTCCATCTTTTATTTTATTATTGTGTAGTTCAATAGTTGAAGGTGGGGTTGGTACTGGTTGAACAGTTTACCCTCCTTTATCTGGGCCTATTGCACACTCTGGGTCTTCAGTTGATTTAGCTATTTTTTCATT…	622	SRP199	Physella gyrina	16-Physa-01f	42.9074	-115.121	USA	ID	Snake River	River kilometer 899
1	1	a0196	9	17	>Utahphysa_microstriata_UT_EU038398	AACTTTATATTTAATTTTTGGTGTTTGATGTGGTTTAGTTGGCACAGGTTTAAGTTTACTAATTCGATTAGAGTTAGGAACTACATTAGTTTTATTAGACGAACATTTTTACAATGTTATTGTTACAGCACATGCTTTTGTTATAATTTTTTTTATAGTAATACCTATAATAATTGGGGGATTTGGGAATTGAATAGTTCCGATACTAATTGGTGCTCCGGATATAAGTTTCCCACGAATAAATAATATAAGATTTTGATTACTACCTCCATCTTTTATTTTATTATTGTGTAGTTCAATAGTTGAAGGTGGGGTTGGTACTGGTTGAACAGTTTACCCTCCTTTATCTGGGCCTATTGCACACTCTGGGTCTTCAGTTGATTTAGCTATTTTTTCATT…	562	EU038398	Utahphysa microstriata	Aplexa microstriata	38.5646	-111.688	USA	UT	Fish Lake	Type location
1	2	a0353	10	18	>Physella_natricina_ID_GU830943	NNNNNNNNNNNNNNNNNNNNNNNNNNNNNNNNNNNNNNNAGGTACAGGTTTAAGCTTGTTAATTCGATTGGAGTTGGGAACAACACTGGTATTGTTAGATGAACACTTTTATAATGTAATTGTAACAGCTCATGCATTTGTTATAATTTTTTTTATAGTAATACCTATAATAATTGGAGGTTTTGGTAATTGAATAGTTCCTATATTAATTGGTGCTCCAGATATAAGTTTTCCTCGGATAAATAATATAAGATTTTGATTATTACCTCCATCGTTTATTTTATTATTATGTAGTTCTATAGTAGAAGGAGGTGTAGGGACAGGATGAACAGTTTACCCACCATTATCAGGACCTGTAGCTCACTCTGGATCGAGAGTAGATCTTGCAATTTTTTCATT…	583	GU830943	Physella natricina	Physa natricina	42.6494	-113.571	USA	ID	Snake River	River kilometer 1078
1	2	a0354	10	18	>Physella_natricina_ID_GU830944	NNNNNNNNNNNNNNNNNNNNNNNNNNNNNNNNNNNTGGTAGGTACAGGTATAAGCTTGTTAATTCGATTGGAGTTGGGAACAACACTGGTATTGTTAGATGAACACTTTTATAATGTAATTGTAACAGCTCATGCATTTGTTATAATTTTTTTTATAGTAATACCTATAATAATTGGAGGTTTTGGTAATTGAATAGTTCCTATATTAATTGGTGCTCCAGATATAAGTTTTCCTCGGATAAATAATATAAGATTTTGATTATTACCTCCATCGTTTATTTTATTATTATGTAGTTCTATAGTAGAAGGAGGTGTAGGGACAGGATGAACAGTTTACCCACCATTATCAGGACCTGTAGCTCACTCTGGATCAAGAGTAGATCTTGCAATTTTTTCATT…	587	GU830944	Physella natricina	Physa natricina	42.6497	-113.574	USA	ID	Snake River	River kilometer 1078
1	1	a0357	10	18	>Physella_natricina_ID_GU830945	NACATTATATTTGATTTTCGGTGTTTGGTGTGGTTTGGTAGGTACAGGTTTAAGCTTGTTAATTCGATTGGAGTTGGGAACAACACTGGTATTGTTAGATGAACACTTTTATAATGTAATTGTAACAGCTCATGCATTTGTTATAATTTTTTTTATAGTAATACCTATAATAATTGGAGGTTTTGGTAATTGAATAGTTCCTATATTAATTGGTGCTCCAGATATAAGTTTTCCTCGGATAAATAATATAAGATTTTGATTATTACCTCCATCGTTTATTTTATTATTATGTAGTTCTATAGTAGAAGGAGGTGTAGGGACAGGATGAACAGTTTACCCACCATTATCAGGACCTGTAGCTCACTCTGGATCAAGAGTAGATCTTGCAATTTTTTCATT…	621	GU830945	Physella natricina	Physa natricina	42.6517	-113.571	USA	ID	Snake River	River kilometer 1078
1	2	a0351	10	18	>Physella_natricina_ID_GU830946	NNCATTATATTTGATTTTCGGTGTTTGGTGTGGTTTGGTAGGTACAGGTTTAAGCTTGTTAATTCGATTGGAGTTGGGAACAACACTGGTATTGTTAGATGAACACTTTTATAATGTAATTGTAACAGCTCATGCATTTGTTATAATTTTTTTTATAGTAATACCTATAATAATTGGAGGATTTGGTAATTGAATAGTTCCTATATTAATTGGTGCTCCAGATATAAGTTTTCCTCGGATAAATAATATAAGATTTTGATTATTACCTCCATCGTTTATTTTATTATTATGTAGTTCTATAGTAGAAGGAGGTGTAGGGACAGGATGAACAGTTTACCCACCATTATCAGGACCTGTAGCTCACTCTGGATCGAGAGTAGATCTTGCAATTTTTTCATT…	620	GU830946	Physella natricina	Physa natricina	42.6528	-113.566	USA	ID	Snake River	River kilometer 1078
1	2	a0355	10	18	>Physella_natricina_ID_GU830947	NNNNNNNNNNNNNNNNNNNNNNNNNNNNNGTGGTTTGGTAGGTACAGGTTTAAGCTTGTTAATTCGATTGGAGTTGGGAACAACACTGGTATTGTTAGATGAACACTTTTATAATGTAATTGTAACAGCTCATGCATTTGTTATAATTTTTTTTATAGTAATACCTATAATAATTGGAGGTTTTGGTAATTGAATAGTTCCTATATTAATTGGTGCTCCAGATATAAGTTTTCCTCGGATAAATAATATAAGATTTTGATTATTACCTCCATCGTTTATTTTATTATTATGTAGTTCTATAGTAGAAGGAGGTGTAGGGACAGGATGAACAGTTTACCCACCATTATCAGGACCTGTAGCTCACTCTGGATCAAGAGTAGATCTTGCAATTTTTTCATT…	593	GU830947	Physella natricina	Physa natricina	42.6658	-113.522	USA	ID	Snake River	River kilometer 1082
1	2	a0349	10	18	>Physella_natricina_ID_GU830948	NNNNNNNNNNNNNNNNNNNNNNNNNNNNNNNNNNNNNNNAGGTACAGGTTTAAGCTTGTTAATTCGATTGGAGTTGGGAACAACACTGGTATTGTTAGATGAACACTTTTATAATGTAATTGTAACAGCTCATGCATTTGTTATAATTTTTTTTATAGTAATACCTATAATAATTGGAGGATTTGGTAATTGAATAGTTCCTATATTAATTGGTGCTCCAGATATAAGTTTTCCTCGGATAAATAATATAAGATTTTGATTATTACCTCCATCGTTTATTTTATTATTATGTAGTTCTATAGTAGAAGGAGGTGTAGGGACAGGATGAACAGTTTACCCACCATTATCAGGACCTGTAGCTCACTCTGGATCGAGAGTAGATCTTGCAATTTTTTCATT…	574	GU830948	Physella natricina	Physa natricina	42.6478	-113.571	USA	ID	Snake River	River kilometer 1078
1	2	a0350	10	18	>Physella_natricina_ID_GU830949	NNNNNNNNNNNNNNNNNNNNNNNNNNNNNNNNNNTTGGTAGGTACAGGTTTAAGCTTGTTAATTCGATTGGAGTTGGGAACAACACTGGTATTGTTAGATGAACACTTTTATAATGTAATTGTAACAGCTCATGCATTTGTTATAATTTTTTTTATAGTAATACCTATAATAATTGGAGGATTTGGTAATTGAATAGTTCCTATATTAATTGGTGCTCCAGATATAAGTTTTCCTCGGATAAATAATATAAGATTTTGATTATTACCTCCATCGTTTATTTTATTATTATGTAGTTCTATAGTAGAAGGAGGTGTAGGGACAGGATGAACAGTTTACCCACCATTATCAGGACCTGTAGCTCACTCTGGATCGAGAGTAGATCTTGCAATTTTTTCATT…	588	GU830949	Physella natricina	Physa natricina	42.6506	-113.568	USA	ID	Snake River	River kilometer 1078
1	1	a0356	10	18	>Physella_natricina_ID_GU830950	NACATTATATTTGATTTTCGGTGTTTGGTGTGGTTTGGTAGGTACAGGTTTAAGCTTGTTAATTCGATTGGAGTTGGGAACAACACTGGTATTGTTAGATGAACACTTTTATAATGTAATTGTAACAGCTCATGCATTTGTTATAATTTTTTTTATAGTAATACCTATAATAATTGGAGGTTTTGGTAATTGAATAGTTCCTATATTAATTGGTGCTCCAGATATAAGTTTTCCTCGGATAAATAATATAAGATTTTGATTATTACCTCCATCGTTTATTTTATTATTATGTAGTTCTATAGTAGAAGGAGGTGTAGGGACAGGATGAACAGTTTACCCACCATTATCAGGACCTGTAGCTCACTCTGGATCAAGAGTAGATCTTGCAATTTTTTCATT…	621	GU830950	Physella natricina	Physa natricina	42.6664	-113.522	USA	ID	Snake River	River kilometer 1082
1	1	a0352	10	18	>Physella_natricina_ID_GU830951	NACATTATATTTGATTTTCGGTGTTTGGTGTGGTTTGGTAGGTACAGGTTTAAGCTTGTTAATTCGATTGGAGTTGGGAACAACACTGGTATTGTTAGATGAACACTTTTATAATGTAATTGTAACAGCTCATGCATTTGTTATAATTTTTTTTATAGTAATACCTATAATAATTGGAGGATTTGGTAATTGAATAGTTCCTATATTAATTGGTGCTCCAGATATAAGTTTTCCTCGGATAAATAATATAAGATTTTGATTATTACCTCCATCGTTTATTTTATTATTATGTAGTTCTATAGTAGAAGGAGGTGTAGGGACAGGATGAACAGTTTACCCACCATTATCAGGACCTGTAGCTCACTCTGGATCGAGAGTAGATCTTGCAATTTTTTCATT…	621	GU830951	Physella natricina	Physa natricina	42.6725	-113.505	USA	ID	Snake River	River kilometer 1084
1	2	a0348	10	18	>Physella_natricina_SRP185	NNNNNNNNNNNNNNNNNNNNNNNNNNNNNNNNNNNNNNNNNNNNNNNNNNNNNNNTTGTTAATTCGATTGGAGTTGGGAACAACACTGGTATTGTTAGATGAACACTTTTATAATGTAATTGTAACAGCTCATGCATTTGTTATAATTTTTTTTATAGTAATACCTATAATAATTGGAGGATTTGGTAATTGAATAGTTCCTATATTAATTGGTGCTCCAGATATAAGTTTTCCTCGGATAAATAATATAAGATTTTGATTATTACCTCCATCGTTTATTTTATTATTATGTAGTTCTATAGTAGAAGGAGGTGTAGGGACAGGATGAACAGTTTACCCACCATTATCAGGACCTGTAGCTCACTCTGGATCGAGAGTAGATCTTGCAATTTTTTCATT…	500	SRP185	Physella natricina	SRPN3	42.6476	-113.571	USA	ID	Snake River	River kilometer 1078
1	1	a0358	10	18	>Physella_natricina_SRP189	TACATTATATTTGATTTTCGGTGTTTGGTGTGGTTTGGTAGGTACAGGTTTAAGCTTGTTAATTCGATTGGAGTTGGGAACAACACTGGTATTGTTAGATGAACACTTTTATAATGTAATTGTAACAGCTCATGCATTTGTTATAATTTTTTTTATAGTAATACCTATAATAATTGGAGGTTTTGGTAATTGAATAGTTCCTATATTAATTGGTGCTCCAGATATAAGTTTTCCTCGGATAAATAATATAAGATTTTGATTATTACCTCCATCGTTTATTTTATTATTATGTAGTTCTATAGTAGAAGGAGGTGTAGGGACAGGATGAACAGTTTACCCACCATTATCAGGACCTGTAGCTCACTCTGGATCAAGAGTAGATCTTGCAATTTTTTCATT…	622	SRP189	Physella natricina	SRPN1	42.6486	-113.576	USA	ID	Snake River	River kilometer 1078
1	1	a0359	10	18	>Physella_natricina_SRP190	TACATTATATTTGATTTTCGGTGTTTGGTGTGGTTTGGTAGGTACAGGTTTAAGCTTGTTAATTCGATTGGAGTTGGGAACAACACTGGTATTGTTAGATGAACACTTTTATAATGTAATTGTAACAGCTCATGCATTTGTTATAATTTTTTTTATAGTAATACCTATAATAATTGGAGGTTTTGGTAATTGAATAGTTCCTATATTAATTGGTGCTCCAGATATAAGTTTTCCTCGGATAAATAATATAAGATTTTGATTATTACCTCCATCGTTTATTTTATTATTATGTAGTTCTATAGTAGAAGGAGGTGTAGGGACAGGATGAACAGTTTACCCACCATTATCAGGACCTGTAGCTCACTCTGGATCAAGAGTAGATCTTGCAATTTTTTCATT…	622	SRP190	Physella natricina	SRPN2	42.6482	-113.57	USA	ID	Snake River	River kilometer 1078
1	1	a0362	11	19	>Physella_zionis_UT_AY651198	NACACTATATTTAATTTTTGGGTATGGTGTGGGTTTAGTTGGGACAGGTTTAAGCTTATTAATTCGATTAAAGTTAGGAACTACACTGGTATTATTGGACGAGCACTTTTACAATGTAATTGTAACAGCTCATGCATTTGTGATGATTTTTTTTATAGTTATACCTATAATAATTGGTGGGTTTGGTAATTGAATAGTACCTATACTAATTGGTGCTCCAGATATAAGTTTTCCTCGGATAAATAATATGAGATTTTGATTATTACCTCCATCTTTTATTCTATTATTATGTAGATCAATAGTTGAGGGGGGTGTTGGTACGGGATGGACAGTATACCCACCATTATCAGGACCTGTAGCACACTCAGGGTCATCGGTAGATCTTGCTATTTTTTCATT…	618	AY651198	Physella zionis	Physa zionis	37.3183	-112.952	USA	UT	The Narrows	Type location
1	1	a0363	11	19	>Physella_zionis_UT_KF305417	AACACTATATTTAATTTTTGGGGTATGGTGTGGTTTAGTTGGGACAGGTTTAAGCTTATTAATTCGATTAGAGTTAGGAACTACACTGGTATTATTGGATGAGCACTTTTACAATGTAATTGTAACAGCTCATGCATTTGTGATGATTTTTTTTATAGTTATACCTATAATAATTGGTGGGTTTGGTAATTGAATAGTACCTATACTAATTGGTGCTCCAGATATAAGTTTTCCTCGGATAAATAATATGAGATTTTGATTATTACCTCCATCTTTTATTCTATTATTATGTAGATCAATAGTTGAGGGGGGTGTTGGTACGGGATGGACAGTATACCCACCATTATCAGGACCTGTAGCACACTCAGGGTCATCGGTAGATCTTGCTATTTTTTCATT…	622	KF305417	Physella zionis	Physa zionis	37.3183	-112.952	USA	UT	The Narrows	Type location
1	1	a0360	11	19	>Physella_zionis_UT_KF305418	AACACTATATTTAATTTTTGGGGTATGGTGTGGTTTAGTTGGGACAGGTTTAAGCTTATTAATTCGATTAGAGTTAGGAACTACACTGGTATTATTGGACGAGCACTTTTACAATGTAATTGTAACAGCTCATGCATTTGTGATGATTTTTTTTATAGTTATACCTATAATAATTGGTGGGTTTGGTAATTGAATAGTACCTATACTAATTGGTGCTCCAGATATAAGTTTTCCTCGGATAAATAATATGAGATTTTGATTATTACCTCCATCTTTTATTCTATTATTATGTAGGTCAATAGTTGAGGGGGGTGTTGGTACGGGATGGACAGTATACCCACCATTATCAGGACCTGTAGCACACTCAGGGTCATCGGTAGATCTTGCTATTTTTTCATT…	622	KF305418	Physella zionis	Physa zionis	37.3183	-112.952	USA	UT	The Narrows	Type location
1	1	a0361	11	19	>Physella_zionis_UT_KF305419	AACACTATATTTAATTTTTGGGGTATGGTGTGGTTTAGTTGGGACAGGTTTAAGCTTATTAATTCGATTAGAGTTAGGAACTACACTGGTATTATTGGACGAGCACTTTTACAATGTAATTGTAACAGCTCATGCATTTGTGATGATTTTTTTTATAGTTATACCTATAATAATTGGTGGGTTTGGTAATTGAATAGTACCTATACTAATTGGTGCTCCAGATATAAGTTTTCCTCGGATAAATAATATGAGATTTTGATTATTACCTCCATCTTTTATTCTATTATTATGTAGGTCAATAGTTGAGGGGGGTGTTGGTACGGGATGGACAGTATACCCACCATTATCAGGACCTGTAGCACACTCAGGGTCATCGGTAGATCTTGCTATTTTTTCATT…	622	KF305419	Physella zionis	Physa zionis	37.3183	-112.952	USA	UT	The Narrows	Type location
1	1	a0370	11	19	>Physella_zionis_UT_KF305420	AACACTATATTTAATTTTTGGGGTATGGTGTGGTTTAGTTGGGACAGGTTTAAGCTTATTAATTCGATTAGAGTTAGGAACTACACTGGTATTATTGGACGAGCACTTTTACAATGTAATTGTAACAGCTCATGCATTTGTGATGATTTTTTTTATAGTTATACCTATAATAATTGGTGGGTTTGGTAATTGAATAGTACCTATACTAATTGGTGCTCCAGATATAAGTTTTCCTCGGATAAATAATATGAGATTTTGATTATTACCTCCATCTTTTATTCTATTATTATGTAGATCAATAGTTGAGGGGGGTGTTGGTACGGGATGGACAGTATACCCACCATTATCAGGACCTGTAGCACACTCAGGGTCATCGGTAGATCTTGCTATTTTTTCATT…	622	KF305420	Physella zionis	Physa zionis	37.3183	-112.952	USA	UT	The Narrows	Type location
1	1	a0365	11	19	>Physella_zionis_UT_KF305421	AACACTATATTTAATTTTTGGGGTATGGTGTGGTTTAGTTGGGACAGGTTTAAGCTTATTAATTCGATTAGAGTTAGGAACTACACTGGTATTATTGGACGAGCACTTTTACAATGTAATTGTAACAGCTCATGCATTTGTGATGATTTTTTTTATAGTTATACCTATAATAATTGGTGGGTTTGGTAATTGAATAGTACCTATACTAATTGGTGCTCCAGATATAAGTTTTCCTCGGATAAATAATATGAGATTTTGATTATTACCTCCATCTTTTATTCTATTATTATGTAGATCAATAGTTGAGGGGGGTGTTGGTACGGGATGGACAGTATACCCACCATTATCAGGACCTGTAGCACACTCAGGGTCATCGGTAGATCTTGCTATTTTTTCATT…	622	KF305421	Physella zionis	Physa zionis	37.3183	-112.952	USA	UT	The Narrows	Type location
1	1	a0366	11	19	>Physella_zionis_UT_KF305422	AACACTATATTTAATTTTTGGGGTATGGTGTGGTTTAGTTGGGACAGGTTTAAGCTTATTAATTCGATTAGAGTTAGGAACTACACTGGTATTATTGGACGAGCACTTTTACAATGTAATTGTAACAGCTCATGCATTTGTGATGATTTTTTTTATAGTTATACCTATAATAATTGGTGGGTTTGGTAATTGAATAGTACCTATACTAATTGGTGCTCCAGATATAAGTTTTCCTCGGATAAATAATATGAGATTTTGATTATTACCTCCATCTTTTATTCTATTATTATGTAGATCAATAGTTGAGGGGGGTGTTGGTACGGGATGGACAGTATACCCACCATTATCAGGACCTGTAGCACACTCAGGGTCATCGGTAGATCTTGCTATTTTTTCATT…	622	KF305422	Physella zionis	Physa zionis	37.3183	-112.952	USA	UT	The Narrows	Type location
1	1	a0369	11	19	>Physella_zionis_UT_KF305423	AACACTATATTTAATTTTTGGGGTATGGTGTGGTTTAGTTGGGACAGGTTTAAGCTTATTAATTCGATTAGAGTTAGGAACTACACTGGTATTATTGGACGAGCACTTTTACAATGTAATTGTAACAGCTCATGCATTTGTGATGATTTTTTTTATAGTTATACCTATAATAATTGGTGGGTTTGGTAATTGAATAGTACCTATACTAATTGGTGCTCCAGATATAAGTTTTCCTCGGATAAATAATATGAGATTTTGATTATTACCTCCATCTTTTATTCTATTATTATGTAGATCAATAGTTGAGGGGGGTGTTGGTACGGGATGGACAGTATACCCACCATTATCAGGACCTGTAGCACACTCAGGGTCATCGGTAGATCTTGCTATTTTTTCATT…	622	KF305423	Physella zionis	Physa zionis	37.3183	-112.952	USA	UT	The Narrows	Type location
1	1	a0364	11	19	>Physella_zionis_UT_KF305424	AACACTATATTTAATTTTTGGGGTATGGTGTGGTTTAGTTGGGACAGGTTTAAGCTTATTAATTCGATTAGAGTTAGGAACTACACTGGTATTATTGGACGAGCACTTTTACAATGTAATTGTAACAGCTCATGCATTTGTGATGATTTTTTTTATAGTTATACCTATAATAATTGGTGGGTTTGGTAATTGAATAGTACCTATACTAATTGGTGCTCCAGATATAAGTTTTCCTCGGATAAATAATATGAGATTTTGATTATTACCTCCATCTTTTATTCTATTATTATGTAGATCAATAGTTGAGGGGGGTGTTGGTACGGGATGGACAGTATACCCACCATTATCAGGACCTGTAGCACACTCAGGGTCATCGGTAGATCTTGCTATTTTTTCATT…	622	KF305424	Physella zionis	Physa zionis	37.3183	-112.952	USA	UT	The Narrows	Type location
1	1	a0368	11	19	>Physella_zionis_UT_KF305425	AACACTATATTTAATTTTTGGGGTATGGTGTGGTTTAGTTGGGACAGGTTTAAGCTTATTAATTCGATTAGAGTTAGGAACTACACTGGTATTATTGGACGAGCACTTTTACAATGTAATTGTAACAGCTCATGCATTTGTGATGATTTTTTTTATAGTTATACCTATAATAATTGGTGGGTTTGGTAATTGAATAGTACCTATACTAATTGGTGCTCCAGATATAAGTTTTCCTCGGATAAATAATATGAGATTTTGATTATTACCTCCATCTTTTATTCTATTATTATGTAGATCAATAGTTGAGGGGGGTGTTGGTACGGGATGGACAGTATACCCACCATTATCAGGACCTGTAGCACACTCAGGGTCATCGGTAGATCTTGCTATTTTTTCATT…	622	KF305425	Physella zionis	Physa zionis	37.3183	-112.952	USA	UT	The Narrows	Type location
1	1	a0371	11	19	>Physella_zionis_UT_KF305426	AACACTATATTTAATTTTTGGGGTATGGTGTGGTTTAGTTGGGACAGGTTTAAGCTTATTAATTCGATTAGAGTTAGGAACTACACTGGTATTATTGGACGAGCACTTTTACAATGTAATTGTAACAGCTCATGCATTTGTGATGATTTTTTTTATAGTTATACCTATAATAATTGGTGGGTTTGGTAATTGAATAGTACCTATACTAATTGGTGCTCCAGATATAAGTTTTCCTCGGATAAATAATATGAGATTTTGATTATTACCTCCATCTTTTATTCTATTATTATGTAGATCAATAGTTGAGGGGGGTGTTGGTACGGGATGGACAGTATACCCACCATTATCAGGACCTGTAGCACACTCAGGGTCATCGGTAGATCTTGCTATTTTTTCATT…	622	KF305426	Physella zionis	Physa zionis	37.3183	-112.952	USA	UT	The Narrows	Type location
1	1	a0367	11	19	>Physella_zionis_UT_KF305427	AACACTATATTTAATTTTTGGGGTATGGTGTGGTTTAGTTGGGACAGGTTTAAGCTTATTAATTCGATTAGAGTTAGGAACTACACTGGTATTATTGGACGAGCACTTTTACAATGTAATTGTAACAGCTCATGCATTTGTGATGATTTTTTTTATAGTTATACCTATAATAATTGGTGGGTTTGGTAATTGAATAGTACCTATACTAATTGGTGCTCCAGATATAAGTTTTCCTCGGATAAATAATATGAGATTTTGATTATTACCTCCATCTTTTATTCTATTATTATGTAGATCAATAGTTGAGGGGGGTGTTGGTACGGGATGGACAGTATACCCACCATTATCAGGACCTGTAGCACACTCAGGGTCATCGGTAGATCTTGCTATTTTTTCATT…	622	KF305427	Physella zionis	Physa zionis	37.3183	-112.952	USA	UT	The Narrows	Type location
1	1	a0374	12	20	>Physella_carolinae_SC_EU038395	TACATTGTATTTAATTTTTGGGATTTGATGTGGTTTGGTTGGAACGGGTTTAAGTTTATTAATTCGTTTAGAGTTAGGAACAACACTCGTTCTTCTTGATGAACATTTTTATAATGTAATTGTAACAGCTCATGCATTTGTAATAATTTTTTTTATAGTTATACCAATAATAATTGGAGGTTTTGGTAATTGAATGGTACCATTATTAATTGGAGCTCCTGATATAAGGTTTCCTCGGATAAATAATATGAGTTTTTGATTATTACCTCCGTCATTTATTTTATTATTGTGCAGGTCTATGGTTGAAGGAGGTGTAGGTACCGGATGAACTGTTTATCCCCCCTTATCAGGACCGGTAGCTCATTCAGGTTCATCTGTGGATCTTGCTATTTTTTCATT…	562	EU038395	Physella carolinae	Physa carolinae	32.6794	-80.0288	USA	SC	Hut Creek tributary
1	1	a0375	12	20	>Physella_carolinae_SC_EU038396	TACATTGTATTTAATTTTTGGGATTTGATGTGGTTTGGTTGGAACGGGTTTAAGTTTATTAATTCGTTTAGAGTTAGGAACAACACTCGTTCTTCTTGATGAACATTTTTATAATGTAATTGTAACAGCTCATGCATTTGTAATAATTTTTTTTATAGTTATACCAATAATAATTGGAGGTTTTGGTAATTGAATGGTACCATTATTAATTGGAGCTCCTGATATAAGGTTTCCTCGGATAAATAATATGAGTTTTTGATTATTACCTCCGTCATTTATTTTATTATTGTGCAGGTCTATGGTTGAAGGAGGTGTAGGTACCGGATGAACTGTTTATCCCCCCTTATCAGGACCGGTAGCTCATTCAGGTTCATCTGTGGATCTTGCTATTTTTTCATT…	562	EU038396	Physella carolinae	Physa carolinae	32.6794	-80.0288	USA	SC	Hut Creek tributary
1	2	a0373	12	20	>Physella_carolinae_SC_GQ415040	NNNNNNNNNNNNNNNNNNNNNNNNNTGATGTGGTTTAGTTGGAACGGGTTTAAGTTTATTAATTCGTTTGGAGTTAGGAACAACTCTCGTTCTTCTTGATGAGCATTTTTATAATGTAATTGTAACAGCTCATGCATTTGTAATAATTTTTTTTATAGTTATACCGATAATAATTGGAGGTTTTGGTAATTGAATGGTACCATTATTAATTGGAGCTCCTGATATAAGGTTTCCTCGGATAAATAATATGAGTTTTTGATTATTACCTCCGTCATTTATTTTATTATTGTGCAGGTCTATGGTTGAAGGAGGTGTGGGTACCGGATGAACTGTTTATCCACCACTATCAGGACCGGTAGCCCATTCAGGTTCATCTGTGGATCTTGCTATTTTTTCATT…	597	GQ415040	Physella carolinae	Physa carolinae	33.4905	-79.5459	USA	SC	Black River
1	2	a0377	12	20	>Physella_carolinae_SC_GQ415041	NNNNNNNNNNNNNNNNNNNNNNNNNTGATGTGGTTTGGTTGGAACAGGTCTAAGATTGTTAATTCGTTTGGAGTTAGGAACAACTCTTGTTCTTCTTGATGAGCATTTTTATAATGTTATCGTTACTGCACATGCGTTTGTTATAATTTTTTTTATAGTAATACCTATGATAATCGGAGGTTTTGGTAATTGAATAGTGCCTTTATTAATTGGTGCCCCTGATATAAGATTTCCTCGGATGAATAATATAAGTTTTTGGTTATTACCTCCTTCATTTATTTTATTATTATGTAGATCGATAGTTGAAGGTGGTGTTGGTACCGGATGAACAGTTTATCCTCCTTTATCAGGACCAGTTGCTCATTCAGGTTCATCTGTAGATCTGGCTATCTTTTCACT…	597	GQ415041	Physella carolinae	Physa carolinae	32.8182	-80.3994	USA	SC	Bull Bridge Creek
1	2	a0376	12	20	>Physella_carolinae_SC_GQ415042	NNNNNNNNNNNNNNNNNNNNNNNNNTGATGTGGTTTGGTTGGAACAGGTCTAAGATTATTAATTCGTTTGGAGTTAGGAACAACTCTTGTTCTTCTTGATGAGCATTTTTATAATGTTATCGTTACTGCACATGCGTTTGTTATAATTTTTTTTATAGTAATACCTATGATAATTGGAGGTTTTGGTAATTGAATAGTGCCATTATTAATTGGTGCCCCTGATATAAGATTTCCTCGGATGAATAATATAAGTTTTTGGTTATTACCTCCTTCATTTATTTTATTATTATGTAGATCGATAGTTGAAGGTGGTGTTGGTACCGGATGAACAGTTTATCCTCCTTTATCAGGACCAGTCGCTCATTCAGGTTCATCTGTAGATCTGGCTATCTTTTCACT…	597	GQ415042	Physella carolinae	Physa carolinae	32.8182	-80.3994	USA	SC	Bull Bridge Creek
1	2	a0372	12	20	>Physella_carolinae_SC_GQ415043	NNNNNNNNNNNNNNNNNNNNNNNNNTGATGTGGTTTGGTTGGAACGGGTTTAAGTTTGTTAATTCGCTTGGAATTAGGAACAACTCTTGTTCTTCTTGATGAGCATTTTTATAATGTAATTGTAACGGCTCATGCATTTGTAATAATTTTTTTTATAGTTATACCTATAATAATTGGTGGTTTTGGTAATTGAATGGTGCCATTATTAATTGGAGCTCCTGATATAAGGTTCCCTCGGATGAATAATATGAGTTTTTGATTATTACCTCCCTCATTTATTTTATTACTATGTAGATCAATAGTTGAAGGAGGTGTAGGTACCGGATGAACAGTTTACCCTCCTTTATCAGGACCAGTAGCTCATTCAGGTTCATCGGTAGATCTGGCTATTTTTTCATT…	597	GQ415043	Physella carolinae	Physa carolinae	33.2749	-79.7041	USA	SC	Hellhole Bay Swamp
1	2	a0378	12	20	>Physella_sp._FL_MG001337	NNNNNNNTATTTAATCTTTGGAATTTGATGTGGTTTGGTTGGAACAGGTCTAAGATTGTTAATTCGTTTGGAGTTAGGAACAACTCTTGTTCTTCTTGATGAGCATTTTTATAATGTTATCGTTACTGCACATGCGTTTGTTATGATTTTTTTTATAGTAATACCTATGATAATTGGAGGTTTTGGTAATTGAATAGTGCCTTTATTAATTGGTGCCCCTGATATAAGATTTCCTCGGATGAATAATATAAGTTTTTGGTTATTACCTCCTTCATTTATTTTATTATTATGTAGATCGATAGTTGAAGGTGGTGTTGGTACCGGATGAACAGTTTATCCTCCTTTATCAGGACCAGTCGCTCACTCAGGTTCATCTGTAGATCTGGCTATCTTTTCACT…	615	MG001337	Physella sp.	Physa sp.	30.1832	-82.6468	USA	FL	Lake Hamburg
1	2	a0379	12	20	>Physella_sp._FL_MG001338	NNNNNNNTATTTAATCTTTGGAATTTGATGTGGTTTGGTTGGAACAGGTCTAAGATTGTTAATTCGTTTGGAGTTAGGAACAACTCTTGTTCTTCTTGATGAGCATTTTTATAATGTTATCGTTACTGCACATGCGTTTGTTATGATTTTTTTTATAGTAATACCTATGATAATTGGAGGTTTTGGTAATTGAATAGTGCCTTTATTAATTGGTGCCCCTGATATAAGATTTCCTCGGATGAATAATATAAGTTTTTGGTTATTACCTCCTTCATTTATTTTATTATTATGTAGATCGATAGTTGAAGGTGGTGTTGGTACCGGTTGAACTGTTTATCCTCCTTTATCAGGACCAGTCGCTCACTCAGGTTCATCTGTAGATCTGGCTATCTTTTCACT…	615	MG001338	Physella sp.	Physa sp.	30.1832	-82.6468	USA	FL	Lake Hamburg
1	1	a0381	13	21	>Physella_sp._Mexico_MG448871	AACATTGTATTTAATTTTTGGGATTTGGTGTGGACTGGTTGGTACGGGTTTAAGCTTGTTAATTCGTTTGGAGTTAGGGACTACTTTAGTATTATTAGATGAACATTTTTATAATGTTATTGTTACTGCACATGCATTCGTAATAATTTTCTTTATAGTTATACCTATAATAATTGGGGGTTTTGGGAATTGAATAGTACCGATGTTAATTGGTGCACCTGATATAAGATTTCCCCGTATAAATAATATAAGATTTTGACTTTTACCTCCTTCTTTTGTTTTGTTATTATGTAGGTCAATAGTTGAGGGTGGGGTTGGAACTGGTTGAACTGTTTATCCTCCCTTATCAGGACCTGTAGCACATTCTGGTGCTTCGGTAGACCTTGCTATTTTCTCATT…	622	MG448871	Physella sp.	Physa sp.	19.4812	-98.1909	Mexico		Tlaxcala
1	1	a0380	13	21	>Physella_sp._Mexico_MG449839	AACATTGTATTTAATTTTTGGGATTTGGTGTGGACTGGTTGGTACGGGTTTAAGCTTGTTAATTCGATTGGAATTAGGGACTACTTTAGTATTATTAGATGAACATTTTTATAATGTTATTGTTACTGCACATGCATTCGTAATAATTTTCTTTATAGTTATACCTATAATAATTGGGGGTTTTGGGAATTGAATAGTACCTATGTTAATTGGTGCACCTGATATAAGATTCCCTCGTATAAATAATATAAGATTTTGACTTTTACCCCCCTCATTTATTTTGCTATTATGTAGGTCAATAGTTGAGGGTGGGGTTGGAACTGGTTGAACTGTTTATCCTCCCTTATCAGGACCTGTAGCACATTCTGGTGCTTCGGTAGACCTTGCTATTTTCTCATT…	622	MG449839	Physella sp.	Physa sp.	19.4682	-98.2861	Mexico		Tlaxcala
1	1	a0382	13	21	>Physella_sp._Mexico_MG449957	AACATTGTATTTAATTTTTGGGATTTGGTGTGGACTGGTTGGTACGGGTTTAAGCTTGTTAATTCGTTTGGAGTTAGGGACTACTTTAGTATTATTAGATGAACATTTTTATAATGTTATTGTTACTGCACATGCATTCGTAATAATTTTCTTTATAGTTATACCTATAATAATTGGGGGTTTTGGGAATTGAATAGTACCGATGTTAATTGGTGCACCTGATATAAGATTTCCCCGTATAAATAATATAAGATTTTGACTTTTACCTCCTTCTTTTGTTTTGTTATTATGTAGGTCAATAGTTGAGGGTGGGGTTGGAACTGGTTGAACTGTTTATCCTCCCTTATCAGGACCTGTAGCACATTCTGGTGCTTCGGTAGACCTTGCTATTTTCTCATT…	622	MG449957	Physella sp.	Physa sp.	19.4812	-98.1909	Mexico		Tlaxcala
1	1	a0388	14	27	>Physella_spelunca_WY_AY651204	NACATTATATTTAATTTTTGGGGTCCGGGTGGGTTTGATCGGGACAGGCTTAAGCTTCTTAATTGGTTTGGAATTAGGAACATCTCAAGTACTATTAGATGAACATTTTTTTAATGTAATTGTTACAGCACATGCATTTGAAATGATTTTTTTTATAGTAATACCTATAATAATTGGTGGGTTCGGGAATTGAATAGTACCTATATTAATTGGTGCTCCCGATATAAGTTTCCCTCGGATAAATAATCTAAGATTTTGACTTTTACCTCCTTCATTTACATTGTTATTATGTAGATCTATAGTTGAGGGAGGAATAGGAACCGGATGAACTATTTATCCTCCCCTATCAGGGCCCGTAGCACATTCTGGTTCATCAGTAGATCTTGCTATTTTCTCATT…	621	AY651204	Physella spelunca	Physa spelunca	44.7467	-108.191	USA	WY	Lower Kane Cave	Type location
1	1	a0389	14	27	>Physella_spelunca_WY_AY651205	NACCTTATATTTAATTTTTGGGGTCCGGGGGGGTTTGAGCGGGACAGGCTTAAGCTTGTTAATTGGTTTGGAATTAGGAACATCTCAAGTACTATTAGATGAACATTTTTTTAATGTAATTGTTACAGCACATGCATTTGAAATGATTTTTTTTATAGTAATCCCTATAATAATTGGTGGGTTCGGGAATTGAATAGTACCTATATTAATTGGTGCTCCCGATATAAGTTTCCCTCGGATAAATAATCTAAGATTTTGACTTTTACCTCCTTCATTTACATTGTTATTATGTAGATCTATAGTTGAGGGAGGAATAGGAACCGGATGAACTATTTATCCTCCCCTATCAGGGCCCGTAGCACATTCTGGTTCATCAGTAGATCTTGCTATTTTCTCATT…	615	AY651205	Physella spelunca	Physa spelunca	44.7467	-108.191	USA	WY	Lower Kane Cave	Type location
1	1	a0385	15	28	>Physella_sp._ON_KT705392	AACATTGTATTTAATTTTTGGGATCTGGTGTGGTTTGGTCGGTACAGGTTTAAGCTTGTTAATTCGTTTGGAATTAGGTACATCTCTGGTATTATTGGATGAACATTTTTATAATGTTATTGTTACAGCACATGCATTTGTAATGATTTTTTTTATAGTTATACCTATAATAATTGGGGGCTTTGGAAATTGAATAGTGCCTATATTAATTGGTGCTCCCGACATAAGCTTCCCTCGGATAAACAATATAAGGTTTTGACTTTTACCCCCTTCATTTATTCTATTATTATGTAGGTCAATAGTTGAGGGTGGTGTTGGTACCGGATGAACTGTTTATCCCCCCCTTTCAGGGCCTGTAGCACACTCAGGTTCATCAGTAGACCTTGCTATTTTCTCATT…	616	KT705392	Physella sp.	Physa sp.	43.384	-80.3552	Canada	ON	Grand River
1	1	a0386	15	28	>Physella_sp._ON_MG421052	AACATTGTATTTAATTTTTGGGATCTGGTGTGGTTTGGTCGGTACAGGTTTAAGCTTGTTAATTCGTTTGGAATTAGGTACATCTCTGGTATTATTGGATGAACATTTTTATAATGTAATTGTTACAGCACATGCATTTGTAATGATTTTTTTTATAGTTATACCTATAATAATTGGGGGCTTTGGAAATTGAATAGTGCCTATATTAATTGGTGCTCCCGACATAAGCTTCCCTCGGATAAACAATATAAGGTTTTGACTTTTACCCCCTTCATTTATTCTATTATTATGTAGGTCAATAGTTGAGGGTGGTGTTGGTACCGGATGAACTGTTTATCCTCCCCTTTCAGGGCCTGTAGCACACTCAGGTTCATCAGTAGACCTTGCTATTTTCTCATT…	622	MG421052	Physella sp.	Physa sp.	43.3778	-80.3778	Canada	ON	Bechtel Creek tributary
1	1	a0387	15	28	>Physella_sp._ON_RRINV3483-15	AACATTGTATTTAATTTTTGGGATTTGGTGTGGTTTGGTCGGTACAGGTTTAAGTTTGTTAATTCGTTTGGAATTAGGTACATCTCTGGTATTATTGGATGAACATTTTTATAATGTAATTGTTACTGCACATGCATTTGTAATGATTTTTTTTATAGTTATACCTATAATAATTGGGGGCTTTGGAAATTGAATAGTGCCTATATTAATTGGTGCTCCCGACATAAGCTTCCCTCGGATAAACAATATAAGGTTTTGACTTTTACCCCCTTCATTTATTCTATTATTATGTAGGTCAATAGTTGAGGGTGGTGTTGGTACCGGATGAACTGTTTATCCTCCCCTTTCAGGGCCTGTAGCACACTCAGGTTCATCAGTAGACCTTGCTATTTTCTCATT…	616	RRINV3483-15	Physella sp.	Physella sp.	43.3843	-80.3539	Canada	ON	Grand River
1	1	a0383	15	28	>Physella_sp._ON_SWNCC165-18	AACTTTGTATTTAATTTTTGGGATCTGGTGTGGTTTGGTCGGTACAGGTTTAAGTTTGTTAATTCGTTTGGAATTAGGTACATCTCTGGTATTATTGGATGAACATTTTTATAATGTTATTGTTACGGCACATGCATTTGTAATGATTTTTTTTATAGTTATACCTATAATAATTGGGGGCTTTGGAAATTGAATAGTGCCTATATTAATTGGTGCTCCCGACATAAGCTTCCCTCGGATAAACAATATAAGGTTTTGACTTTTACCCCCTTCATTTATTCTATTATTATGTAGGTCAATAGTTGAGGGTGGTGTTGGAACTGGATGAACTGTTTATCCTCCCCTTTCAGGGCCTGTAGCACACTCTGGTTCATCAGTAGACCTTGCTATTTTCTCATT…	622	SWNCC165-18	Physella sp.	Physella sp.	42.6521	-80.5515	Canada	ON	Venison Creek tributary
1	1	a0384	15	28	>Physella_sp._ON_SWNCC166-18	AACTTTGTATTTAATTTTTGGGATCTGGTGTGGTTTGGTCGGTACAGGTTTAAGTTTGTTAATTCGTTTGGAATTAGGTACATCTCTGGTATTATTGGATGAACATTTTTATAATGTTATTGTTACGGCACATGCATTTGTAATGATTTTTTTTATAGTTATACCTATAATAATTGGGGGCTTTGGAAATTGAATAGTGCCTATATTAATTGGTGCTCCCGACATAAGCTTCCCTCGGATAAACAATATAAGGTTTTGACTTTTACCCCCTTCATTTATTCTATTATTATGTAGGTCAATAGTTGAGGGTGGTGTTGGAACTGGATGAACTGTTTATCCTCCCCTTTCAGGGCCTGTAGCACACTCTGGTTCATCAGTAGACCTTGCTATTTTCTCATT…	622	SWNCC166-18	Physella sp.	Physella sp.	42.6521	-80.5515	Canada	ON	Venison Creek tributary
1	2	a0390	16	29	>Physella_sp._CA_MG001330	NNNNNNNTATTTAATTTTTGGGATCTGGTGTGGTTTGGTCGGTACCGGCYTAAGTTTGTTAATTCGTTTGGAATTAGGAACATCTCTAGTATTATTGGATGAACACTTTTATAATGTAATTGTCACAGCACATGCATTTGTGATAATTTTTTTTATGGTCATACCTATAATAATTGGGGGCTTTGGAAACTGAATAGTACCTATATTAATTGGAGCTCCTGATATAAGCTTCCCTCGTATGAATAATATAAGATTTTGACTTTTACCTCCTTCTTTTATTTTGTTATTATGTAGATCTATAGTTGAGGGAGGAGTTGGAACTGGATGAACTGTTTATCCCCCTCTATCGGGGCCTGTAGCACACTCAGGTGCATCTGTAGATCTTGCTATTTTCTCATT…	614	MG001330	Physella sp.	Physa sp.	37.1196	-120.803	USA	CA	Wetland near Devon Drain
1	1	a0391	16	29	>Physella_sp._CA_SGABR1711-12	AACCTTATATTTAATTTTTGGGATCTGGTGTGGTTTGGTCGGTACCGGCTTAAGTTTGTTAATTCGTTTGGAATTAGGAATATCTCTAGTATTATTGGATGAACACTTTTATAATGTAATTGTCACAGCACATGCATTTGTGATAATTTTTTTTATGGTCATACCTATAATAATTGGGGGCTTTGGAAACTGAATAGTACCTATATTAATTGGAGCTCCTGATATAAGCTTCCCTCGTATGAATAATATAAGATTTTGACTTTTACCTCCTTCTTTTATTTTGTTATTATGTAGATCTATAGTTGAGGGAGGAGTTGGAACTGGATGAACTGTTTATCCCCCTCTATCGGGGCCTGTAGCACACTCAGGTGCATCTGTAGATCTTGCTATTTTCTCATT…	622	SGABR1711-12	Physella sp.	Physa sp.	34.062	-117.993	USA	CA	Walnut Creek
1	1	a0392	16	29	>Physella_sp._CA_SGABR1825-12	AACCTTATATTTAATTTTTGGGATCTGGTGTGGTTTGGTCGGTACCGGCTTAAGTTTGTTAATTCGTTTGGAATTAGGAACATCTCTAGTATTATTGGATGAACACTTTTATAATGTAATTGTCACAGCACATGCATTTGTGATAATTTTTTTTATGGTCATACCTATAATAATTGGGGGCTTTGGAAACTGAATAGTACCTATATTAATTGGAGCTCCTGATATAAGCTTCCCTCGTATGAATAATATAAGATTTTGACTTTTACCTCCTTCTTTTATTTTGTTATTATGTAGATCTATAGTTGAGGGAGGAGTTGGAACTGGATGAACTGTTTATCCCCCTCTATCGGGGCCTGTAGCACACTCAGGTGCATCTGTAGATCTTGCTATTTTCTCATT…	622	SGABR1825-12	Physella sp.	Physa sp.	34.171	-117.888	USA	CA	San Gabriel River
1	1	a0393	17	30	>Physella_gyrina_ID_PGBR_0416	AACATTATATTTAATTTTTGGGATCTGGTGTGGTTTGGTCGGTACCGGCTTAAGCTTGTTAATTCGTTTAGAATTAGGAACATCTCTGGTATTATTAGATGAACATTTTTATAATGTAATTGTTACAGCACATGCATTTGTAATAATTTTTTTTATAGTAATACCTATAATAATTGGGGGCTTTGGAAATTGAATAGTACCTATATTAATTGGTGCTCCCGATATAAGCTTCCCACGGATAAATAATATAAGATTTTGACTTTTACCCCCTTCTTTTATTTTATTATTATGTAGGTCTATAGTTGAGGGTGGAGTTGGAACTGGATGAACTGTTTATCCCCCTCTATCAGGGCCTGTAGCACACTCAGGTTCTTCGGTGGATCTTGCTATTTTCTCTTT…	622	PGBR-0416	Physella gyrina	Physa gyrina	42.9236	-115.882	USA	ID	Snake River	River kilometer 797 (+rkm 6 in Bruneau River)
1	2	a0404	17	31	>Physella_gyrina_MI_MG964037	NNNNNNNNNNNNNNNNNNNNNNNNNNNNNNNNNNNNNNNNGGTACCGGCTTAAGCTTGTTAATTCGTTTGGAATTAGGTACATCTCTGGTATTATTAGATGAACATTTTTATAATGTTATCGTTACAGCACATGCATTTGTAATAATTTTCTTTATAGTAATACCTATAATAATTGGGGGCTTTGGAAATTGAATAGTACCTATATTAATTGGTGCTCCCGATATAAGCTTCCCACGGATAAATAATATAAGATTTTGACTTTTACCCCCTTCTTTTATTTTATTACTATGTAGATCTATAGTTGAGGGTGGAGTTGGAACTGGATGAACTGTTTATCCCCCTCTATCGGGCCCTGTAGCACACTCAGGTTCATCGGTAGATCTTGCTATTTTTTCTTT…	582	MG964037	Physella gyrina	Physa gyrina	44.9806	-85.7106	USA	MI	Lake Leelanau
1	1	a0408	17	31	>Physella_gyrina_ON_BBLZA317-16	AACATTATATTTAATTTTTGGGATCTGGTGTGGTTTGGTCGGTACCGGCTTAAGCTTGTTAATTCGTTTGGAATTAGGGACATCTCTGGTATTATTAGATGAACATTTTTATAATGTAATTGTTACAGCACATGCATTTGTAATAATTTTCTTTATAGTAATACCTATAATAATTGGGGGCTTTGGAAATTGAATAGTACCTATATTAATTGGTGCTCCCGATATAAGCTTCCCACGGATAAATAATATAAGATTTTGACTTTTACCCCCTTCTTTTATTTTATTATTATGTAGATCTATAGTTGAGGGTGGAGTTGGAACTGGATGAACTGTTTATCCTCCTCTATCGGGCCCTGTAGCACACTCTGGTTCATCGGTAGATCTTGCTATTTTTTCTTT…	622	BBLZA317-16	Physella gyrina	Physa gyrina	43.7299	-79.323	Canada	ON	Don River
1	1	a0410	17	31	>Physella_gyrina_ON_BBLZA321-16	AACATTATACTTAATTTTTGGGATCTGGTGTGGTTTGGTCGGTACCGGCTTAAGCTTGTTAATTCGTTTGGAATTAGGGACATCTCTGGTATTATTAGATGAACATTTTTATAATGTAATTGTTACAGCACATGCATTTGTAATAATTTTCTTTATAGTAATACCTATAATAATTGGGGGCTTTGGAAATTGAATAGTACCTATATTAATTGGTGCTCCCGATATAAGCTTCCCACGGATAAATAATATAAGATTTTGACTTTTACCCCCTTCTTTTATTTTATTATTATGTAGATCTATAGTTGAGGGTGGAGTTGGAACTGGATGAACTGTTTATCCTCCTCTATCGGGCCCTGTAGCACACTCAGGTTCATCGGTAGATCTTGCTATTTTTTCTTT…	622	BBLZA321-16	Physella gyrina	Physa gyrina	43.7299	-79.323	Canada	ON	Don River
1	1	a0411	17	31	>Physella_gyrina_ON_BBLZA328-16	AACATTATACTTAATTTTTGGGATCTGGTGTGGTTTGGTCGGTACCGGCTTAAGCTTGTTAATTCGTTTGGAATTAGGGACATCTCTGGTATTATTAGATGAACATTTTTATAATGTAATTGTTACAGCACATGCATTTGTAATAATTTTCTTTATAGTAATACCTATAATAATTGGGGGCTTTGGAAATTGAATAGTACCTATATTAATTGGTGCTCCCGATATAAGCTTCCCACGGATAAATAATATAAGATTTTGACTTTTACCCCCTTCTTTTATTTTATTATTATGTAGATCTATAGTTGAGGGTGGAGTTGGAACTGGATGAACTGTTTATCCTCCTCTATCGGGCCCTGTAGCACACTCAGGTTCATCGGTAGATCTTGCTATTTTTTCTTT…	622	BBLZA328-16	Physella gyrina	Physa gyrina	43.7299	-79.323	Canada	ON	Don River
1	1	a0405	17	31	>Physella_gyrina_ON_KT706054	AACATTATATTTAATTTTTGGGATCTGGTGTGGTTTGGTAGGTACCGGCTTAAGCTTGTTAATTCGTTTGGAATTAGGGACATCTCTGGTATTATTAGATGAACATTTTTATAATGTAATTGTTACAGCACATGCATTTGTAATAATTTTCTTTATAGTAATACCTATAATAATTGGGGGCTTTGGAAATTGAATAGTACCTATATTAATTGGTGCTCCCGATATAAGCTTCCCACGGATAAATAATATAAGATTTTGACTTTTACCCCCTTCTTTTATTTTATTATTATGTAGATCTATAGTTGAGGGTGGAGTTGGAACTGGATGAACTGTTTATCCCCCTCTATCGGGCCCTGTAGCACACTCAGGTTCATCGGTAGATCTTGCTATTTTTTCTTT…	622	KT706054	Physella gyrina	Physa gyrina	43.384	-80.354	Canada	ON	Grand River
1	1	a0400	17	31	>Physella_gyrina_ON_KT706957	AACATTATATTTAATTTTTGGGATCTGGTGTGGTTTGGTCGGTACCGGCTTAAGCTTGTTAATTCGTTTGGAATTAGGGACATCTCTGGTATTATTAGATGAACATTTTTATAATGTAATTGTTACTGCTCATGCATTTGTAATAATTTTCTTTATAGTAATGCCTATAATAATTGGGGGCTTTGGAAATTGAATAGTACCTATATTAATTGGTGCTCCCGATATAAGCTTCCCACGGATAAATAATATAAGATTTTGACTTTTACCCCCTTCTTTTATTTTATTATTATGTAGATCTATAGTTGAGGGTGGAGTTGGAACTGGATGAACTGTTTATCCCCCTCTATCGGGCCCTGTAGCACACTCAGGTTCATCGGTAGATCTTGCTATTTTTTCTTT…	622	KT706957	Physella gyrina	Physa gyrina	43.384	-80.354	Canada	ON	Grand River
1	1	a0406	17	31	>Physella_gyrina_ON_KT707751	AACATTATATTTAATTTTTGGGATCTGGTGTGGTTTGGTAGGTACCGGCTTAAGCTTGTTAATTCGTTTGGAATTAGGGACATCTCTGGTATTATTAGATGAGCATTTTTATAATGTAATTGTTACAGCACATGCATTTGTAATAATTTTCTTTATAGTAATACCTATAATAATTGGGGGCTTTGGAAATTGAATAGTACCTATATTAATTGGTGCTCCCGATATAAGCTTCCCACGGATAAATAATATAAGATTTTGACTTTTACCCCCTTCTTTTATTTTATTATTATGTAGATCTATAGTTGAGGGTGGAGTTGGAACTGGATGAACTGTTTATCCCCCTCTATCGGGCCCTGTAGCACACTCAGGTTCATCGGTAGATCTTGCTATTTTTTCTTT…	622	KT707751	Physella gyrina	Physa gyrina	43.384	-80.354	Canada	ON	Grand River
1	1	a0402	17	31	>Physella_gyrina_ON_KT708102	AACATTATATTTAATTTTTGGGATCTGGTGTGGTTTGGTCGGTACTGGCTTAAGCTTGTTAATTCGTTTGGAATTAGGGACATCTCTGGTATTATTAGATGAACATTTTTATAATGTAATTGTTACAGCACATGCATTTGTAATAATTTTCTTTATAGTAATACCTATAATAATTGGGGGCTTTGGAAATTGAATAGTACCTATATTAATTGGTGCTCCCGATATAAGCTTCCCACGGATAAATAATATAAGATTTTGACTTTTACCCCCTTCTTTTATTTTATTATTATGTAGATCTATAGTTGAGGGTGGAGTTGGAACTGGATGAACTGTTTATCCCCCTCTATCGGGCCCTGTAGCACACTCAGGTTCATCGGTAGATCTTGCTATTTTTTCTTT…	622	KT708102	Physella gyrina	Physa gyrina	43.384	-80.354	Canada	ON	Grand River
1	1	a0401	17	31	>Physella_gyrina_ON_KT708273	AACATTATATTTAATTTTTGGGATCTGGTGTGGTTTGGTCGGTACCGGCTTAAGCTTGTTAATTCGTTTGGAATTAGGGACATCTCTGGTATTATTAGATGAACATTTTTATAATGTAATTGTTACTGCTCATGCATTTGTAATAATTTTCTTTATAGTAATGCCTATAATAATTGGGGGCTTTGGAAATTGAATAGTACCTATATTAATTGGTGCTCCCGATATAAGCTTCCCACGGATAAATAATATAAGATTTTGACTTTTACCCCCTTCTTTTATTTTATTATTATGTAGATCTATAGTTGAGGGTGGAGTTGGAACTGGATGAACTGTTTATCCCCCTCTATCGGGCCCTGTAGCACACTCAGGTTCATCGGTAGATCTTGCTATTTTTTCTTT…	622	KT708273	Physella gyrina	Physa gyrina	43.384	-80.354	Canada	ON	Grand River
1	1	a0403	17	31	>Physella_gyrina_ON_KT708705	AACATTATATTTAATTTTTGGGATCTGGTGTGGTTTGGTCGGTACCGGCTTAAGCTTGTTAATTCGTTTGGAATTAGGGACATCTCTGGTATTATTAGATGAACATTTTTATAATGTAATTGTTACAGCACATGCATTTGTAATAATTTTCTTTATAGTAATACCTATAATAATTGGGGGCTTTGGAAATTGAATAGTACCTATATTAATTGGTGCTCCCGATATAAGCTTCCCACGGATAAATAATATAAGATTTTGACTTTTACCCCCTTCTTTTATTTTATTATTATGTAGATCTATAGTTGAGGGTGGAGTTGGAACTGGATGAACTGTTTATCCCCCTCTATCGGGCCCTGTAGCACACTCAGGTTCATCGGTAGATCTTGCTATTTTTTCTTT…	605	KT708705	Physella gyrina	Physa gyrina	43.384	-80.354	Canada	ON	Grand River
1	1	a0395	17	31	>Physella_gyrina_ON_MF544199	AACATTATATTTAATTTTTGGGATCTGGTGTGGTTTGGTCGGTACCGGCTTAAGCTTGTTAATTCGTTTGGAATTAGGGACATCTCTGGTATTATTAGATGAACATTTTTATAATGTAATTGTTACAGCACATGCATTTGTAATAATTTTCTTTATAGTAATACCTATAATAATTGGGGGCTTTGGAAATTGAATAGTACCTATATTAATTGGTGCTCCCGATATAAGCTTCCCACGGATAAATAATATAAGATTTTGACTTTTACCCCCTTCTTTTATTTTATTATTATGTAGATCTATAGTTGAGGGTGGAGTTGGAACTGGATGAACTGTTTATCCCCCCCTATCGGGCCCTGTAGCACACTCAGGTTCATCGGTAGATCTTGCTATTTTTTCTTT…	622	MF544199	Physella gyrina	Physa gyrina	43.8254	-79.203	Canada	ON	Bruce Creek
1	1	a0409	17	31	>Physella_gyrina_ON_MF544361	AACATTATATTTAATTTTTGGGATCTGGTGTGGTTTGGTCGGTACCGGCTTAAGCTTGTTAATTCGTTTGGAATTAGGGACATCTCTGGTATTATTAGATGAACATTTTTATAATGTAATTGTTACAGCACATGCATTTGTAATAATTTTCTTTATAGTAATACCTATAATAATTGGAGGCTTTGGAAATTGAATAGTACCTATATTAATTGGTGCTCCCGATATAAGCTTCCCACGGATAAATAATATAAGATTTTGACTTTTACCCCCTTCTTTTATTTTATTATTATGTAGATCTATAGTTGAGGGTGGAGTTGGAACTGGATGAACTGTTTATCCTCCTCTATCGGGCCCTGTAGCACACTCTGGTTCATCGGTAGATCTTGCTATTTTTTCTTT…	622	MF544361	Physella gyrina	Physa gyrina	43.7948	-79.124	Canada	ON	Bruce Creek
1	1	a0396	17	31	>Physella_gyrina_ON_MF544848	AACATTATATTTAATTTTTGGGATCTGGTGTGGTTTGGTCGGTACCGGCTTAAGCTTGTTAATTCGTTTGGAATTAGGGACATCTCTGGTATTATTAGATGAACATTTTTATAATGTAATTGTTACAGCACATGCATTTGTAATAATTTTCTTTATAGTAATACCTATAATAATTGGGGGCTTTGGAAATTGAATAGTACCTATATTAATTGGTGCTCCCGATATAAGCTTCCCACGGATAAATAATATAAGATTTTGACTTTTACCCCCTTCTTTTATTTTATTATTATGTAGATCTATAGTTGAGGGTGGAGTTGGAACTGGATGAACTGTTTATCCCCCCCTATCGGGCCCTGTAGCACACTCAGGTTCATCGGTAGATCTTGCTATTTTTTCTTT…	622	MF544848	Physella gyrina	Physa gyrina	43.8254	-79.203	Canada	ON	Bruce Creek
1	1	a0394	17	31	>Physella_gyrina_ON_MF544881	AACATTATATTTAATTTTTGGGATCTGGTGTGGTTTGGTCGGTACCGGCTTAAGCTTGTTAATTCGTTTGGAATTAGGGACATCTCTGGTATTATTAGATGAACATTTTTATAATGTAATTGTTACAGCACATGCATTTGTAATAATTTTCTTTATAGTAATACCTATAATAATTGGGGGCTTTGGAAATTGAATAGTACCTCTATTAATTGGTGCTCCCGATATAAGCTTCCCACGGATAAATAATATAAGATTTTGACTTTTACCCCCTTCTTTTATTTTATTATTATGTAGATCTATAGTTGAGGGTGGAGTTGGAACTGGATGAACTGTTTATCCCCCCCTATCGGGCCCTGTAGCACACTCAGGTTCATCGGTAGATCTTGCTATTTTTTCTTT…	622	MF544881	Physella gyrina	Physa gyrina	43.8254	-79.203	Canada	ON	Bruce Creek
1	1	a0398	17	31	>Physella_gyrina_ON_MG421670	AACATTATATTTAATTTTTGGGATCTGGTGTGGTTTGGTCGGTACCGGCTTAAGCTTGTTAATTCGTCTGGAATTAGGGACATCTCTGGTATTATTAGATGAACATTTTTATAATGTAATTGTTACAGCACATGCATTTGTAATAATTTTCTTTATAGTAATACCTATAATAATTGGGGGCTTTGGAAATTGAATAGTACCTATATTAATTGGTGCTCCCGATATAAGTTTCCCACGGATAAATAATATAAGATTTTGACTTTTACCCCCTTCTTTTATTTTATTATTATGTAGATCTATAGTTGAGGGTGGAGTTGGAACTGGATGAACTGTTTATCCCCCCCTATCGGGCCCTGTAGCACACTCAGGTTCGTCGGTAGATCTTGCTATTTTTTCTTT…	622	MG421670	Physella gyrina	Physa gyrina	43.8732	-79.6913	Canada	ON	Humber River
1	2	a0399	17	31	>Physella_gyrina_ON_MG422900	NNNNNNNNNNNNNNNNNNNNNNNNCTGGTGTGGTTTGGTCGGTACCGGCTTAAGCTTGTTAATTCGTTTGGAATTAGGGACATCTCTGGTATTATTAGATGAACATTTTTATAATGTAATTGTTACAGCACATGCATTTGTAATAATTTTCTTTATAGTAATACCTATAATAATTGGGGGCTTTGGAAATTGAATAGTACCTATATTAATTGGTGCTCCCGATATAAGTTTCCCACGGATAAATAATATAAGATTTTGACTTTTACCCCCTTCTTTTATTTTATTATTATGTAGATCTATAGTTGAGGGTGGAGTTGGAACTGGATGAACTGTTTATCCCCCCCTATCGGGCCCTGTAGCACACTCAGGTTCGTCGGTAGATCTTGCTATTTTTTCTTT…	598	MG422900	Physella gyrina	Physa gyrina	43.8732	-79.6913	Canada	ON	Humber River
1	1	a0397	17	31	>Physella_gyrina_ON_RARBB728-17	AACATTATATTTAATTTTTGGGATCTGGTGTGGTTTGGTCGGTACCGGCTTAAGCTTGTTAATTCGTTTGGAATTAGGGACATCTCTGGTATTATTAGATGAACATTTTTATAATGTAATTGTTACAGCACATGCATTTGTAATAATTTTCTTTATAGTAATACCTATAATAATTGGGGGCTTTGGAAATTGAATAGTACCTATATTAATTGGTGCTCCCGATATAAGCTTCCCACGGATAAATAATATAAGATTTTGACTTTTACCCCCTTCTTTTATTTTATTATTATGTAGATCTATAGTTGAGGGTGGGGTTGGTACTGGATGAACTGTTTATCCCCCCCTATCGGGCCCTGTAGCACACTCAGGTTCATCGGTAGATCTTGCTATTTTTTCTTT…	622	RARBB728-17	Physella gyrina	Physa gyrina	43.3738	-80.3513	Canada	ON	Cruickston Creek
1	2	a0407	17	31	>Physella_gyrina_ON_SWINP285-18	NNNNTTATATTTAATTTTTGGGATCTGGTGTGGTTTGGTCGGTACCGGCTTAAGCTTGTTAATTCGTTTGGAATTAGGGACATCTCTGGTATTATTAGATGAACATTTTTATAATGTAATTGTTACAGCACATGCATTTGTAATAATTTTCTTTATAGTAATACCTATAATAATTGGGGGCTTTGGAAATTGAATAGTACCTATATTAATTGGTGCTCCAGATATAAGCTTCCCACGGATAAATAATATAAGATTTTGACTTTTACCCCCTTCTTTTATTTTATTATTATGTAGATCTATAGTTGAGGGTGGAGTTGGAACTGGATGAACTGTTTATCCCCCTCTATCGGGCCCTGTAGCACACTCAGGTTCATCGGTAGATCTTGCTATTTTTTCTTT…	618	SWINP285-18	Physella gyrina	Physa gyrina	44.6031	-78.8287	Canada	ON	Balsam Lake
1	1	a0533	18	32	>Physella_acuta_Australia_MG976099	AACATTGTATTTAATTTTTGGGATTTGGTGTGGCTTGGTCGGTACAGGCTTAAGCTTGTTAATTCGTTTGGAATTAGGAACATCTCTGGTACTATTGGATGAACATTTTTATAATGTAATCGTTACAGCACATGCTTTTGTAATGATTTTTTTTATAGTTATACCTATAATAATTGGAGGCTTTGGGAATTGAATAGTACCTATATTAATTGGTGCTCCCGATATAAGCTTTCCTCGAATAAATAATATAAGATTTTGACTTTTACCCCCTTCATTTATCTTATTATTATGTAGGTCTATAGTTGAGGGTGGGGTAGGAACTGGGTGAACTGTTTATCCTCCACTATCAGGACCTGTAGCTCACTCTGGTTCATCAGTAGATCTTGCTATTTTCTCATT…	622	MG976099	Physella acuta	Physa acuta	-37.8922	145.243	Australia			Coordinates estimated
1	2	a0455	18	32	>Physella_acuta_AZ_EU038355	NNNNNNNNNNNNNNNNNNNNNNNNNNNNNNNNNNNNNNNNNNNACAGGCTTAAGCTTGTTAATTCGTTTGGAATTAGGAACATCTCTGGTACTATTGGATGAACATTTTTATAATGTAATTGTTACAGCACATGCTTTTGTAATGATTTTTTTTATAGTTATACCTATAATAATTGGAGGCTTTGGGAATTGAATAGTACCTATATTAATTGGTGCTCCCGATATAAGCTTTCCTCGAATAAATAATATAAGATTTTGACTTTTACCCCCTTCATTTATCTTACTATTATGCAGGTCTATAGTTGAGGGTGGGGTTGGAACTGGGTGAACTGTTTATCCTCCACTATCAGGACCCGTAGCTCACTCTGGTTCATCAGTAGATCTTGCTATTTTCTCATT…	519	EU038355	Physella acuta	Physa virgata	32.7435	-114.442	USA	AZ	Gila River
1	2	a0468	18	32	>Physella_acuta_CA_MF694426	NNNNNNNNNNNNNNNNNNNNNNNNNNNNNNNNNNNNNNNNNNNNNNNNNTTAAGCTTATTAATTCGATTGGAATTAGGAACATCTCTGGTATTATTGGATGAACATTTTTACAATGTAATTGTTACAGCACATGCTTTTGTTATGATTTTTTTTATAGTTATACCTATAATAATTGGAGGCTTTGGGAATTGAATAGTTCCTATATTAATTGGGGCACCCGATATAAGCTTTCCTCGAATAAATAATATAAGATTTTGACTTTTACCCCCTTCATTTATCTTATTATTATGTAGGTCTATAGTTGAGGGTGGGGTTGGTACTGGGTGAACTGTTTATCCTCCACTATCAGGACCTGTAGCTCACTCTGGTTCATCAGTAGATCTTGCTATTTTCTCATT…	509	MF694426	Physella acuta	Physa acuta	36.8659	-119.786	USA	CA	Woodward Park
1	2	a0534	18	32	>Physella_acuta_CA_MF694432	NNNNNNNNNNNNNNNNNNNNNNNNNNNNNNNNNNNNNNNNNNNNNNNNNTTAAGCTTGTTAATTCGTTTGGAATTAGGAACATCTCTGGTACTATTGGATGAACATTTTTATAATGTAATCGATACAGCACATGCTTTTGTAATGATTTTTTTTATAGTTATACCTATAATAATTGGAGGCTTTGGGAATTGAATAGTACCCATATTAATTGGTGCTCCCGACATAAGCTTTCCTCGAATAAATAATATAAGATTTTGACTTTTACCCCCTTCATTTATCTTATTATTATGTAGGTCTATAGTTGAGGGTGGGGTTGGAACTGGGTGAACTGTTTATCCTCCACTATCGGGGCCTGTAGCTCACTCTGGTTCATCAGTAGATCTTGCTATTTTCTCATT…	509	MF694432	Physella acuta	Physa acuta	36.8659	-119.786	USA	CA	Woodward Park
1	2	a0561	18	32	>Physella_acuta_CA_MF694434	NNNNNNNNNNNNNNNNNNNNNNNNNNNNNNNNNNNNNNNNNNNNNNNNNTTAAGCTTGTTAATTCGTTTGGAATTAGGAACATCTCTGGTACTATTGGATGAACATTTTTATAATGTAATCGTTACAGCACATGCTTTTGTAATGATTTTTTTTATAGTTATACCTATAATAATTGGAGGCTTTGGGAATTGAATAGTACCTATATTAATTGGTGCTCCCGATATAAGCTTTCCTCGAATAAATAATATAAGATTTTGACTTTTACCCCCTTCATTTATCTTATTATTATGTAGGTCTATAGTTGAGGGTGGGGTTGGAACTGGGTGAACTGTTTATCCTCCACTATCAGGACCTGTAGCTCACTCTGGTTCATCAGTAGATCTTGCTATTTTCTCATT…	509	MF694434	Physella acuta	Physa acuta	37.094	-121.542	USA	CA	Coyote Lake
1	2	a0504	18	32	>Physella_acuta_CA_MF694435	NNNNNNNNNNNNNNNNNNNNNNNNNNNNNNNNNNNNNNNNNNNNNNNNNTTAAGCTTATTAATTCGTTTGGAATTAGGAACATCTCTGGTACTATTGGATGAACATTTTTATAATGTAATCGTTACAGCACATGCTTTTGTAATGATTTTCTTTATAGTTATACCTATAATAATTGGAGGCTTTGGGAATTGAATAGTACCTATATTAATTGGTGCGCCCGATATAAGCTTTCCTCGAATAAATAATATAAGATTTTGACTTTTACCCCCTTCATTTATCTTATTATTATGTAGGTCTATAGTTGAGGGTGGGGTTGGAACTGGGTGAACTGTTTATCCTCCACTATCAGGACCTGTAGCTCACTCTGGTTCATCAGTAGATCTTGCTATTTTCTCATT…	509	MF694435	Physella acuta	Physa acuta	37.094	-121.542	USA	CA	Coyote Lake
1	2	a0427	18	32	>Physella_acuta_CA_MF694448	NNNNNNNNNNNNNNNNNNNNNNNNNNNNNNNNNNNNNNNNNNNNNNNNNTTCAGCTTGTTAATTCGTTTGGAATTAGGAACATTGCTTTTACTATTGGAAGAACATTTTTATAATGTAATGGTTACAGCACGTGCTTTTGTAATGATTTTTTTTATAGTTATACCTATAATAATTGGAGGCTTTGGGAATTGAATAGAACCTATATTAATTGGTGCTCCCGATATAAGCTTTCCTCGAATAAATAATATAAGATTTTGACTTTTACCCCCTTCATTTATCTTATTATTATGTAGGTCAATAGTTGAGGGTGGAGTTGGAACTGGGTGAACTGTTTATCCCCCTCTATCAGGACCTGTAGCTCACTCTGGTTCATCAGTAGATCTTGCTATTTTCTCATT…	509	MF694448	Physella acuta	Physella acuta	36.8659	-119.786	USA	CA	San Joaquin River wetland
1	2	a0530	18	32	>Physella_acuta_CA_MF694457	NNNNNNNNNNNNNNNNNNNNNNNNNNNNNNNNNNNNNNNNNNNNNNNNNTTAAGCTTGTTAATTCGTTTGGAATTATGAACATCTCTGGTACTATTGGATGAACATTTTTATAATGTAATCGTTACAGCACATGCTTTTGTAATGATTTTTTTTATAGTTATACCTATAATAATTGGAGGCTTTGGGAATTGAATAGTACCTATATTAATTGGTGCTCCCGATATAAGCTTTCCTCGAATAAATAATATAAGATTTTGACTTTTACCCCCTTCATTTATCTTATTATTATGTAGGTCTATAGTTGAGGGTGGGGTTGGAACTGGGTGAACTGTTTATCCTCCACTATCAGGACCTGTAGCTCACTCTGGTTCATCAGTAGATCTTGCTATTTTCTCATT…	509	MF694457	Physella acuta	Physa acuta	37.094	-121.542	USA	CA	Coyote Lake
1	1	a0491	18	32	>Physella_acuta_CA_SGABR1685-12	AACATTATATTTAATTTTTGGGATTTGGTGTGGCTTGGTCGGTACAGGCTTAAGCTTGTTAATTCGTTTGGAATTAGGAACATCTCTGGTACTATTGGATGAACATTTTTATAATGTAATTGTTACAGCACATGCTTTTGTAATGATTTTTTTTATAGTTATACCTATAATAATTGGAGGCTTTGGGAATTGAATAGTACCTATATTAATTGGAGCTCCCGATATAAGCTTTCCTCGAATAAATAATATAAGATTTTGACTTTTACCCCCTTCATTTATCTTATTATTATGTAGGTCTATAGTTGAGGGTGGGGTTGGAACTGGGTGAACTGTTTATCCTCCACTATCAGGACCTGTAGCTCACTCTGGTTCATCAGTAGATCTTGCTATTTTCTCATT…	622	SGABR1685-12	Physella acuta	Physa acuta	34.237	-117.817	USA	CA	San Gabriel River
1	2	a0471	18	32	>Physella_acuta_CA_SGABR1686-12	AACATTATATTTAATTTTTGGGATTTGGTGTGGCTTGGTCGGTACAGGCTTAAGCTTGTTAATTCGTTTGGAATTAGGAACATCTCTGGTACTATTGGATGAACATTTTTATAATGTAATTGTTACAGNNCATGCTTTTGTAATGATTTTTTTTATAGTTATACCNATAATAATTGGAGGCTTTGGGAATTGAATAGTACCTATATTAATTGGAGCTCCCGATATAAGCTTTCCNNNAATAAATAATATAAGATTTTGACTTTTACCCCCTTCATTTATCTTATTATTATGTAGGTCTATAGTTGAGGGTGGGGTTGGAACTGGGTGAACTGTTTATCCTCCACTATCAGGACCTGTAGCTCACTCTGGTTCATCAGTAGATCTTGCTATTTTCTCATT…	616	SGABR1686-12	Physella acuta	Physa acuta	34.237	-117.817	USA	CA	San Gabriel River
1	1	a0450	18	32	>Physella_acuta_CA_SGABR1692-12	AACATTATATTTAATTTTTGGGATTTGGTGTGGCTTGGTCGGTACAGGCTTAAGCTTGTTAATTCGTTTGGAATTAGGAACATCTCTGGTACTATTGGATGAACATTTTTATAATGTAATCGTTACAGCACATGCTTTTGTAATGATTTTTTTTATAGTTATACCTATAATAATTGGAGGCTTTGGGAATTGAATAGTACCTATATTAATTGGTGCTCCCGATATAAGCTTTCCTCGAATAAATAATATAAGATTTTGACTTTTACCACCTTCATTTATCTTATTATTATGTAGGTCTATAGTTGAGGGTGGGGTTGGAACTGGGTGAACTGTTTATCCCCCACTATCAGGACCTGTAGCTCACTCTGGTTCATCAGTAGATCTTGCTATTTTCTCATT…	622	SGABR1692-12	Physella acuta	Physa acuta	34.237	-117.817	USA	CA	San Gabriel River
1	1	a0451	18	32	>Physella_acuta_CA_SGABR1696-12	AACATTATATTTAATTTTTGGGATTTGGTGTGGCTTGGTCGGTACAGGCTTAAGCTTGTTAATTCGTTTGGAATTAGGAACATCTCTGGTACTATTGGATGAACATTTTTATAATGTAATCGTTACAGCACATGCTTTTGTAATGATTTTTTTTATAGTTATACCTATAATAATTGGAGGCTTTGGGAATTGAATAGTACCTATATTAATTGGTGCTCCCGATATAAGCTTTCCTCGAATAAATAATATAAGATTTTGACTTTTACCACCTTCATTTATCTTATTATTATGTAGGTCTATAGTTGAGGGTGGGGTTGGAACTGGGTGAACTGTTTATCCCCCACTATCAGGACCTGTAGCTCACTCTGGTTCATCAGTAGATCTTGCTATTTTCTCATT…	622	SGABR1696-12	Physella acuta	Physa acuta	34.237	-117.817	USA	CA	San Gabriel River
1	1	a0475	18	32	>Physella_acuta_CA_SGABR1702-12	AACATTATATTTAATTTTTGGGATTTGGTGTGGCTTGGTCGGTACAGGCTTAAGCTTGTTAATTCGTTTGGAATTAGGAACATCTCTGGTACTATTGGATGAACATTTTTATAATGTAATTGTTACAGCACATGCTTTTGTAATGATTTTTTTTATAGTTATACCTATAATAATTGGAGGCTTTGGGAATTGAATAGTACCTATATTAATTGGAGCTCCCGATATAAGCTTTCCTCGAATAAATAATATAAGATTTTGACTTTTACCCCCTTCATTTATCTTATTATTATGTAGGTCTATAGTTGAGGGTGGGGTTGGAACTGGGTGAACTGTTTATCCTCCACTATCAGGACCTGTAGCTCACTCTGGTTCATCAGTAGATCTTGCTATTTTCTCATT…	622	SGABR1702-12	Physella acuta	Physa acuta	34.062	-117.993	USA	CA	Walnut Creek
1	2	a0559	18	32	>Physella_acuta_CA_SGABR1718-12	AACATTATATTTAATTTTTGGGATTTGGTGTGGCTTGGTCGGTACAGGCTTAAGCTTGTTAATTCGTTTGGAATTAGGAACATCTCTGGTACTATTGGATGAACATTTTTATAATGTAATCGTTACAGCACATGCTTTTGTAATGATTTTTTTTATAGTTATACCTATAATAATTGGAGGCTTTGGGAATTGAATAGTACCTATATTAATTGGTGCTCCCGATTTAAGCTTTCCNNNAATAAATAATATAAGATTTTGACTTTTACCCCCTTCATTTATCTTATTATTATGTAGGTCTATAGTTGAGGGTGGGGTTGGAACTGGGTGAACTGTTTATCCTCCACTATCAGGACCTGTAGCTCACTCTGGTTCATCAGTAGATCTTGCTATTTTCTCATT…	619	SGABR1718-12	Physella acuta	Physa acuta	34.062	-117.993	USA	CA	Walnut Creek
1	1	a0556	18	32	>Physella_acuta_CA_SGABR1733-12	AACATTGTATTTAATTTTTGGGATTTGGTGTGGCTTGGTCGGTACAGGCTTAAGCTTGTTAATTCGTTTGGAATTAGGAACATCTCTGGTACTATTGGATGAACATTTTTATAATGTAATCGTTACAGCACATGCTTTTGTAATGATTTTTTTTATAGTTATACCTATAATAATTGGAGGCTTTGGGAATTGAATAGTACCTATATTAATTGGTGCTCCCGATATAAGCTTTCCTCGAATAAATAATATAAGATTTTGACTTTTACCCCCTTCATTTATCTTATTATTATGTAGGTCTATAGTTGAGGGTGGGGTTGGAACTGGGTGAACTGTTTATCCTCCACTATCAGGACCTGTAGCTCACTCTGGTTCATCAGTAGATCTTGCTATTTTCTCATT…	622	SGABR1733-12	Physella acuta	Physa acuta	34.062	-117.993	USA	CA	Walnut Creek
1	1	a0538	18	32	>Physella_acuta_CA_SGABR1734-12	AACATTGTATTTAATTTTTGGGATTTGGTGTGGCTTGGTCGGTACAGGCTTAAGCTTGTTAATTCGTTTGGAATTAGGAACATCTCTGGTACTATTGGATGAACATTTTTATAATGTAATCGTTACAGCACATGCTTTTGTAATGATTTTTTTTATAGTTATACCTATAATAATTGGAGGCTTTGGGAATTGAATAGTACCTATATTAATTGGTGCTCCCGACATAAGCTTTCCTCGAATAAATAATATAAGATTTTGACTTTTACCCCCTTCATTTATCTTATTATTATGTAGGTCTATAGTTGAGGGTGGGGTTGGAACTGGGTGAACTGTTTATCCTCCACTATCAGGACCTGTAGCTCACTCTGGTTCATCAGTAGATCTTGCTATTTTCTCATT…	622	SGABR1734-12	Physella acuta	Physa acuta	34.062	-117.993	USA	CA	Walnut Creek
1	1	a0546	18	32	>Physella_acuta_CA_SGABR1738-12	AACATTGTATTTAATTTTTGGGATTTGGTGTGGCTTGGTCGGTACAGGCTTAAGCTTGTTAATTCGTTTGGAATTAGGAACATCTCTGGTACTATTGGATGAACATTTTTATAATGTAATCGTTACAGCACATGCTTTTGTAATGATTTTTTTTATAGTTATACCTATAATAATTGGAGGCTTTGGGAATTGAATAGTACCTATATTAATTGGTGCTCCCGATATAAGCTTTCCTCGAATAAATAATATAAGATTTTGACTTTTACCCCCTTCATTTATCTTATTATTATGTAGGTCTATAGTTGAGGGTGGGGTTGGAACTGGGTGAACTGTTTATCCTCCACTATCAGGACCTGTAGCTCACTCTGGTTCATCAGTAGATCTTGCTATTTTCTCATT…	622	SGABR1738-12	Physella acuta	Physa acuta	34.062	-117.993	USA	CA	Walnut Creek
1	1	a0476	18	32	>Physella_acuta_CA_SGABR1740-12	AACATTATATTTAATTTTTGGGATTTGGTGTGGCTTGGTCGGTACAGGCTTAAGCTTGTTAATTCGTTTGGAATTAGGAACATCTCTGGTACTATTGGATGAACATTTTTATAATGTAATTGTTACAGCACATGCTTTTGTAATGATTTTTTTTATAGTTATACCTATAATAATTGGAGGCTTTGGGAATTGAATAGTACCTATATTAATTGGAGCTCCCGATATAAGCTTTCCTCGAATAAATAATATAAGATTTTGACTTTTACCCCCTTCATTTATCTTATTATTATGTAGGTCTATAGTTGAGGGTGGGGTTGGAACTGGGTGAACTGTTTATCCTCCACTATCAGGACCTGTAGCTCACTCTGGTTCATCAGTAGATCTTGCTATTTTCTCATT…	622	SGABR1740-12	Physella acuta	Physa acuta	34.062	-117.993	USA	CA	Walnut Creek
1	1	a0456	18	32	>Physella_acuta_CA_SGABR1745-12	AACATTATATTTAATTTTTGGGATTTGGTGTGGTTTGGTCGGTACAGGCTTAAGCTTGTTAATTCGTTTGGAATTAGGAACATCTCTGGTACTATTGGATGAACATTTTTATAATGTAATTGTTACAGCACATGCTTTTGTAATGATCTTTTTTATAGTTATACCTATAATAATTGGAGGCTTTGGGAATTGAATAGTACCTATATTAATTGGTGCTCCCGATATAAGCTTTCCTCGAATAAATAATATAAGATTTTGACTTTTACCCCCTTCATTTATCTTATTATTATGTAGGTCTATAGTTGAGGGTGGGGTTGGAACTGGGTGAACTGTTTATCCTCCACTATCAGGACCCGTAGCTCACTCTGGTTCATCAGTAGATCTTGCTATTTTCTCATT…	622	SGABR1745-12	Physella acuta	Physa acuta	34.062	-117.993	USA	CA	Walnut Creek
1	1	a0560	18	32	>Physella_acuta_CA_SGABR1750-12	AACATTATATTTAATTTTTGGGATTTGGTGTGGCTTGGTCGGTACAGGCTTAAGCTTGTTAATTCGTTTGGAATTAGGAACATCTCTGGTACTATTGGATGAACATTTTTATAATGTAATCGTTACAGCACATGCTTTTGTAATGATTTTTTTTATAGTTATACCTATAATAATTGGAGGCTTTGGGAATTGAATAGTACCTATATTAATTGGTGCTCCCGATATAAGCTTTCCTCGAATAAATAATATAAGATTTTGACTTTTACCCCCTTCATTTATCTTATTATTATGTAGGTCTATAGTTGAGGGTGGGGTTGGAACTGGGTGAACTGTTTATCCTCCACTATCAGGACCTGTAGCTCACTCTGGTTCATCAGTAGATCTTGCTATTTTCTCATT…	617	SGABR1750-12	Physella acuta	Physa acuta	34.062	-117.993	USA	CA	Walnut Creek
1	1	a0564	18	32	>Physella_acuta_CA_SGABR1757-12	AACATTATATTTAATTTTTGGGATTTGGTGTGGCTTGGTCGGTACAGGCTTAAGCTTGTTAATTCGTTTGGAATTAGGAACATCTCTGGTACTATTGGATGAACATTTTTATAATGTAATCGTTACAGCACATGCTTTTGTAATGATTTTTTTTATAGTTATACCTATAATAATTGGAGGCTTTGGGAATTGAATAGTACCTATATTAATTGGTGCTCCCGATATAAGCTTTCCTCGAATAAATAATATAAGATTTTGACTTTTACCCCCTTCATTTATCTTATTATTATGTAGGTCCATAGTTGAGGGTGGGGTTGGAACTGGGTGAACTGTTTATCCTCCACTATCAGGACCTGTAGCTCACTCTGGTTCATCAGTAGATCTTGCTATTTTCTCATT…	622	SGABR1757-12	Physella acuta	Physa acuta	34.241	-117.882	USA	CA	WF San Gabriel River
1	1	a0494	18	32	>Physella_acuta_CA_SGABR1763-12	AACATTATATTTAATTTTTGGGATTTGGTGTGGCTTGGTCGGTACAGGCTTAAGCTTGTTAATTCGTTTGGAATTAGGAACATCTCTGGTACTATTGGATGAACATTTTTATAATGTGATCGTTACAGCACATGCTTTTGTAATGATTTTTTTTATAGTTATACCTATAATAATTGGAGGCTTTGGGAATTGAATAGTACCTATATTAATTGGTGCTCCCGATATAAGCTTTCCTCGAATAAATAATATAAGATTTTGACTTTTACCCCCTTCATTTATCTTATTATTATGTAGGTCTATAGTTGAGGGTGGGGTTGGAACTGGGTGAACTGTTTATCCTCCACTATCAGGACCTGTAGCTCACTCTGGTTCATCAGTAGATCTTGCTATTTTCTCATT…	622	SGABR1763-12	Physella acuta	Physa acuta	34.241	-117.882	USA	CA	WF San Gabriel River
1	1	a0557	18	32	>Physella_acuta_CA_SGABR1767-12	AACATTATATTTAATTTTTGGGATTTGGTGTGGCTTGGTCGGTACAGGCTTAAGCTTGTTAATTCGTTTGGAATTAGGAACATCTCTGGTACTATTGGATGAACATTTTTATAATGTAATCGTTACAGCACATGCTTTTGTAATGATTTTTTTTATAGTTATACCTATAATAATTGGAGGCTTTGGGAATTGAATAGTACCTATATTAATTGGTGCTCCCGATATAAGCTTTCCTCGAATAAATAATATAAGATTTTGACTTTTACCCCCTTCATTTATCTTATTATTATGTAGGTCTATAGTTGAGGGTGGGGTTGGAACTGGGTGAACTGTTTATCCTCCACTATCAGGACCTGTAGCTCACTCTGGTTCATCAGTAGATCTTGCTATTTTCTCATT…	622	SGABR1767-12	Physella acuta	Physa acuta	34.171	-117.888	USA	CA	San Gabriel River
1	1	a0535	18	32	>Physella_acuta_CA_SGABR1773-12	AACATTGTATTTAATTTTTGGGATTTGGTGTGGCTTGGTCGGTACAGGCTTAAGCTTGTTAATTCGTTTGGAATTAGGAACATCTCTGGTACTATTGGATGAACATTTTTATAATGTAATCGTTACAGCACATGCTTTTGTAATGATTTTTTTTATAGTTATACCTATAATAATTGGAGGCTTTGGGAATTGAATAGTACCTATATTAATTGGTGCTCCCGACATAAGCTTTCCTCGAATAAATAATATAAGATTTTGACTTTTACCCCCTTCATTTATCTTATTATTATGTAGGTCTATAGTTGAGGGTGGGGTTGGAACTGGGTGAACTGTTTATCCTCCACTATCAGGACCTGTAGCTCACTCTGGTTCATCAGTAGATCTTGCTATTTTCTCATT…	622	SGABR1773-12	Physella acuta	Physa acuta	34.171	-117.888	USA	CA	San Gabriel River
1	1	a0558	18	32	>Physella_acuta_CA_SGABR1774-12	AACATTATATTTAATTTTTGGGATTTGGTGTGGCTTGGTCGGTACAGGCTTAAGCTTGTTAATTCGTTTGGAATTAGGAACATCTCTGGTACTATTGGATGAACATTTTTATAATGTAATCGTTACAGCACATGCTTTTGTAATGATTTTTTTTATAGTTATACCTATAATAATTGGAGGCTTTGGGAATTGAATAGTACCTATATTAATTGGTGCTCCCGATATAAGCTTTCCTCGAATAAATAATATAAGATTTTGACTTTTACCCCCTTCATTTATCTTATTATTATGTAGGTCTATAGTTGAGGGTGGGGTTGGAACTGGGTGAACTGTTTATCCTCCACTATCAGGACCTGTAGCTCACTCTGGTTCATCAGTAGATCTTGCTATTTTCTCATT…	622	SGABR1774-12	Physella acuta	Physa acuta	34.171	-117.888	USA	CA	San Gabriel River
1	1	a0537	18	32	>Physella_acuta_CA_SGABR1789-12	AACATTGTATTTAATTTTTGGGATTTGGTGTGGCTTGGTCGGTACAGGCTTAAGCTTGTTAATTCGTTTGGAATTAGGAACATCTCTGGTACTATTGGATGAACATTTTTATAATGTAATCGTTACAGCACATGCTTTTGTAATGATTTTTTTTATAGTTATACCTATAATAATTGGAGGCTTTGGGAATTGAATAGTACCTATATTAATTGGTGCTCCCGACATAAGCTTTCCTCGAATAAATAATATAAGATTTTGACTTTTACCCCCTTCATTTATCTTATTATTATGTAGGTCTATAGTTGAGGGTGGGGTTGGAACTGGGTGAACTGTTTATCCTCCACTATCAGGACCTGTAGCTCACTCTGGTTCATCAGTAGATCTTGCTATTTTCTCATT…	622	SGABR1789-12	Physella acuta	Physa acuta	34.171	-117.888	USA	CA	San Gabriel River
1	1	a0536	18	32	>Physella_acuta_CA_SGABR1811-12	AACATTGTATTTAATTTTTGGGATTTGGTGTGGCTTGGTCGGTACAGGCTTAAGCTTGTTAATTCGTTTGGAATTAGGAACATCTCTGGTACTATTGGATGAACATTTTTATAATGTAATCGTTACAGCACATGCTTTTGTAATGATTTTTTTTATAGTTATACCTATAATAATTGGAGGCTTTGGGAATTGAATAGTACCTATATTAATTGGTGCTCCCGACATAAGCTTTCCTCGAATAAATAATATAAGATTTTGACTTTTACCCCCTTCATTTATCTTATTATTATGTAGGTCTATAGTTGAGGGTGGGGTTGGAACTGGGTGAACTGTTTATCCTCCACTATCAGGACCTGTAGCTCACTCTGGTTCATCAGTAGATCTTGCTATTTTCTCATT…	622	SGABR1811-12	Physella acuta	Physa acuta	34.171	-117.888	USA	CA	San Gabriel River
1	1	a0541	18	32	>Physella_acuta_CA_SGABR1814-12	AACATTGTATTTAATTTTTGGGATTTGGTGTGGCTTGGTCGGTACAGGCTTAAGCTTGTTAATTCGTTTGGAATTAGGAACATCTCTGGTACTATTGGATGAACATTTTTATAATGTAATCGTTACAGCACATGCTTTTGTAATGATTTTTTTTATAGTTATACCTATAATAATTGGAGGCTTTGGGAATTGAATAGTACCTATATTAATTGGTGCTCCCGATATAAGCTTTCCTCGAATAAATAATATAAGATTTTGACTTTTACCCCCTTCATTTATCTTATTATTATGTAGGTCTATAGTTGAGGGTGGGGTTGGAACTGGGTGAACTGTTTATCCTCCACTATCAGGACCTGTAGCTCACTCTGGTTCATCAGTAGATCTTGCTATTTTCTCATT…	622	SGABR1814-12	Physella acuta	Physa acuta	34.171	-117.888	USA	CA	San Gabriel River
1	1	a0529	18	32	>Physella_acuta_CA_SGABR1816-12	AACATTATATTTAATTTTTGGGATTTGGTGTGGCTTGATCGGTACAGGCTTAAGCTTGTTAATTCGTTTGGAATTAGGAACATCTCTGGTACTATTGGATGAACATTTTTATAATGTAATCGTTACAGCACATGCTTTTGTAATGATTTTTTTTATAGTTATACCTATAATAATTGGAGGCTTTGGGAATTGAATAGTACCTATATTAATTGGTGCTCCCGATATAAGCTTTCCTCGAATAAATAATATAAGATTTTGACTTTTACCACCTTCATTTATCTTATTATTATGTAGGTCTATAGTTGAGGGTGGGGTTGGAACTGGGTGAACTGTTTATCCTCCACTATCAGGACCTGTAGCTCACTCTGGTTCATCAGTAGATCTTGCTATTTTCTCATT…	622	SGABR1816-12	Physella acuta	Physa acuta	34.171	-117.888	USA	CA	San Gabriel River
1	1	a0539	18	32	>Physella_acuta_CA_SGABR1823-12	AACATTGTATTTAATTTTTGGGATTTGGTGTGGCTTGGTCGGTACAGGCTTAAGCTTGTTAATTCGTTTGGAATTAGGAACATCTCTGGTACTATTGGATGAACATTTTTATAATGTAATCGTTACAGCACATGCTTTTGTAATGATTTTTTTTATAGTTATACCTATAATAATTGGAGGCTTTGGGAATTGAATAGTACCTATATTAATTGGTGCTCCCGACATAAGCTTTCCTCGAATAAATAATATAAGATTTTGACTTTTACCCCCTTCATTTATCTTATTATTATGTAGGTCTATAGTTGAGGGTGGGGTTGGAACTGGGTGAACTGTTTATCCTCCACTATCAGGACCTGTAGCTCACTCTGGTTCATCAGTAGATCTTGCTATTTTCTCATT…	622	SGABR1823-12	Physella acuta	Physa acuta	34.171	-117.888	USA	CA	San Gabriel River
1	1	a0493	18	32	>Physella_acuta_CA_SGABR1850-12	AACATTATATTTAATTTTTGGGATTTGGTGTGGCTTGGTCGGTACAGGCTTAAGCTTGTTAATTCGTTTGGAATTAGGAACATCTCTGGTACTATTGGATGAACATTTTTATAATGTGATCGTTACAGCACATGCTTTTGTAATGATTTTTTTTATAGTTATACCTATAATAATTGGAGGCTTTGGGAATTGAATAGTACCTATATTAATTGGTGCTCCCGATATAAGCTTTCCTCGAATAAATAATATAAGATTTTGACTTTTACCCCCTTCATTTATCTTATTATTATGTAGGTCTATAGTTGAGGGTGGGGTTGGAACTGGGTGAACTGTTTATCCTCCACTATCAGGACCTGTAGCTCACTCTGGTTCATCAGTAGATCTTGCTATTTTCTCATT…	622	SGABR1850-12	Physella acuta	Physa acuta	34.246	-117.901	USA	CA	WF San Gabriel River
1	1	a0495	18	32	>Physella_acuta_CA_SGABR1851-12	AACATTATATTTAATTTTTGGGATTTGGTGTGGCTTGGTCGGTACAGGCTTAAGCTTGTTAATTCGTTTGGAATTAGGAACATCTCTGGTACTATTGGATGAACATTTTTATAATGTGATCGTTACAGCACATGCTTTTGTAATGATTTTTTTTATAGTTATACCTATAATAATTGGAGGCTTTGGGAATTGAATAGTACCTATATTAATTGGTGCTCCCGATATAAGCTTTCCTCGAATAAATAATATAAGATTTTGACTTTTACCCCCTTCATTTATCTTATTATTATGTAGGTCTATAGTTGAGGGTGGGGTTGGAACTGGGTGAACTGTTTATCCTCCACTATCAGGACCTGTAGCTCACTCTGGTTCATCAGTAGATCTTGCTATTTTCTCATT…	622	SGABR1851-12	Physella acuta	Physa acuta	34.246	-117.901	USA	CA	WF San Gabriel River
1	1	a0485	18	32	>Physella_acuta_CA_SGABR1878-12	AACATTATATTTAATTTTTGGGATTTGGTGTGGCTTGGTCGGTACAGGCTTAAGCTTGTTAATTCGTTTGGAATTAGGAACATCTCTGGTACTATTGGATGAACATTTTTATAATGTAATTGTTACAGCACATGCTTTTGTAATGATTTTTTTTATAGTTATACCTATAATAATTGGAGGCTTTGGGAATTGAATAGTACCTATATTAATTGGAGCTCCCGATATAAGCTTTCCTCGAATAAATAATATAAGATTTTGACTTTTACCCCCTTCATTTATCTTATTATTATGTAGGTCTATAGTTGAGGGTGGGGTTGGAACTGGGTGAACTGTTTATCCTCCACTATCAGGACCTGTAGCTCACTCTGGTTCATCAGTAGATCTTGCTATTTTCTCATT…	622	SGABR1878-12	Physella acuta	Physa acuta	34.229	-117.768	USA	CA	Cattle Canyon
1	1	a0482	18	32	>Physella_acuta_CA_SGABR1880-12	AACATTATATTTAATTTTTGGGATTTGGTGTGGCTTGGTCGGTACAGGCTTAAGCTTGTTAATTCGTTTGGAATTAGGAACATCTCTGGTACTATTGGATGAACATTTTTATAATGTAATTGTTACAGCACATGCTTTTGTAATGATTTTTTTTATAGTTATACCTATAATAATTGGAGGCTTTGGGAATTGAATAGTACCTATATTAATTGGAGCTCCCGATATAAGCTTTCCTCGAATAAATAATATAAGATTTTGACTTTTACCCCCTTCATTTATCTTATTATTATGTAGGTCTATAGTTGAGGGTGGGGTTGGAACTGGGTGAACTGTTTATCCTCCACTATCAGGACCTGTAGCTCACTCTGGTTCATCAGTAGATCTTGCTATTTTCTCATT…	622	SGABR1880-12	Physella acuta	Physa acuta	34.229	-117.768	USA	CA	Cattle Canyon
1	1	a0488	18	32	>Physella_acuta_CA_SGABR1881-12	AACATTATATTTAATTTTTGGGATTTGGTGTGGCTTGGTCGGTACAGGCTTAAGCTTGTTAATTCGTTTGGAATTAGGAACATCTCTGGTACTATTGGATGAACATTTTTATAATGTAATTGTTACAGCACATGCTTTTGTAATGATTTTTTTTATAGTTATACCTATAATAATTGGAGGCTTTGGGAATTGAATAGTACCTATATTAATTGGAGCTCCCGATATAAGCTTTCCTCGAATAAATAATATAAGATTTTGACTTTTACCCCCTTCATTTATCTTATTATTATGTAGGTCTATAGTTGAGGGTGGGGTTGGAACTGGGTGAACTGTTTATCCTCCACTATCAGGACCTGTAGCTCACTCTGGTTCATCAGTAGATCTTGCTATTTTCTCATT…	622	SGABR1881-12	Physella acuta	Physa acuta	34.229	-117.768	USA	CA	Cattle Canyon
1	1	a0481	18	32	>Physella_acuta_CA_SGABR1888-12	AACATTATATTTAATTTTTGGGATTTGGTGTGGCTTGGTCGGTACAGGCTTAAGCTTGTTAATTCGTTTGGAATTAGGAACATCTCTGGTACTATTGGATGAACATTTTTATAATGTAATTGTTACAGCACATGCTTTTGTAATGATTTTTTTTATAGTTATACCTATAATAATTGGAGGCTTTGGGAATTGAATAGTACCTATATTAATTGGAGCTCCCGATATAAGCTTTCCTCGAATAAATAATATAAGATTTTGACTTTTACCCCCTTCATTTATCTTATTATTATGTAGGTCTATAGTTGAGGGTGGGGTTGGAACTGGGTGAACTGTTTATCCTCCACTATCAGGACCTGTAGCTCACTCTGGTTCATCAGTAGATCTTGCTATTTTCTCATT…	622	SGABR1888-12	Physella acuta	Physa acuta	34.229	-117.768	USA	CA	Cattle Canyon
1	2	a0472	18	32	>Physella_acuta_CA_SGABR1890-12	AACATTATATTTAATTTTTGGGATTTGGTGTGGCTTGGTCGGTACAGGCTTAAGCTTGTTAATTCGTTTGGAATTAGGAACATCTCTGGTACTATTGGATGAACATTTTTATAATGTAATTGTTACAGCACATGCTTTTGTAATGATTTTTTTTATAGTTATACCTATAATAATTGGAGGCTTTGGGAATTGAATAGTACCTATANTAATTGGAGCTCCCGATATAAGCTTTCCGNNAATAAATAATATAAGATTTTGACTTTTACCCCCTTCATTTATCTTATTATTATGTAGGTCTATAGTTGAGGGTGGGGTTGGAACTGGGTGAACTGTTTATCCTCCACTATCAGGACCTGTAGCTCACTCTGGTTCATCAGTAGATCTTGCTATTTTCTCATT…	619	SGABR1890-12	Physella acuta	Physa acuta	34.229	-117.768	USA	CA	Cattle Canyon
1	1	a0490	18	32	>Physella_acuta_CA_SGABR1896-12	AACATTATATTTAATTTTTGGGATTTGGTGTGGCTTGGTCGGTACAGGCTTAAGCTTGTTAATTCGTTTGGAATTAGGAACATCTCTGGTACTATTGGATGAACATTTTTATAATGTAATTGTTACAGCACATGCTTTTGTAATGATTTTTTTTATAGTTATACCTATAATAATTGGAGGCTTTGGGAATTGAATAGTACCTATATTAATTGGAGCTCCCGATATAAGCTTTCCTCGAATAAATAATATAAGATTTTGACTTTTACCCCCTTCATTTATCTTATTATTATGTAGGTCTATAGTTGAGGGTGGGGTTGGAACTGGGTGAACTGTTTATCCTCCACTATCAGGACCTGTAGCTCACTCTGGTTCATCAGTAGATCTTGCTATTTTCTCATT…	622	SGABR1896-12	Physella acuta	Physa acuta	34.229	-117.768	USA	CA	Cattle Canyon
1	1	a0477	18	32	>Physella_acuta_CA_SGABR1902-12	AACATTATATTTAATTTTTGGGATTTGGTGTGGCTTGGTCGGTACAGGCTTAAGCTTGTTAATTCGTTTGGAATTAGGAACATCTCTGGTACTATTGGATGAACATTTTTATAATGTAATTGTTACAGCACATGCTTTTGTAATGATTTTTTTTATAGTTATACCTATAATAATTGGAGGCTTTGGGAATTGAATAGTACCTATATTAATTGGAGCTCCCGATATAAGCTTTCCTCGAATAAATAATATAAGATTTTGACTTTTACCCCCTTCATTTATCTTATTATTATGTAGGTCTATAGTTGAGGGTGGGGTTGGAACTGGGTGAACTGTTTATCCTCCACTATCAGGACCTGTAGCTCACTCTGGTTCATCAGTAGATCTTGCTATTTTCTCATT…	622	SGABR1902-12	Physella acuta	Physa acuta	34.229	-117.768	USA	CA	Cattle Canyon
1	1	a0489	18	32	>Physella_acuta_CA_SGABR1903-12	AACATTATATTTAATTTTTGGGATTTGGTGTGGCTTGGTCGGTACAGGCTTAAGCTTGTTAATTCGTTTGGAATTAGGAACATCTCTGGTACTATTGGATGAACATTTTTATAATGTAATTGTTACAGCACATGCTTTTGTAATGATTTTTTTTATAGTTATACCTATAATAATTGGAGGCTTTGGGAATTGAATAGTACCTATATTAATTGGAGCTCCCGATATAAGCTTTCCTCGAATAAATAATATAAGATTTTGACTTTTACCCCCTTCATTTATCTTATTATTATGTAGGTCTATAGTTGAGGGTGGGGTTGGAACTGGGTGAACTGTTTATCCTCCACTATCAGGACCTGTAGCTCACTCTGGTTCATCAGTAGATCTTGCTATTTTCTCATT…	622	SGABR1903-12	Physella acuta	Physa acuta	34.229	-117.768	USA	CA	Cattle Canyon
1	1	a0483	18	32	>Physella_acuta_CA_SGABR1905-12	AACATTATATTTAATTTTTGGGATTTGGTGTGGCTTGGTCGGTACAGGCTTAAGCTTGTTAATTCGTTTGGAATTAGGAACATCTCTGGTACTATTGGATGAACATTTTTATAATGTAATTGTTACAGCACATGCTTTTGTAATGATTTTTTTTATAGTTATACCTATAATAATTGGAGGCTTTGGGAATTGAATAGTACCTATATTAATTGGAGCTCCCGATATAAGCTTTCCTCGAATAAATAATATAAGATTTTGACTTTTACCCCCTTCATTTATCTTATTATTATGTAGGTCTATAGTTGAGGGTGGGGTTGGAACTGGGTGAACTGTTTATCCTCCACTATCAGGACCTGTAGCTCACTCTGGTTCATCAGTAGATCTTGCTATTTTCTCATT…	622	SGABR1905-12	Physella acuta	Physa acuta	34.229	-117.768	USA	CA	Cattle Canyon
1	2	a0473	18	32	>Physella_acuta_CA_SGABR1906-12	AACATTATATTTAATTTTTGGGATTTGGTGTGGCTTGGTCGGTACAGGCTTAAGCTTGTTAATTCGTTTGGAATTAGGAACATCTCTGGTACTATTGGATGAACATTTTTATAATGTAATTGTTACAGCACATGCTTTTGTAATGATTTTTTTTATANTTATACCTATAATAATTGGAGGCTTTGGGAATTGAATAGTACCTATATTAATTGGAGCTCCCGATATAAGCTTTCCTGGAATAAATAATATAAGATTTTGACTTTTACCCCCTTCATTTATCTTATTATTATGTAGGTCTATAGTTGAGGGTGGGGTTGGAACTGGGTGAACTGTTTATCCTCCACTATCAGGACCTGTAGCTCACTCTGGTTCATCAGTAGATCTTGCTATTTTCTCATT…	621	SGABR1906-12	Physella acuta	Physa acuta	34.229	-117.768	USA	CA	Cattle Canyon
1	2	a0470	18	32	>Physella_acuta_CA_SGABR1907-12	AACATTATATTTAATTTTTGGGATTTGGTGTGGCTTGGTCGGTACAGGCTTAAGCTTGTTAATTCGTTTGGAATTAGGAACATCTCTGGTACTATTGGATGAACATTTTTATAATGTAATTGTTACAGCACATGCTTTTGTAATGATTTTTTTTATAGTTATACCTATAATAATTGGAGGCTTTGGGAATTGAATAGTACCTATATTAATTGGAGCTCCCGATATAAGCTTTCCNNNAATAAATAATATAAGATTTTGACTTTTACCCCCTTCATTTATCTTATTATTATGTAGGTCTATAGTTGAGGGTGGGGTTGGAACTGGGTGAACTGTTTATCCTCCACTATCAGGACCTGTAGCTCACTCTGGTTCATCAGTAGATCTTGCTATTTTCTCATT…	619	SGABR1907-12	Physella acuta	Physa acuta	34.229	-117.768	USA	CA	Cattle Canyon
1	1	a0486	18	32	>Physella_acuta_CA_SGABR1908-12	AACATTATATTTAATTTTTGGGATTTGGTGTGGCTTGGTCGGTACAGGCTTAAGCTTGTTAATTCGTTTGGAATTAGGAACATCTCTGGTACTATTGGATGAACATTTTTATAATGTAATTGTTACAGCACATGCTTTTGTAATGATTTTTTTTATAGTTATACCTATAATAATTGGAGGCTTTGGGAATTGAATAGTACCTATATTAATTGGAGCTCCCGATATAAGCTTTCCTCGAATAAATAATATAAGATTTTGACTTTTACCCCCTTCATTTATCTTATTATTATGTAGGTCTATAGTTGAGGGTGGGGTTGGAACTGGGTGAACTGTTTATCCTCCACTATCAGGACCTGTAGCTCACTCTGGTTCATCAGTAGATCTTGCTATTTTCTCATT…	622	SGABR1908-12	Physella acuta	Physa acuta	34.229	-117.768	USA	CA	Cattle Canyon
1	1	a0487	18	32	>Physella_acuta_CA_SGABR1912-12	AACATTATATTTAATTTTTGGGATTTGGTGTGGCTTGGTCGGTACAGGCTTAAGCTTGTTAATTCGTTTGGAATTAGGAACATCTCTGGTACTATTGGATGAACATTTTTATAATGTAATTGTTACAGCACATGCTTTTGTAATGATTTTTTTTATAGTTATACCTATAATAATTGGAGGCTTTGGGAATTGAATAGTACCTATATTAATTGGAGCTCCCGATATAAGCTTTCCTCGAATAAATAATATAAGATTTTGACTTTTACCCCCTTCATTTATCTTATTATTATGTAGGTCTATAGTTGAGGGTGGGGTTGGAACTGGGTGAACTGTTTATCCTCCACTATCAGGACCTGTAGCTCACTCTGGTTCATCAGTAGATCTTGCTATTTTCTCATT…	622	SGABR1912-12	Physella acuta	Physa acuta	34.229	-117.768	USA	CA	Cattle Canyon
1	1	a0478	18	32	>Physella_acuta_CA_SGABR1913-12	AACATTATATTTAATTTTTGGGATTTGGTGTGGCTTGGTCGGTACAGGCTTAAGCTTGTTAATTCGTTTGGAATTAGGAACATCTCTGGTACTATTGGATGAACATTTTTATAATGTAATTGTTACAGCACATGCTTTTGTAATGATTTTTTTTATAGTTATACCTATAATAATTGGAGGCTTTGGGAATTGAATAGTACCTATATTAATTGGAGCTCCCGATATAAGCTTTCCTCGAATAAATAATATAAGATTTTGACTTTTACCCCCTTCATTTATCTTATTATTATGTAGGTCTATAGTTGAGGGTGGGGTTGGAACTGGGTGAACTGTTTATCCTCCACTATCAGGACCTGTAGCTCACTCTGGTTCATCAGTAGATCTTGCTATTTTCTCATT…	622	SGABR1913-12	Physella acuta	Physa acuta	34.229	-117.768	USA	CA	Cattle Canyon
1	2	a0474	18	32	>Physella_acuta_CA_SGABR1914-12	AACATTATATTTAATTTTTGGGATTTGGTGTGGCTTGGTCGGTACAGGCTTAAGCTTGTTAATTCGTTTGGAATTAGGAACATCTCTGGTACTATTGGATGAACATTTTTATAATGTAATTGTTACAGCACATGCTTTTGTAATGATTTTTTTTATAGTTATACCTATAATAATTGGAGGCTTTGGGAATTGAATAGTACCTATATTAATTGGAGCTCCCGATATAAGCTTTCCTCNAATAAATAATATAAGATTTTGACTTTTACCCCCTTCATTTATCTTATTATTATGTAGGTCTATAGTTGAGGGTGGGGTTGGAACTGGGTGAACTGTTTATCCTCCACTATCAGGACCTGTAGCTCACTCTGGTTCATCAGTAGATCTTGCTATTTTCTCATT…	621	SGABR1914-12	Physella acuta	Physa acuta	34.229	-117.768	USA	CA	Cattle Canyon
1	1	a0480	18	32	>Physella_acuta_CA_SGABR1915-12	AACATTATATTTAATTTTTGGGATTTGGTGTGGCTTGGTCGGTACAGGCTTAAGCTTGTTAATTCGTTTGGAATTAGGAACATCTCTGGTACTATTGGATGAACATTTTTATAATGTAATTGTTACAGCACATGCTTTTGTAATGATTTTTTTTATAGTTATACCTATAATAATTGGAGGCTTTGGGAATTGAATAGTACCTATATTAATTGGAGCTCCCGATATAAGCTTTCCTCGAATAAATAATATAAGATTTTGACTTTTACCCCCTTCATTTATCTTATTATTATGTAGGTCTATAGTTGAGGGTGGGGTTGGAACTGGGTGAACTGTTTATCCTCCACTATCAGGACCTGTAGCTCACTCTGGTTCATCAGTAGATCTTGCTATTTTCTCATT…	622	SGABR1915-12	Physella acuta	Physa acuta	34.229	-117.768	USA	CA	Cattle Canyon
1	1	a0479	18	32	>Physella_acuta_CA_SGABR1916-12	AACATTATATTTAATTTTTGGGATTTGGTGTGGCTTGGTCGGTACAGGCTTAAGCTTGTTAATTCGTTTGGAATTAGGAACATCTCTGGTACTATTGGATGAACATTTTTATAATGTAATTGTTACAGCACATGCTTTTGTAATGATTTTTTTTATAGTTATACCTATAATAATTGGAGGCTTTGGGAATTGAATAGTACCTATATTAATTGGAGCTCCCGATATAAGCTTTCCTCGAATAAATAATATAAGATTTTGACTTTTACCCCCTTCATTTATCTTATTATTATGTAGGTCTATAGTTGAGGGTGGGGTTGGAACTGGGTGAACTGTTTATCCTCCACTATCAGGACCTGTAGCTCACTCTGGTTCATCAGTAGATCTTGCTATTTTCTCATT…	622	SGABR1916-12	Physella acuta	Physa acuta	34.229	-117.768	USA	CA	Cattle Canyon
1	1	a0492	18	32	>Physella_acuta_CA_SGABR1917-12	AACATTATATTTAATTTTTGGGATTTGGTGTGGCTTGGTCGGTACAGGCTTAAGCTTGTTAATTCGTTTGGAATTAGGAACATCTCTGGTACTATTGGATGAACATTTTTATAATGTAATTGTTACAGCACATGCTTTTGTAATGATTTTTTTTATAGTTATACCTATAATAATTGGAGGCTTTGGGAATTGAATAGTACCTATATTAATTGGAGCTCCCGATATAAGCTTTCCTCGAATAAATAATATAAGATTTTGACTTTTACCCCCTTCATTTATCTTATTATTATGTAGGTCTATAGTTGAGGGTGGGGTTGGAACTGGGTGAACTGTTTATCCTCCACTATCAGGACCTGTAGCTCACTCTGGTTCATCAGTAGATCTTGCTATTTTCTCATT…	622	SGABR1917-12	Physella acuta	Physa acuta	34.229	-117.768	USA	CA	Cattle Canyon
1	1	a0484	18	32	>Physella_acuta_CA_SGABR1918-12	AACATTATATTTAATTTTTGGGATTTGGTGTGGCTTGGTCGGTACAGGCTTAAGCTTGTTAATTCGTTTGGAATTAGGAACATCTCTGGTACTATTGGATGAACATTTTTATAATGTAATTGTTACAGCACATGCTTTTGTAATGATTTTTTTTATAGTTATACCTATAATAATTGGAGGCTTTGGGAATTGAATAGTACCTATATTAATTGGAGCTCCCGATATAAGCTTTCCTCGAATAAATAATATAAGATTTTGACTTTTACCCCCTTCATTTATCTTATTATTATGTAGGTCTATAGTTGAGGGTGGGGTTGGAACTGGGTGAACTGTTTATCCTCCACTATCAGGACCTGTAGCTCACTCTGGTTCATCAGTAGATCTTGCTATTTTCTCATT…	622	SGABR1918-12	Physella acuta	Physa acuta	34.229	-117.768	USA	CA	Cattle Canyon
1	1	a0436	18	32	>Physella_acuta_CO_AY651174	NACATTATATTTAATTTTTGGGATCTGGTGTGGCTTGGTCGGTACAGGCTTAAGCTTGTTAATTCGTTTGGAATTAGGAACATCTCTGGTACTATTGGATGAACATTTTTATAATGTAATCGTTACAGCACATGCTTTTGTAATGATTTTTTTTATAGTTATACCTATAATAATTGGAGGCTTTGGGAATTGAATAGTACCTATATTAATTGGTGCTCCCGATATAAGCTTTCCTCGAATAAATAATATAAGATTTTGACTATTACCCCCTTCATTTATCTTATTATTATGCAGGTCTATAGTTGAGGGTGGGGTTGGAACTGGGTGAACTGTTTATCCCCCACTATCAGGACCTGTAGCTCACTCTGGTTCATCAGTAGATCTGGCTATTTTCTCATT…	621	AY651174	Physella acuta	Physa acuta	38.9335	-108.499	USA	CO	East Creek trib
1	1	a0434	18	32	>Physella_acuta_CO_AY651177	NACATTTATTTTAATTTTTGGGATCTGGTGTGGCTTGGTCGGTACAGGCTTAAGCTTGTTAATTCGTTTGGAATTAGGAACATCTCTGGTACTATTGGATGAACATTTTTATAATGTAATCGTTACAGCACATGCTTTTGTAATGATTTTTTTTATAGTTATACCTATAATAATTGGAGGCTTTGGGAATTGAATAGTACCTATATTAATTGGTGCTCCCGATATAAGCTTTCCTCGAATAAATAATATAAGATTTTGACTTTTACCCCCTTCATTTATCTTATTATTATGCAGGTCTATAGTTGAGGGTGGGGTTGGAACTGGGTGAACTGTTTATCCCCCACTATCAGGACCTGTAGCTCACTCTGGTTCATCAGTAGATCTTGCTATTTTCTCATT…	621	AY651177	Physella acuta	Physa anatina	39.9381	-108.324	USA	CO	Yellow Creek
1	1	a0423	18	32	>Physella_acuta_CO_AY651181	NACATTATACTTAATTTTTGGAATCTGGTGTGGCTGGGTCGGTACAGGTTTAAGCTTGTTAATTCGTTTGGAATTAGGAACATCTCTGGTACTATTGGATGAACATTTTTATAATGTAATTGTTACAGCACATGCTTTTGTAATGATTTTTTTTATAGTTATACCTATAATAATTGGAGGCTTTGGGAATTGAATAGTACCTCTATTAATTGGTGCTCCCGATATAAGCTTTCCTCGAATAAATAATATAAGATTTTGACTTTTACCCCCTTCATTTATCTTATTATTATGTAGGTCAATAGTTGAAGGTGGAGTTGGAACTGGGTGAACTGTTTATCCCCCTCTATCAGGACCTGTAGCTCACTCTGGTTCATCAGTAGATCTAGCTATTTTCTCATT…	621	AY651181	Physella acuta	Physa acuta	38.7331	-106.171	USA	CO	Boulder Creek trib
1	2	a0424	18	32	>Physella_acuta_CO_AY651183	NNNNTTATCTTTAATTTTTGGGGTCCGGTGTGGTTTGGGCGGGACAGGTTTAAGCTTGTTAATTCGTTTGGAATTAGAAACTACTTTGGTACTATTGGATGAACCTTTTTACAATGTAATTGTTACAGCACATGCTTTTGGAATGATTTTCTTTATAGTTATACCGATAATAATTGGAGGCTTTGGGAATTGAATAGTACCTATATTAATTGGTGCTCCCGATATAAGCTTTCCTCGAATAAATAATATAAGATTTTGACTTTTACCTCCTTCATTTATCTTATTACTATGTAGGTCAATAGTTGAGGGTGGAGTTGGAACTGGGTGAACTGTTTATCCCCCTCTATCAGGACCTGTAGCTCACTCTGGTTCATCAGTAGATCTAGCTATTTTTTCATT…	618	AY651183	Physella acuta	Physa cupreonitens	38.4777	-105.617	USA	CO	Hot springs near Bull Gulch	Type location
1	2	a0425	18	32	>Physella_acuta_CO_AY651184	NNNNTTATCTTTAATTTTTGGGGTCCGGTGTGGTTTGGGCGGGACAAGTTTAAGCTTGTTAATTCGTTTGGAATTAGAAACATCTTTGGTACTTGGAGACGAACATTTTTATAATGTAATTGTTACAGCACATGCTTTTGGAATGATTTTCTTTATAGTAATACCAATAATAATTGGAGGCTTTGGGAATTGAATAGTACCTATACTAATTGGTGCTCCCGATATAAGCTTTCCTCGAATAAATAATATAAGATTTTGACTTTTACCTCCTTCATTTATCTTATTATTATGTAGGTCAATAGTTGAGGGTGGAGTTGGAACTGGGTGAACTGTTTATCCCCCTCTATCAGGACCTGTAGCTCACTCTGGTTCATCAGTAGATCTAGCTATTTTTTCATT…	618	AY651184	Physella acuta	Physa cupreonitens	38.4777	-105.617	USA	CO	Hot springs near Bull Gulch	Type location
1	2	a0442	18	32	>Physella_acuta_CO_MF694430	NNNNNNNNNNNNNNNNNNNNNNNNNNNNNNNNNNNNNNNNNNNNNNNNNTTAAGCTTGTTAATTCGTTTGGAATTAGGAACATCTCTTGTACTATTGGATGAACATTTTTATAATGTAATTGTTACAGCACATGCTTTTGTAATGATTTTTTTTATAGTTATACCTATAATAATTGGAGGCTTTGGGAATTGAATAGTACCTATATTAATTGGTGCTCCCGATATAAGCTTTCCTCGAATAAATAATATAAGATTTTGACTATTACCCCCTTCATTTATCTTATTATTATGCAGGTCTATAGTTGAGGGTGGGGTTGGAACTGGGTGAACTGTTTATCCCCCACTATCAGGACCTGTAGCTCACTCTGGTTCATCAGTAGATTTGGCTATTTTCTCATT…	509	MF694430	Physella acuta	Physa acuta	39.7643	-104.996	USA	CO	South Platte River
1	2	a0429	18	32	>Physella_acuta_MT_MF694452	NNNNNNNNNNNNNNNNNNNNNNNNNNNNNNNNNNNNNNNNNNNNNNNNNTTAAGCTTGTTAATTCGTTTGGAATTAGGAACATCTCTGGTACTATTGGATGAACATTTTTATAATGTAATTGTTACAGCACATGCTTTTGTAATGATTTTTTTTATAGTTATACCTATAATAATTGGAGGCTTTGGGAATTGAATAGTACCTATATTAATTGGTGCTCCCGATATAAGCTTTCCTCGAATAAATAATATAAGATTTTGACTTTTACCCCCTTCATTTATCTTATTATTATGTAGGTCAATAGTTGAGGGTGGAGTTGGAACTGGGTGAACTGTTTATCCCCCTCTATCAGGACCTGTAGCTCACTCTGGTTCATCAGTAGATCTTGCTATTTTCTCATT…	509	MF694452	Physella acuta	Physa acuta	45.613	-111.024	USA	MT	Bozeman Creek
1	2	a0430	18	32	>Physella_acuta_MT_MF694453	NNNNNNNNNNNNNNNNNNNNNNNNNNNNNNNNNNNNNNNNNNNNNNNNNTTAAGCTTGTTAATTCGTTTGGAATTAGGAACATCTCTGGTACTATTGGATGAACATTTTTATAATGTAATTGTTACAGCACATGCTTTTGTAATGATTTTTTTTATAGTTATACCTATAATAATTGGAGGCTTTGGGAATTGAATAGTACCTATATTAATTGGTGCTCCCGATATAAGCTTTCCTCGAATAAATAATATAAGATTTTGACTTTTACCCCCTTCATTTATCTTATTATTATGTAGGTCAATAGTTGAGGGTGGAGTTGGAACTGGGTGAACTGTTTATCCCCCTCTATCAGGACCTGTAGCTCACTCTGGTTCATCAGTAGATCTTGCTATTTTCTCATT…	509	MF694453	Physella acuta	Physa acuta	45.613	-111.024	USA	MT	Bozeman Creek
1	2	a0431	18	32	>Physella_acuta_MT_MF694454	NNNNNNNNNNNNNNNNNNNNNNNNNNNNNNNNNNNNNNNNNNNNNNNNNTTAAGCTTGTTAATTCGTTTGGAATTAGGAACATCTCTGGTACTATTGGATGAACATTTTTATAATGTAATTGTTACAGCACATGCTTTTGTAATGATTTTTTTTATAGTTATACCTATAATAATTGGAGGCTTTGGGAATTGAATAGTACCTATATTAATTGGTGCTCCCGATATAAGCTTTCCTCGAATAAATAATATAAGATTTTGACTTTTACCCCCTTCATTTATCTTATTATTATGTAGGTCAATAGTTGAGGGTGGAGTTGGAACTGGGTGAACTGTTTATCCCCCTCTATCAGGACCTGTAGCTCACTCTGGTTCATCAGTAGATCTTGCTATTTTCTCATT…	509	MF694454	Physella acuta	Physa acuta	45.613	-111.024	USA	MT	Bozeman Creek
1	2	a0428	18	32	>Physella_acuta_MT_MF694455	NNNNNNNNNNNNNNNNNNNNNNNNNNNNNNNNNNNNNNNNNNNNNNNNNTTAAGCTTGTTAATTCGTTTGGAATTAGGAACATCTCTTGTACTATGGGATGAACATTTTTATAATGTAATTGTTACAGCACATGCTTTTGTAATGATTTTTTTTATAGTTATACCTATAATAATTGGAGGCTTTGGGAATTGAATAGTACCTATATTAATTGGTGCTCCCGATATAAGCTTTCCTCGAATAAATAATATAAGATTTTGACTTTTACCCCCTTCATTTATCTTATTATTATGTAGGTCAATAGTTGAGGGTGGAGTTGGAACTGGGTGAACTGTTTATCCCCCTCTATCAGGACCTGTAGCTCACTCTGGTTCATCAGTAGATCTTGCTATTTTCTCATT…	509	MF694455	Physella acuta	Physa acuta	45.613	-111.024	USA	MT	Bozeman Creek
1	2	a0432	18	32	>Physella_acuta_MT_MF694456	NNNNNNNNNNNNNNNNNNNNNNNNNNNNNNNNNNNNNNNNNNNNNNNNNTTAAGCTTGTTAATTCGTTTGGAATTAGGAACATCTCTGGTACTATTGGATGAACATTTTTATAATGAAATGGTTTCAGCCCATGCTTTTGTAATGATTTTTTTTATAGTTATACCTATAATAATTGGAGGCTTTGGGAATTGAATAGTACCTATATTAATTGGTGCTCCCGATATAAGCTTTCCTCGAATAAAAAATATAAGATTTTGACTTTTACCCCCTTCATTTATCTTATTATTATGTAGGTCAATAGTTGAGGGTGGAGTAGGAACTGGGTGAACTGTTTATCCCCCTCTATCAGGACCTGTAGCTCACTCTGGTTCATCAGTAGATCTTGCTATTTTCTCATT…	509	MF694456	Physella acuta	Physella acuta	45.613	-111.024	USA	MT	Nichols Creek
1	2	a0426	18	32	>Physella_acuta_MT_MG001331	NNNNNNNNNNNNNNNNNNNNNNNNNNNNNNNNNNNNNNNNNNNNNNNNNNNNNNNNNNNNNNNNNNNNNNNNNNNNNNNNNNNNNNNNNNNNNNNNNNNNNNNNATTTTTATAATGTAATTGCNACAGCACATGCTTTTGTAATGATTTTTTTTATAGTTATACCTATAATAATTGGAGGCTTTGGGAATTGAATAGTACCTATATTAATTGGTGCTCCCGATATAAGCTTTCCTCGAATAAATAATATAAGATTTTGACTTTTACCCCCTTCATTTATCTTATTATTATGTAGGTCAATAGTTGAGGGTGGAGTTGGAACTGGGTGAACTGTTTATCCCCCTCTATCAGGACCTGTAGCTCACTCTGGTTCATCAGTAGATCTTGCTATTTTCTCATT…	517	MG001331	Physella acuta	Physella acuta	45.613	-111.024	USA	MT	Nichols Creek
1	1	a0446	18	32	>Physella_acuta_NM_GU247996	NACATTATATTTAATTTTTGGGATCTGGTGTGGCTTGGTCGGTACAGGCTTAAGCTTGTTAATTCGTTTGGAATTAGGAACATCTCTGGTACTATTGGATGAACATTTTTATAATGTAATCGTTACAGCACATGCTTTTGTAATGATTTTTTTTATAGTTATACCTATAATAATTGGAGGCTTTGGGAATTGAATAGTACCTATATTAATTGGTGCTCCCGATATAAGCTTTCCTCGAATAAATAATATAAGATTTTGACTATTACCCCCTTCATTTATCTTATTATTATGTAGGTCTATAGTTGAGGGTGGGGTTGGAACTGGGTGAACTGTTTATCCCCCTCTATCAGGACCTGTAGCTCACTCTGGTTCATCAGTAGATTTGGCTATTTTCTCATT…	621	GU247996	Physella acuta	Physa acuta	33.8045	-106.893	USA	NM	Bosque del Apache
1	1	a0445	18	32	>Physella_acuta_NM_JQ390526	AACATTATATTTAATTTTTGGGATCTGATGTGGCTTGGTCGGTACAGGCTTAAGCTTGTTAATTCGTTTGGAGTTAGGAACATCTCTGGTACTATTGGATGAACATTTTTATAATGTAATCGTTACAGCACATGCTTTTGTAATGATTTTTTTTATAGTTATACCTATAATAATTGGAGGCTTTGGGAATTGAATAGTACCTATATTAATTGGTGCTCCCGATATAAGCTTTCCTCGAATAAATAATATAAGATTTTGACTATTACCCCCTTCATTTATCTTATTATTATGTAGGTCTATAGTTGAGGGTGGGGTTGGAACTGGGTGAACTGTTTATCCCCCACTATCAGGACCTGTAGCTCACTCTGGTTCATCAGTAGATTTGGCTATTTTCTCATT…	622	JQ390526	Physella acuta	Physa acuta	33.4561	-104.404	USA	NM	Bitter Lake NWR
1	1	a0438	18	32	>Physella_acuta_NM_KU221108	AACATTATATTTAATTTTTGGGATCTGGTGTGGCTTGGTCGGTACAGGCTTAAGCTTGTTAATTCGTTTGGAATTAGGAACATCTCTGGTACTATTGGATGAACATTTTTATAATGTAATCGTTACAGCACATGCTTTTGTAATGATTTTTTTTATAGTTATACCTATAATAATTGGAGGCTTTGGGAATTGAATAGTACCTATATTAATTGGTGCTCCCGATATAAGCTTTCCTCGAATAAATAATATAAGATTTTGACTATTACCCCCTTCATTTATCTTATTATTATGCAGGTCTATAGTTGAGGGTGGGGTTGGAACTGGGTGAACTGTTTATCCCCCACTATCAGGACCTGTAGCTCACTCTGGTTCATCAGTAGATCTGGCTATTTTCTCATT…	609	KU221108	Physella acuta	Physa acuta	34.231	-106.68	USA	NM	Cibola Canyon
1	1	a0439	18	32	>Physella_acuta_NM_KU221111	AACATTATATTTAATTTTTGGGATCTGGTGTGGCTTGGTCGGTACAGGCTTAAGCTTGTTAATTCGTTTGGAATTAGGAACATCTCTGGTACTATTGGATGAACATTTTTATAATGTAATCGTTACAGCACATGCTTTTGTAATGATTTTTTTTATAGTTATACCTATAATAATTGGAGGCTTTGGGAATTGAATAGTACCTATATTAATTGGTGCTCCCGATATAAGCTTTCCTCGAATAAATAATATAAGATTTTGACTATTACCCCCTTCATTTATCTTATTATTATGCAGGTCTATAGTTGAGGGTGGGGTTGGAACTGGGTGAACTGTTTATCCCCCACTATCAGGACCTGTAGCTCACTCTGGTTCATCAGTAGATCTGGCTATTTTCTCATT…	619	KU221111	Physella acuta	Physa acuta	35.216	-106.6	USA	NM	Riverside Drain
1	2	a0443	18	32	>Physella_acuta_NM_MF694462	NNNNNNNNNNNNNNNNNNNNNNNNNNNNNNNNNNNNNNNNNNNNNNNNNTTAAGCTTGTTAATTCGTTTGGAATTAGGAACATCTCTTGTACTGTTGGATGAACATTTTTATAATGTAATTGTTACAGCACATGCTTTTGTAATGATTTTTTTTATAGTTATACCTATAATAATTGGAGGCTTTGGGAATTGAATAGTACCTATATTAATTGGTGCTCCCGATATAAGCTTTCCTCGAATAAATAATATAAGATTTTGACTATTACCCCCTTCATTTATCTTATTATTATGTAGGTCTATAGTTGAGGGTGGGGTTGGAACTGGGTGAACTGTTTATCCCCCCCTATCAGGACCTGTAGCTCACTCTGGTTCATCAGTAGATTTGGCTATTTTCTCATT…	509	MF694462	Physella acuta	Physa acuta	33.8045	-106.891	USA	NM	Bosque del Apache
1	2	a0444	18	32	>Physella_acuta_NM_MF694464	NNNNNNNNNNNNNNNNNNNNNNNNNNNNNNNNNNNNNNNNNNNNNNNNNTTAAGCTTGTTAATTCGTTTGGAATTAGGAACATCTCTTGTACTGTTGGATGAACATTTTTATAATGTAATTGTTACAGCACATGCTTTTGTAATGATTTTTTTTATAGTTATACCTATAATAATTGGAGGCTTTGGGAATTGAATATTACCTATATTAATTGGTGCTCCCGATATAAGCTTTCCTCGAATAAATAATATAAGATTTTGACTATTACCCCCTTCATTTATCTTATTATTATGTAGGTCTATAGTTGAGGGTGGGGTTGGAACTGGGTGAACTGTTTATCCCCCACTATCAGGACCTGTAGCTCACTCTGGTTCATCAGTAGATTTGGCTATTTTCTCATT…	509	MF694464	Physella acuta	Physa acuta	33.8045	-106.891	USA	NM	Bosque del Apache
1	2	a0448	18	32	>Physella_acuta_NM_MF694465	NNNNNNNNNNNNNNNNNNNNNNNNNNNNNNNNNNNNNNNNNNNNNNNNNTTAAGCTTGTTAATTCGTTTGGAATTAGGAACATCTCTGGTACTATTGGATGAACATTTTTATAATGTAATCGTTACAGCACATGCTTTTGTAATGATTTTTTTTATAGTTATACCTATAATAATTGGAGGCTTTGGGAATTGAATAGTACCTATATTAATTGGTGCTCCCGATATAAGCTTTCCTCGAATAAATAATATAAGATTTTGACTATTACCCCCTTCATTTATCTTATTATTATGTAGGTCTATAGTTGAGGGTGGGGTTGGAACTGGGTGAACTGTTTATCCCCCACTATCAGGACCTGTAGCTCACTCTGGTTCATCAGTAGATTTGGCTATTTTCTCATT…	509	MF694465	Physella acuta	Physa acuta	33.8045	-106.891	USA	NM	Bosque del Apache
1	2	a0437	18	32	>Physella_acuta_NM_MF694466	NNNNNNNNNNNNNNNNNNNNNNNNNNNNNNNNNNNNNNNNNNNNNNNNNTTATTCTTGTTAATTCGTTTGGAATTACCATTTTAACTGGTACTATTGGATGAACATTTTTATAATGTAATCGTTACAGCACATGCTTTTGTAATGATTTTTTTTATAGTTATACCTATAATAATTGGAGGCTTTGGGAATTGAATAGTACCTATATTAATTGGTGCTCCCGATATAAGCTTTCCTCGAATAAATAATATAAGATTTTGACTATTACCCCCTTCATTTATCTTATTATTTTGCAGGTCTATAGTTGAGGGTGGGGTTGGAACTGGGTGAACTGTTTATCCCCCACTATCAGGACCTGTAGCTCACTCTGGTTCATCAGTAGATCTGGCTATTTTCTCATT…	509	MF694466	Physella acuta	Physa acuta	33.8045	-106.891	USA	NM	Bosque del Apache
1	2	a0441	18	32	>Physella_acuta_NM_MF694469	NNNNNNNNNNNNNNNNNNNNNNNNNNNNNNNNNNNNNNNNNNNNNNNNNTTAAGCTTGTTAATTCGTTTGGAATTAGGAACATCTCTGGTACTATTGGATGAACATTTTTATAATGTAATTGTTACAGCACATGCTTTTGTAATGATTTTTTTTATAGTTATACCTATAATAATTGGAGGCTTTGGGAATTGAATAGTACCTATATTAATTGGTGCTCCCGATATAAGCTTTCCTCGAATAAATAATATAAGATTTTGACTATTACCCCCTTCATTTATCTTATTATTATGCAGGTCTATAGTTGAGGGTGGGGTTGGAACTGGGTGAACTGTTTATCCCCCACTATCAGGACCTGTAGCTCACTCTGGTTCATCAGTAGATTTGGCTATTTTCTCATT…	509	MF694469	Physella acuta	Physa acuta	34.6034	-106.632	USA	NM	Rio Grande valley
1	2	a0447	18	32	>Physella_acuta_NM_MF694470	NNNNNNNNNNNNNNNNNNNNNNNNNNNNNNNNNNNNNNNNNNNNNNNNNTTAAGCTTGTTAATTCGTTTGGAATTAGGAACATCTCTGGTACTATTGGATGAACATTTTTATAATGTAATCGTTACAGCACATGCTTTTGTAATGATTTTTTTTATAGTTATACCTATAATAATTGGAGGCTTTGGGAATTGAATAGTACCTATATTAATTGGTGCTCCCGATATAAGCTTTCCTCGAATAAATAATATAAGATTTTGACTATTACCCCCTTCATTTATCTTATTATTATGTAGGTCTATAGTTGAGGGTGGGGTTGGAACTGGGTGAACTGTTTATCCCCCTCTATCAGGACCTGTAGCTCACTCTGGTTCATCAGTAGATTTGGCTATTTTCTCATT…	509	MF694470	Physella acuta	Physa acuta	33.8045	-106.891	USA	NM	Bosque del Apache
1	1	a0449	18	32	>Physella_acuta_NM_MN809500	TACATTATATTTAATTTTTGGGATCTGGTGTGGCTTGGTCGGTACAGGATTAAGCTTGTTAATTCGTTTGGAATTAGGAACATCTCTGGTACTATTGGATGAACATTTTTATAATGTAATCGTTACAGCACATGCTTTTGTAATGATTTTTTTTATAGTTATACCTATAATAATTGGAGGCTTTGGGAATTGAATAGTACCTATATTAATTGGTGCTCCCGATATAAGCTTTCCTCGAATAAATAATATAAGATTTTGACTATTACCCCCTTCATTTATCTTATTATTATGTAGGTCTATAGTTGAGGGTGGGGTTGGAACTGGGTGAACTGTTTATCCCCCACTATCAGGACCTGTAGCTCACTCTGGTTCATCAGTAGATTTGGCTATTTTCTCATT…	622	MN809500	Physella acuta	Physa acuta	35.216	-106.6	USA	NM	Riverside Drain
1	1	a0440	18	32	>Physella_acuta_NM_MW363388	AACATTATATTTAATTTTTGGGATCTGGTGTGGCTTGGTCGGTACAGGCTTAAGCTTGTTAATTCGTTTGGAATTAGGAACATCTCTGGTACTATTGGATGAACATTTTTATAATGTAATCGTTACAGCACATGCTTTTGTAATGATTTTTTTTATAGTTATACCTATAATAATTGGAGGCTTTGGGAATTGAATAGTACCTATATTAATTGGTGCTCCCGATATAAGCTTTCCTCGAATAAATAATATAAGATTTTGACTATTACCCCCTTCATTTATCTTATTATTATGCAGGTCTATAGTTGAGGGTGGGGTTGGAACTGGGTGAACTGTTTATCCCCCACTATCAGGACCTGTAGCTCACTCTGGTTCATCAGTAGATCTGGCTATTTTCTCATT…	622	MW363388	Physella acuta	Physella acuta	35.216	-106.6	USA	NM	Riverside Drain
1	2	a0562	18	32	>Physella_acuta_NV_MF694449	NNNNNNNNNNNNNNNNNNNNNNNNNNNNNNNNNNNNNNNNNNNNNNNNNTTAAGCTTGTTAATTCGTTTGGAATTAGGAACATCTCTGGTACTATTGGATGAACATTTTTATAATGTAATCGTTACAGCACATGCTTTTGTAATGATTTTTTTTATAGTTATACCTATAATAATTGGAGGCTTTGGGAATTGAATAGTACCTATATTAATTGGTGCTCCCGATATAAGCTTTCCTCGAATAAATAATATAAGATTTTGACTTTTACCCCCTTCATTTATCTTATTATTATGTAGGTCTATAGTTGAGGGTGGGGTTGGAACTGGGTGAACTGTTTATCCTCCACTATCGGGACCTGTAGCTCACTCTGGTTCATCAGTAGATCTTGCTATTTTCTCATT…	509	MF694449	Physella acuta	Physa acuta	39.9	-118.817	USA	NV	White Plains wetland
1	1	a0453	18	32	>Physella_sp._AZ_BBMOM038-10	AACATTATATTTAATTTTTGGGATTTGGTGTGGCTTGGTCGGTACAGGCTTAAGCTTGTTAATTCGTTTGGAATTAGGAACATCTCTGGTACTATTGGATGAACATTTTTATAATGTAATTGTTACAGCACATGCTTTTGTAATGATTTTTTTTATAGTTATACCTATAATAATTGGAGGCTTTGGGAATTGAATAGTACCTATATTAATTGGTGCTCCCGATATAAGCTTTCCTCGAATAAATAATATAAGATTTTGACTTTTACCCCCTTCATTTATTCTATTATTATGTAGGTCTATAGTTGAGGGTGGGGTTGGAACTGGGTGAACTGTTTATCCTCCACTATCAGGACCTGTAGCTCACTCTGGTTCATCAGTAGATCTTGCTATTTTCTCTTT…	622	BBMOM038-10	Physella sp.	Physella sp.	34.75	-112.004	USA	AZ	Verde River
1	1	a0452	18	32	>Physella_sp._AZ_BBMOM042-10	AACATTATATTTAATTTTTGGGATTTGGTGTGGCTTGGTCGGTACAGGCTTAAGCTTGTTAATTCGTTTGGAATTAGGAACATCTCTGGTACTATTGGATGAACATTTTTATAATGTAATTGTTACAGCACATGCTTTTGTAATGATTTTTTTTATAGTTATACCTATAATAATTGGAGGCTTTGGGAATTGAATAGTACCTATTTTAATTGGTGCTCCCGATATAAGCTTTCCTCGAATAAATAATATAAGATTTTGACTTTTACCTCCTTCATTTATCCTATTATTATGTAGGTCTATAGTTGAGGGGGGGGTTGGAACTGGGTGAACTGTTTATCCTCCACTATCAGGACCTGTAGCTCACTCTGGTTCATCAGTAGATCTTGCTATTTTCTCTTT…	622	BBMOM042-10	Physella sp.	Physella sp.	34.75	-112.004	USA	AZ	Verde River
1	1	a0454	18	32	>Physella_sp._AZ_MOLBB056-12	AACATTATATTTAATTTTTGGGATTTGGTGTGGCTTGGTCGGTACAGGCTTAAGCTTGTTAATTCGTTTGGAATTAGGAACATCTCTGGTACTATTGGATGAACATTTTTATAATGTAATTGTTACAGCACATGCTTTTGTAATGATTTTTTTTATAGTTATACCTATAATAATTGGAGGCTTTGGGAATTGAATAGTACCTATATTAATTGGTGCTCCCGATATAAGCTTTCCTCGAATAAATAATATAAGATTTTGACTTTTACCCCCTTCATTTATTCTATTATTATGTAGGTCTATAGTTGAGGGTGGGGTTGGAACTGGGTGAACTGTTTATCCTCCACTATCAGGACCTGTAGCTCACTCTGGTTCATCAGTAGATCTTGCTATTTTCTCTTT…	622	MOLBB056-12	Physella sp.	Physella sp.	32.723	-109.103	USA	AZ	Gila River
1	1	a0433	18	32	>Physella_sp._AZ_MOLBB058-12	AACATTATATTTAATTTTTGGGATCTGGTGTGGCTTGGTCGGTACAGGCTTAAGCTTGTTAATTCGTTTGGAATTAGGAACATCTCTGGTACTATTGGATGAACATTTTTATAATGTAATCGTTACAGCACATGCTTTTGTAATGATTTTTTTTATAGTTATACCTATAATAATTGGAGGCTTTGGGAATTGAATAGTACCCATATTAATTGGTGCTCCCGATATAAGCTTTCCTCGAATAAATAATATAAGATTTTGACTTTTACCCCCTTCATTTATCCTATTATTATGTAGGTCTATAGTTGAGGGTGGGGTTGGAACTGGGTGAACTGTTTATCCCCCACTATCAGGACCTGTAGCTCACTCTGGTTCATCAGTAGATCTTGCTATTTTCTCATT…	622	MOLBB058-12	Physella sp.	Physella sp.	32.723	-109.103	USA	AZ	Gila River
1	1	a0522	18	32	>Physella_sp._CA_CFWIE337-10	AACATTATATTTAATTTTTGGAATTTGGTGTGGCTTGGTCGGTACAGGCTTAAGCTTGTTAATTCGTTTGGAATTAGGAACATCTCTGGTACTATTGGATGAACATTTTTATAATGTAATCGTTACAGCACATGCTTTTGTAATGATTTTTTTTATAGTTATACCTATAATAATTGGAGGCTTTGGGAATTGAATAGTACCTATATTAATTGGTGCACCCGATATAAGCTTTCCTCGAATAAATAATATAAGTTTTTGACTTTTACCCCCTTCATTTATCTTATTATTATGTAGGTCTATAGTTGAGGGTGGGGTTGGAACTGGATGAACAGTTTATCCTCCACTATCAGGACCTGTAGCTCACTCTGGTTCATCAGTAGATCTTGCTATTTTCTCATT…	622	CFWIE337-10	Physella sp.	Physa sp.	34.241	-117.869	USA	CA	WF San Gabriel River
1	1	a0641	18	32	>Physella_sp._CA_CFWIE339-10	AACATTATATTTAATTTTTGGGATTTGGTGTGGCTTGGTCGGTACAGGCTTAAGCTTGTTAATTCGTTTGGAATTAGGAACATCTCTGGTACTATTGGATGAACATTTTTATAATGTAATCGTTACAGCACATGCTTTTGTAATGATTTTTTTTATAGTTATACCTATAATAATTGGAGGCTTTGGGAATTGAATAGTACCTATATTAATTGGTGCTCCCGATATAAGTTTTCCTCGAATAAATAATATAAGATTTTGACTTTTACCCCCTTCATTTATCTTATTATTATGTAGGTCTATAGTTGAGGGTGGAGTTGGAACTGGGTGAACTGTTTATCCTCCACTATCAGGACCTGTAGCTCACTCTGGTTCATCAGTAGATCTTGCTATTTTCTCATT…	622	CFWIE339-10	Physella sp.	Physa sp.	34.241	-117.869	USA	CA	WF San Gabriel River
1	2	a0570	18	32	>Physella_sp._CA_CFWIE341-10	NNNNNNNNNNNNNNNNNNNNNNNNNNNNNNNNNNNNNNNNNNNNNNNNNNNNNNNNNNNNNNNNNNNNTGGAATTAGGAACATCTCTGGTACTATTGGATGAACATTTTTATAATGTAATCGTTACAGCACATGCTTTTGTAATGATTTTTTTTATAGTTATACCTATAATAATTGGAGGCTTTGGGAATTGAATAGTACCTATATTAATTGGTGCTCCCGATATAAGTTTTCCTCGAATAAATAATATAAGATTTTGACTTTTACCCCCTTCATTTATCTTATTATTATGTAGGTCTATAGTTGAGGGTGGAGTTGGAACTGGGTGAACTGTTTATCCTCCACTATCAGGACCTGTAGCTCACTCTGGTTCATCAGTAGATCTTGCTATTTTCTCATT…	554	CFWIE341-10	Physella sp.	Physa sp.	34.241	-117.869	USA	CA	WF San Gabriel River
1	2	a0571	18	32	>Physella_sp._CA_CFWIE342-10	NNNNNNNNNNNNNNNNNNNNNNNNNNNNNNNNNNNNNNNNNNNNNNNNNNNNNNNNNNNNNNNNNNNNNGGAATTAGGAACATCTCTGGTACTATTGGATGAACATTTTTATAATGTAATCGTTACAGCACATGCTTTTGTAATGATTTTTTTTATAGTTATACCTATAATAATTGGAGGCTTTGGGAATTGAATAGTACCTATATTAATTGGTGCTCCCGATATAAGTTTTCCTCGAATAAATAATATAAGATTTTGACTTTTACCCCCTTCATTTATCTTATTATTATGTAGGTCTATAGTTGAGGGTGGAGTTGGAACTGGGTGAACTGTTTATCCTCCACTATCAGGACCTGTAGCTCACTCTGGTTCATCAGTAGACCTTGCTATTTTCTCATT…	553	CFWIE342-10	Physella sp.	Physa sp.	34.241	-117.869	USA	CA	WF San Gabriel River
1	1	a0598	18	32	>Physella_sp._CA_CFWPA286-11	AACATTATATTTAATTTTTGGGATTTGGTGTGGCTTGGTCGGTACAGGCTTAAGCTTGTTAATTCGTTTGGAATTAGGAACATCTCTGGTACTATTGGATGAACATTTTTATAATGTAATCGTTACAGCACATGCTTTTGTAATGATTTTTTTTATAGTTATACCTATAATAATTGGAGGCTTTGGGAATTGAATAGTACCTATATTAATTGGTGCTCCCGATATAAGTTTTCCTCGAATAAATAATATAAGATTTTGACTTTTACCCCCTTCATTTATCTTATTATTATGTAGGTCTATAGTTGAGGGTGGAGTTGGAACTGGGTGAACTGTTTATCCTCCACTATCAGGACCTGTAGCTCACTCTGGTTCATCAGTAGATCTTGCTATTTTCTCATT…	622	CFWPA286-11	Physella sp.	Physa sp.	34.241	-117.885	USA	CA	Bear Creek
1	1	a0507	18	32	>Physella_sp._CA_CFWPA287-11	AACATTATATTTAATTTTTGGGATTTGGTGTGGCTTGGTCGGTACAGGCTTAAGCTTATTAATTCGTTTGGAATTAGGAACATCTCTGGTACTATTGGATGAACATTTTTATAATGTAATCGTTACAGCACATGCTTTTGTAATGATTTTCTTTATAGTTATACCTATAATAATTGGAGGCTTTGGGAATTGAATAGTACCTATATTAATTGGTGCACCCGATATAAGCTTTCCTCGAATAAATAATATAAGATTTTGACTTTTACCCCCTTCATTTATCTTATTATTATGTAGGTCTATAGTTGAGGGTGGGGTTGGAACTGGGTGAACTGTTTATCCTCCACTATCAGGACCTGTAGCTCACTCTGGTTCATCAGTAGATCTTGCTATTTTCTCATT…	622	CFWPA287-11	Physella sp.	Physa sp.	34.241	-117.885	USA	CA	Bear Creek
1	1	a0628	18	32	>Physella_sp._CA_CFWPA288-11	AACATTATATTTAATTTTTGGGATTTGGTGTGGCTTGGTCGGTACAGGCTTAAGCTTGTTAATTCGTTTGGAATTAGGAACATCTCTGGTACTATTGGATGAACATTTTTATAATGTAATCGTTACAGCACATGCTTTTGTAATGATTTTTTTTATAGTTATACCTATAATAATTGGAGGCTTTGGGAATTGAATAGTACCTATATTAATTGGTGCTCCCGATATAAGTTTTCCTCGAATAAATAATATAAGATTTTGACTTTTACCCCCTTCATTTATCTTATTATTATGTAGGTCTATAGTTGAGGGTGGAGTTGGAACTGGGTGAACTGTTTATCCTCCACTATCAGGACCTGTAGCTCACTCTGGTTCATCAGTAGATCTTGCTATTTTCTCATT…	622	CFWPA288-11	Physella sp.	Physa sp.	34.241	-117.885	USA	CA	Bear Creek
1	1	a0632	18	32	>Physella_sp._CA_CFWPA290-11	AACATTATATTTAATTTTTGGGATTTGGTGTGGCTTGGTCGGTACAGGCTTAAGCTTGTTAATTCGTTTGGAATTAGGAACATCTCTGGTACTATTGGATGAACATTTTTATAATGTAATCGTTACAGCACATGCTTTTGTAATGATTTTTTTTATAGTTATACCTATAATAATTGGAGGCTTTGGGAATTGAATAGTACCTATATTAATTGGTGCTCCCGATATAAGTTTTCCTCGAATAAATAATATAAGATTTTGACTTTTACCCCCTTCATTTATCTTATTATTATGTAGGTCTATAGTTGAGGGTGGAGTTGGAACTGGGTGAACTGTTTATCCTCCACTATCAGGACCTGTAGCTCACTCTGGTTCATCAGTAGATCTTGCTATTTTCTCATT…	622	CFWPA290-11	Physella sp.	Physa sp.	34.241	-117.885	USA	CA	Bear Creek
1	1	a0584	18	32	>Physella_sp._CA_CFWPA291-11	AACATTATATTTAATTTTTGGGATTTGGTGTGGCTTGGTCGGTACAGGCTTAAGCTTGTTAATTCGTTTGGAATTAGGAACATCTCTGGTACTATTGGATGAACATTTTTATAATGTAATCGTTACAGCACATGCTTTTGTAATGATTTTTTTTATAGTTATACCTATAATAATTGGAGGCTTTGGGAATTGAATAGTACCTATATTAATTGGTGCTCCCGATATAAGTTTTCCTCGAATAAATAATATAAGATTTTGACTTTTACCCCCTTCATTTATCTTATTATTATGTAGGTCTATAGTTGAGGGTGGAGTTGGAACTGGGTGAACTGTTTATCCTCCACTATCAGGACCTGTAGCTCACTCTGGTTCATCAGTAGATCTTGCTATTTTCTCATT…	618	CFWPA291-11	Physella sp.	Physa sp.	34.241	-117.885	USA	CA	Bear Creek
1	1	a0572	18	32	>Physella_sp._CA_CFWPA292-11	AACATTATATTTAATTTTTGGGATTTGGTGTGGCTTGGTCGGTACAGGCTTAAGCTTGTTAATTCGTTTGGAATTAGGAACATCTCTGGTACTATTGGATGAACATTTTTATAATGTAATCGTTACAGCACATGCTTTTGTAATGATTTTTTTTATAGTTATACCTATAATAATTGGAGGCTTTGGGAATTGAATAGTACCTATATTAATTGGTGCTCCCGATATAAGTTTTCCTCGAATAAATAATATAAGATTTTGACTTTTACCCCCTTCATTTATCTTATTATTATGTAGGTCTATAGTTGAGGGTGGAGTTGGAACTGGGTGAACTGTTTATCCTCCACTATCAGGACCTGTAGCTCACTCTGGTTCATCAGTAGATCTTGCTATTTTCTCATT…	622	CFWPA292-11	Physella sp.	Physa sp.	34.241	-117.885	USA	CA	Bear Creek
1	1	a0615	18	32	>Physella_sp._CA_CFWPA293-11	AACATTATATTTAATTTTTGGGATTTGGTGTGGCTTGGTCGGTACAGGCTTAAGCTTGTTAATTCGTTTGGAATTAGGAACATCTCTGGTACTATTGGATGAACATTTTTATAATGTAATCGTTACAGCACATGCTTTTGTAATGATTTTTTTTATAGTTATACCTATAATAATTGGAGGCTTTGGGAATTGAATAGTACCTATATTAATTGGTGCTCCCGATATAAGTTTTCCTCGAATAAATAATATAAGATTTTGACTTTTACCCCCTTCATTTATCTTATTATTATGTAGGTCTATAGTTGAGGGTGGAGTTGGAACTGGGTGAACTGTTTATCCTCCACTATCAGGACCTGTAGCTCACTCTGGTTCATCAGTAGATCTTGCTATTTTCTCATT…	622	CFWPA293-11	Physella sp.	Physa sp.	34.241	-117.885	USA	CA	Bear Creek
1	1	a0608	18	32	>Physella_sp._CA_CFWPA294-11	AACATTATATTTAATTTTTGGGATTTGGTGTGGCTTGGTCGGTACAGGCTTAAGCTTGTTAATTCGTTTGGAATTAGGAACATCTCTGGTACTATTGGATGAACATTTTTATAATGTAATCGTTACAGCACATGCTTTTGTAATGATTTTTTTTATAGTTATACCTATAATAATTGGAGGCTTTGGGAATTGAATAGTACCTATATTAATTGGTGCTCCCGATATAAGTTTTCCTCGAATAAATAATATAAGATTTTGACTTTTACCCCCTTCATTTATCTTATTATTATGTAGGTCTATAGTTGAGGGTGGAGTTGGAACTGGGTGAACTGTTTATCCTCCACTATCAGGACCTGTAGCTCACTCTGGTTCATCAGTAGATCTTGCTATTTTCTCATT…	622	CFWPA294-11	Physella sp.	Physa sp.	34.241	-117.885	USA	CA	Bear Creek
1	1	a0617	18	32	>Physella_sp._CA_CFWPA295-11	AACATTATATTTAATTTTTGGGATTTGGTGTGGCTTGGTCGGTACAGGCTTAAGCTTGTTAATTCGTTTGGAATTAGGAACATCTCTGGTACTATTGGATGAACATTTTTATAATGTAATCGTTACAGCACATGCTTTTGTAATGATTTTTTTTATAGTTATACCTATAATAATTGGAGGCTTTGGGAATTGAATAGTACCTATATTAATTGGTGCTCCCGATATAAGTTTTCCTCGAATAAATAATATAAGATTTTGACTTTTACCCCCTTCATTTATCTTATTATTATGTAGGTCTATAGTTGAGGGTGGAGTTGGAACTGGGTGAACTGTTTATCCTCCACTATCAGGACCTGTAGCTCACTCTGGTTCATCAGTAGATCTTGCTATTTTCTCATT…	622	CFWPA295-11	Physella sp.	Physa sp.	34.241	-117.885	USA	CA	Bear Creek
1	1	a0639	18	32	>Physella_sp._CA_CFWPA296-11	AACATTATATTTAATTTTTGGGATTTGGTGTGGCTTGGTCGGTACAGGCTTAAGCTTGTTAATTCGTTTGGAATTAGGAACATCTCTGGTACTATTGGATGAACATTTTTATAATGTAATCGTTACAGCACATGCTTTTGTAATGATTTTTTTTATAGTTATACCTATAATAATTGGAGGCTTTGGGAATTGAATAGTACCTATATTAATTGGTGCTCCCGATATAAGTTTTCCTCGAATAAATAATATAAGATTTTGACTTTTACCCCCTTCATTTATCTTATTATTATGTAGGTCTATAGTTGAGGGTGGAGTTGGAACTGGGTGAACTGTTTATCCTCCACTATCAGGACCTGTAGCTCACTCTGGTTCATCAGTAGATCTTGCTATTTTCTCATT…	622	CFWPA296-11	Physella sp.	Physa sp.	34.241	-117.885	USA	CA	Bear Creek
1	1	a0630	18	32	>Physella_sp._CA_CFWPA297-11	AACATTATATTTAATTTTTGGGATTTGGTGTGGCTTGGTCGGTACAGGCTTAAGCTTGTTAATTCGTTTGGAATTAGGAACATCTCTGGTACTATTGGATGAACATTTTTATAATGTAATCGTTACAGCACATGCTTTTGTAATGATTTTTTTTATAGTTATACCTATAATAATTGGAGGCTTTGGGAATTGAATAGTACCTATATTAATTGGTGCTCCCGATATAAGTTTTCCTCGAATAAATAATATAAGATTTTGACTTTTACCCCCTTCATTTATCTTATTATTATGTAGGTCTATAGTTGAGGGTGGAGTTGGAACTGGGTGAACTGTTTATCCTCCACTATCAGGACCTGTAGCTCACTCTGGTTCATCAGTAGATCTTGCTATTTTCTCATT…	622	CFWPA297-11	Physella sp.	Physa sp.	34.241	-117.885	USA	CA	Bear Creek
1	1	a0575	18	32	>Physella_sp._CA_CFWPA298-11	AACATTATATTTAATTTTTGGGATTTGGTGTGGCTTGGTCGGTACAGGCTTAAGCTTGTTAATTCGTTTGGAATTAGGAACATCTCTGGTACTATTGGATGAACATTTTTATAATGTAATCGTTACAGCACATGCTTTTGTAATGATTTTTTTTATAGTTATACCTATAATAATTGGAGGCTTTGGGAATTGAATAGTACCTATATTAATTGGTGCTCCCGATATAAGTTTTCCTCGAATAAATAATATAAGATTTTGACTTTTACCCCCTTCATTTATCTTATTATTATGTAGGTCTATAGTTGAGGGTGGAGTTGGAACTGGGTGAACTGTTTATCCTCCACTATCAGGACCTGTAGCTCACTCTGGTTCATCAGTAGATCTTGCTATTTTCTCATT…	618	CFWPA298-11	Physella sp.	Physa sp.	34.241	-117.885	USA	CA	Bear Creek
1	1	a0506	18	32	>Physella_sp._CA_CFWPA299-11	AACATTATATTTAATTTTTGGGATTTGGTGTGGCTTGGTCGGTACAGGCTTAAGCTTATTAATTCGTTTGGAATTAGGAACATCTCTGGTACTATTGGATGAACATTTTTATAATGTAATCGTTACAGCACATGCTTTTGTAATGATTTTCTTTATAGTTATACCTATAATAATTGGAGGCTTTGGGAATTGAATAGTACCTATATTAATTGGTGCACCCGATATAAGCTTTCCTCGAATAAATAATATAAGATTTTGACTTTTACCCCCTTCATTTATCTTATTATTATGTAGGTCTATAGTTGAGGGTGGGGTTGGAACTGGGTGAACTGTTTATCCTCCACTATCAGGACCTGTAGCTCACTCTGGTTCATCAGTAGATCTTGCTATTTTCTCATT…	622	CFWPA299-11	Physella sp.	Physa sp.	34.241	-117.885	USA	CA	Bear Creek
1	1	a0619	18	32	>Physella_sp._CA_CFWPA300-11	AACATTATATTTAATTTTTGGGATTTGGTGTGGCTTGGTCGGTACAGGCTTAAGCTTGTTAATTCGTTTGGAATTAGGAACATCTCTGGTACTATTGGATGAACATTTTTATAATGTAATCGTTACAGCACATGCTTTTGTAATGATTTTTTTTATAGTTATACCTATAATAATTGGAGGCTTTGGGAATTGAATAGTACCTATATTAATTGGTGCTCCCGATATAAGTTTTCCTCGAATAAATAATATAAGATTTTGACTTTTACCCCCTTCATTTATCTTATTATTATGTAGGTCTATAGTTGAGGGTGGAGTTGGAACTGGGTGAACTGTTTATCCTCCACTATCAGGACCTGTAGCTCACTCTGGTTCATCAGTAGATCTTGCTATTTTCTCATT…	622	CFWPA300-11	Physella sp.	Physa sp.	34.241	-117.885	USA	CA	Bear Creek
1	1	a0607	18	32	>Physella_sp._CA_CFWPA301-11	AACATTATATTTAATTTTTGGGATTTGGTGTGGCTTGGTCGGTACAGGCTTAAGCTTGTTAATTCGTTTGGAATTAGGAACATCTCTGGTACTATTGGATGAACATTTTTATAATGTAATCGTTACAGCACATGCTTTTGTAATGATTTTTTTTATAGTTATACCTATAATAATTGGAGGCTTTGGGAATTGAATAGTACCTATATTAATTGGTGCTCCCGATATAAGTTTTCCTCGAATAAATAATATAAGATTTTGACTTTTACCCCCTTCATTTATCTTATTATTATGTAGGTCTATAGTTGAGGGTGGAGTTGGAACTGGGTGAACTGTTTATCCTCCACTATCAGGACCTGTAGCTCACTCTGGTTCATCAGTAGATCTTGCTATTTTCTCATT…	622	CFWPA301-11	Physella sp.	Physa sp.	34.241	-117.885	USA	CA	Bear Creek
1	1	a0585	18	32	>Physella_sp._CA_CFWPA302-11	AACATTATATTTAATTTTTGGGATTTGGTGTGGCTTGGTCGGTACAGGCTTAAGCTTGTTAATTCGTTTGGAATTAGGAACATCTCTGGTACTATTGGATGAACATTTTTATAATGTAATCGTTACAGCACATGCTTTTGTAATGATTTTTTTTATAGTTATACCTATAATAATTGGAGGCTTTGGGAATTGAATAGTACCTATATTAATTGGTGCTCCCGATATAAGTTTTCCTCGAATAAATAATATAAGATTTTGACTTTTACCCCCTTCATTTATCTTATTATTATGTAGGTCTATAGTTGAGGGTGGAGTTGGAACTGGGTGAACTGTTTATCCTCCACTATCAGGACCTGTAGCTCACTCTGGTTCATCAGTAGATCTTGCTATTTTCTCATT…	618	CFWPA302-11	Physella sp.	Physa sp.	34.241	-117.885	USA	CA	Bear Creek
1	1	a0613	18	32	>Physella_sp._CA_CFWPA303-11	AACATTATATTTAATTTTTGGGATTTGGTGTGGCTTGGTCGGTACAGGCTTAAGCTTGTTAATTCGTTTGGAATTAGGAACATCTCTGGTACTATTGGATGAACATTTTTATAATGTAATCGTTACAGCACATGCTTTTGTAATGATTTTTTTTATAGTTATACCTATAATAATTGGAGGCTTTGGGAATTGAATAGTACCTATATTAATTGGTGCTCCCGATATAAGTTTTCCTCGAATAAATAATATAAGATTTTGACTTTTACCCCCTTCATTTATCTTATTATTATGTAGGTCTATAGTTGAGGGTGGAGTTGGAACTGGGTGAACTGTTTATCCTCCACTATCAGGACCTGTAGCTCACTCTGGTTCATCAGTAGATCTTGCTATTTTCTCATT…	622	CFWPA303-11	Physella sp.	Physa sp.	34.241	-117.885	USA	CA	Bear Creek
1	1	a0508	18	32	>Physella_sp._CA_CFWPA304-11	AACATTATATTTAATTTTTGGGATTTGGTGTGGCTTGGTCGGTACAGGCTTAAGCTTATTAATTCGTTTGGAATTAGGAACATCTCTGGTACTATTGGATGAACATTTTTATAATGTAATCGTTACAGCACATGCTTTTGTAATGATTTTCTTTATAGTTATACCTATAATAATTGGAGGCTTTGGGAATTGAATAGTACCTATATTAATTGGTGCACCCGATATAAGCTTTCCTCGAATAAATAATATAAGATTTTGACTTTTACCCCCTTCATTTATCTTATTATTATGTAGGTCTATAGTTGAGGGTGGGGTTGGAACTGGGTGAACTGTTTATCCTCCACTATCAGGACCTGTAGCTCACTCTGGTTCATCAGTAGATCTTGCTATTTTCTCATT…	622	CFWPA304-11	Physella sp.	Physa sp.	34.241	-117.885	USA	CA	Bear Creek
1	1	a0600	18	32	>Physella_sp._CA_CFWPA305-11	AACATTATATTTAATTTTTGGGATTTGGTGTGGCTTGGTCGGTACAGGCTTAAGCTTGTTAATTCGTTTGGAATTAGGAACATCTCTGGTACTATTGGATGAACATTTTTATAATGTAATCGTTACAGCACATGCTTTTGTAATGATTTTTTTTATAGTTATACCTATAATAATTGGAGGCTTTGGGAATTGAATAGTACCTATATTAATTGGTGCTCCCGATATAAGTTTTCCTCGAATAAATAATATAAGATTTTGACTTTTACCCCCTTCATTTATCTTATTATTATGTAGGTCTATAGTTGAGGGTGGAGTTGGAACTGGGTGAACTGTTTATCCTCCACTATCAGGACCTGTAGCTCACTCTGGTTCATCAGTAGATCTTGCTATTTTCTCATT…	622	CFWPA305-11	Physella sp.	Physa sp.	34.241	-117.885	USA	CA	Bear Creek
1	1	a0594	18	32	>Physella_sp._CA_CFWPA306-11	AACATTATATTTAATTTTTGGGATTTGGTGTGGCTTGGTCGGTACAGGCTTAAGCTTGTTAATTCGTTTGGAATTAGGAACATCTCTGGTACTATTGGATGAACATTTTTATAATGTAATCGTTACAGCACATGCTTTTGTAATGATTTTTTTTATAGTTATACCTATAATAATTGGAGGCTTTGGGAATTGAATAGTACCTATATTAATTGGTGCTCCCGATATAAGTTTTCCTCGAATAAATAATATAAGATTTTGACTTTTACCCCCTTCATTTATCTTATTATTATGTAGGTCTATAGTTGAGGGTGGAGTTGGAACTGGGTGAACTGTTTATCCTCCACTATCAGGACCTGTAGCTCACTCTGGTTCATCAGTAGATCTTGCTATTTTCTCATT…	587	CFWPA306-11	Physella sp.	Physa sp.	34.241	-117.885	USA	CA	Bear Creek
1	1	a0592	18	32	>Physella_sp._CA_CFWPA307-11	AACATTATATTTAATTTTTGGGATTTGGTGTGGCTTGGTCGGTACAGGCTTAAGCTTGTTAATTCGTTTGGAATTAGGAACATCTCTGGTACTATTGGATGAACATTTTTATAATGTAATCGTTACAGCACATGCTTTTGTAATGATTTTTTTTATAGTTATACCTATAATAATTGGAGGCTTTGGGAATTGAATAGTACCTATATTAATTGGTGCTCCCGATATAAGTTTTCCTCGAATAAATAATATAAGATTTTGACTTTTACCCCCTTCATTTATCTTATTATTATGTAGGTCTATAGTTGAGGGTGGAGTTGGAACTGGGTGAACTGTTTATCCTCCACTATCAGGACCTGTAGCTCACTCTGGTTCATCAGTAGATCTTGCTATTTTCTCATT…	596	CFWPA307-11	Physella sp.	Physa sp.	34.241	-117.885	USA	CA	Bear Creek
1	2	a0596	18	32	>Physella_sp._CA_CFWPA308-11	AACATTATATTTAATTTTTGGGATTTGGTGTGGCTTGGTCGGTACAGGCTTAAGCTTGTTAATTCGTTTGGAATTAGGAACATCTCTGGTACTATTGGATGAACATTTTTATAATGTAATCGTTACAGCACATGCTTTTGTAATGATTTTTTTTATAGTTATACCTATAATAATTGGAGGCTTTGGGAATTGAATAGTACCTATATTAATTGGTGCTCCCGATATAAGTTTTCCTCGAATAAATAATATAAGATTTTGACTTTTACCCCCTTCATTTATCTTATTATTATGTAGGTCTATAGTTGAGGGTGGAGTTGGAACTGGGTGAACTGTTTATCCTCCACTATCAGGACCTGTAGCTCACTCTGGTTCATCAGTAGATCTTGCTATTTTCTCATT…	526	CFWPA308-11	Physella sp.	Physa sp.	34.241	-117.885	USA	CA	Bear Creek
1	1	a0466	18	32	>Physella_sp._CA_CFWPA309-11	AACACTATATTTAATTTTTGGGATTTGGTGTGGCTTGGTCGGTACAGGCTTAAGCTTATTAATTCGTTTGGAATTAGGAACATCTCTGGTACTATTGGATGAACATTTTTATAATGTAATTGTTACAGCACATGCTTTTGTAATGATTTTTTTTATAGTTATACCTATAATAATTGGAGGCTTTGGGAATTGAATAGTACCTATATTAATTGGGGCACCCGATATAAGCTTTCCTCGAATAAATAATATAAGATTTTGACTTTTACCCCCTTCATTTATCTTATTATTATGTAGGTCTATAGTTGAGGGTGGGGTTGGAACTGGGTGAACTGTTTATCCCCCACTATCAGGACCTGTAGCTCACTCTGGTTCATCAGTAGATCTTGCTATTTTCTCATT…	617	CFWPA309-11	Physella sp.	Physa sp.	34.241	-117.885	USA	CA	Bear Creek
1	1	a0520	18	32	>Physella_sp._CA_CFWPA310-11	AACATTATATTTAATTTTTGGAATTTGGTGTGGCTTGGTCGGTACAGGCTTAAGCTTGTTAATTCGTTTGGAATTAGGAACATCTCTGGTACTATTGGATGAACATTTTTATAATGTAATCGTTACAGCACATGCTTTTGTAATGATTTTTTTTATAGTTATACCTATAATAATTGGAGGCTTTGGGAATTGAATAGTACCTATATTAATTGGTGCACCCGATATAAGCTTTCCTCGAATAAATAATATAAGTTTTTGACTTTTACCCCCTTCATTTATCTTATTATTATGTAGGTCTATAGTTGAGGGTGGGGTTGGAACTGGATGAACAGTTTATCCTCCACTATCAGGACCTGTAGCTCACTCTGGTTCATCAGTAGATCTTGCTATTTTCTCATT…	622	CFWPA310-11	Physella sp.	Physa sp.	34.241	-117.885	USA	CA	Bear Creek
1	1	a0616	18	32	>Physella_sp._CA_CFWPA311-11	AACATTATATTTAATTTTTGGGATTTGGTGTGGCTTGGTCGGTACAGGCTTAAGCTTGTTAATTCGTTTGGAATTAGGAACATCTCTGGTACTATTGGATGAACATTTTTATAATGTAATCGTTACAGCACATGCTTTTGTAATGATTTTTTTTATAGTTATACCTATAATAATTGGAGGCTTTGGGAATTGAATAGTACCTATATTAATTGGTGCTCCCGATATAAGTTTTCCTCGAATAAATAATATAAGATTTTGACTTTTACCCCCTTCATTTATCTTATTATTATGTAGGTCTATAGTTGAGGGTGGAGTTGGAACTGGGTGAACTGTTTATCCTCCACTATCAGGACCTGTAGCTCACTCTGGTTCATCAGTAGATCTTGCTATTTTCTCATT…	622	CFWPA311-11	Physella sp.	Physa sp.	34.241	-117.885	USA	CA	Bear Creek
1	1	a0579	18	32	>Physella_sp._CA_CFWPA312-11	AACATTATATTTAATTTTTGGGATTTGGTGTGGCTTGGTCGGTACAGGCTTAAGCTTGTTAATTCGTTTGGAATTAGGAACATCTCTGGTACTATTGGATGAACATTTTTATAATGTAATCGTTACAGCACATGCTTTTGTAATGATTTTTTTTATAGTTATACCTATAATAATTGGAGGCTTTGGGAATTGAATAGTACCTATATTAATTGGTGCTCCCGATATAAGTTTTCCTCGAATAAATAATATAAGATTTTGACTTTTACCCCCTTCATTTATCTTATTATTATGTAGGTCTATAGTTGAGGGTGGAGTTGGAACTGGGTGAACTGTTTATCCTCCACTATCAGGACCTGTAGCTCACTCTGGTTCATCAGTAGATCTTGCTATTTTCTCATT…	618	CFWPA312-11	Physella sp.	Physa sp.	34.241	-117.885	USA	CA	Bear Creek
1	1	a0578	18	32	>Physella_sp._CA_CFWPA313-11	AACATTATATTTAATTTTTGGGATTTGGTGTGGCTTGGTCGGTACAGGCTTAAGCTTGTTAATTCGTTTGGAATTAGGAACATCTCTGGTACTATTGGATGAACATTTTTATAATGTAATCGTTACAGCACATGCTTTTGTAATGATTTTTTTTATAGTTATACCTATAATAATTGGAGGCTTTGGGAATTGAATAGTACCTATATTAATTGGTGCTCCCGATATAAGTTTTCCTCGAATAAATAATATAAGATTTTGACTTTTACCCCCTTCATTTATCTTATTATTATGTAGGTCTATAGTTGAGGGTGGAGTTGGAACTGGGTGAACTGTTTATCCTCCACTATCAGGACCTGTAGCTCACTCTGGTTCATCAGTAGATCTTGCTATTTTCTCATT…	618	CFWPA313-11	Physella sp.	Physa sp.	34.241	-117.885	USA	CA	Bear Creek
1	1	a0523	18	32	>Physella_sp._CA_CFWPA314-11	AACATTATATTTAATTTTTGGAATTTGGTGTGGCTTGGTCGGTACAGGCTTAAGCTTGTTAATTCGTTTGGAATTAGGAACATCTCTGGTACTATTGGATGAACATTTTTATAATGTAATCGTTACAGCACATGCTTTTGTAATGATTTTTTTTATAGTTATACCTATAATAATTGGAGGCTTTGGGAATTGAATAGTACCTATATTAATTGGTGCACCCGATATAAGCTTTCCTCGAATAAATAATATAAGTTTTTGACTTTTACCCCCTTCATTTATCTTATTATTATGTAGGTCTATAGTTGAGGGTGGGGTTGGAACTGGATGAACAGTTTATCCTCCACTATCAGGACCTGTAGCTCACTCTGGTTCATCAGTAGATCTTGCTATTTTCTCATT…	622	CFWPA314-11	Physella sp.	Physa sp.	34.241	-117.885	USA	CA	Bear Creek
1	1	a0555	18	32	>Physella_sp._CA_CFWPA315-11	AACATTGTATTTAATTTTTGGGATTTGGTGTGGCTTGGTCGGTACAGGCTTAAGCTTGTTAATTCGTTTGGAATTAGGAACATCTCTGGTACTATTGGATGAACATTTTTATAATGTAATCGTTACAGCACATGCTTTTGTAATGATTTTTTTTATAGTTATACCTATAATAATTGGAGGCTTTGGGAATTGAATAGTACCTATATTAATTGGTGCTCCCGATATAAGCTTTCCTCGAATAAATAATATAAGATTTTGACTTTTACCCCCTTCATTTATCTTATTATTATGTAGGTCTATAGTTGAGGGTGGGGTTGGAACTGGGTGAACTGTTTATCCTCCACTATCAGGACCTGTAGCTCACTCTGGTTCATCAGTAGATCTTGCTATTTTCTCATT…	622	CFWPA315-11	Physella sp.	Physa sp.	34.241	-117.885	USA	CA	Bear Creek
1	1	a0581	18	32	>Physella_sp._CA_CFWPA316-11	AACATTATATTTAATTTTTGGGATTTGGTGTGGCTTGGTCGGTACAGGCTTAAGCTTGTTAATTCGTTTGGAATTAGGAACATCTCTGGTACTATTGGATGAACATTTTTATAATGTAATCGTTACAGCACATGCTTTTGTAATGATTTTTTTTATAGTTATACCTATAATAATTGGAGGCTTTGGGAATTGAATAGTACCTATATTAATTGGTGCTCCCGATATAAGTTTTCCTCGAATAAATAATATAAGATTTTGACTTTTACCCCCTTCATTTATCTTATTATTATGTAGGTCTATAGTTGAGGGTGGAGTTGGAACTGGGTGAACTGTTTATCCTCCACTATCAGGACCTGTAGCTCACTCTGGTTCATCAGTAGATCTTGCTATTTTCTCATT…	618	CFWPA316-11	Physella sp.	Physa sp.	34.241	-117.885	USA	CA	Bear Creek
1	1	a0505	18	32	>Physella_sp._CA_CFWPA317-11	AACATTATATTTAATTTTTGGGATTTGGTGTGGCTTGGTCGGTACAGGCTTAAGCTTATTAATTCGTTTGGAATTAGGAACATCTCTGGTACTATTGGATGAACATTTTTATAATGTAATCGTTACAGCACATGCTTTTGTAATGATTTTCTTTATAGTTATACCTATAATAATTGGAGGCTTTGGGAATTGAATAGTACCTATATTAATTGGTGCACCCGATATAAGCTTTCCTCGAATAAATAATATAAGATTTTGACTTTTACCCCCTTCATTTATCTTATTATTATGTAGGTCTATAGTTGAGGGTGGGGTTGGAACTGGGTGAACTGTTTATCCTCCACTATCAGGACCTGTAGCTCACTCTGGTTCATCAGTAGATCTTGCTATTTTCTCATT…	618	CFWPA317-11	Physella sp.	Physa sp.	34.241	-117.885	USA	CA	Bear Creek
1	1	a0626	18	32	>Physella_sp._CA_CFWPA318-11	AACATTATATTTAATTTTTGGGATTTGGTGTGGCTTGGTCGGTACAGGCTTAAGCTTGTTAATTCGTTTGGAATTAGGAACATCTCTGGTACTATTGGATGAACATTTTTATAATGTAATCGTTACAGCACATGCTTTTGTAATGATTTTTTTTATAGTTATACCTATAATAATTGGAGGCTTTGGGAATTGAATAGTACCTATATTAATTGGTGCTCCCGATATAAGTTTTCCTCGAATAAATAATATAAGATTTTGACTTTTACCCCCTTCATTTATCTTATTATTATGTAGGTCTATAGTTGAGGGTGGAGTTGGAACTGGGTGAACTGTTTATCCTCCACTATCAGGACCTGTAGCTCACTCTGGTTCATCAGTAGATCTTGCTATTTTCTCATT…	622	CFWPA318-11	Physella sp.	Physa sp.	34.241	-117.885	USA	CA	Bear Creek
1	1	a0563	18	32	>Physella_sp._CA_CFWPA319-11	AACATTATATTTAATTTTTGGGATTTGGTGTGGCTTGGTCGGTACAGGCTTAAGCTTGTTAATTCGTTTGGAATTAGGAACATCTCTGGTACTATTGGATGAACATTTTTATAATGTAATCGTTACAGCACATGCTTTTGTAATGATTTTTTTTATAGTTATACCTATAATAATTGGAGGCTTTGGGAATTGAATAGTACCTATATTAATTGGTGCTCCCGATATAAGCTTTCCTCGAATAAATAATATAAGATTTTGACTTTTACCCCCTTCATTTATCTTATTATTATGTAGGTCCATAGTTGAGGGTGGGGTTGGAACTGGGTGAACTGTTTATCCTCCACTATCAGGACCTGTAGCTCACTCTGGTTCATCAGTAGATCTTGCTATTTTCTCATT…	622	CFWPA319-11	Physella sp.	Physa sp.	34.241	-117.885	USA	CA	Bear Creek
1	1	a0601	18	32	>Physella_sp._CA_CFWPA320-11	AACATTATATTTAATTTTTGGGATTTGGTGTGGCTTGGTCGGTACAGGCTTAAGCTTGTTAATTCGTTTGGAATTAGGAACATCTCTGGTACTATTGGATGAACATTTTTATAATGTAATCGTTACAGCACATGCTTTTGTAATGATTTTTTTTATAGTTATACCTATAATAATTGGAGGCTTTGGGAATTGAATAGTACCTATATTAATTGGTGCTCCCGATATAAGTTTTCCTCGAATAAATAATATAAGATTTTGACTTTTACCCCCTTCATTTATCTTATTATTATGTAGGTCTATAGTTGAGGGTGGAGTTGGAACTGGGTGAACTGTTTATCCTCCACTATCAGGACCTGTAGCTCACTCTGGTTCATCAGTAGATCTTGCTATTTTCTCATT…	622	CFWPA320-11	Physella sp.	Physa sp.	34.241	-117.885	USA	CA	Bear Creek
1	1	a0609	18	32	>Physella_sp._CA_CFWPA321-11	AACATTATATTTAATTTTTGGGATTTGGTGTGGCTTGGTCGGTACAGGCTTAAGCTTGTTAATTCGTTTGGAATTAGGAACATCTCTGGTACTATTGGATGAACATTTTTATAATGTAATCGTTACAGCACATGCTTTTGTAATGATTTTTTTTATAGTTATACCTATAATAATTGGAGGCTTTGGGAATTGAATAGTACCTATATTAATTGGTGCTCCCGATATAAGTTTTCCTCGAATAAATAATATAAGATTTTGACTTTTACCCCCTTCATTTATCTTATTATTATGTAGGTCTATAGTTGAGGGTGGAGTTGGAACTGGGTGAACTGTTTATCCTCCACTATCAGGACCTGTAGCTCACTCTGGTTCATCAGTAGATCTTGCTATTTTCTCATT…	622	CFWPA321-11	Physella sp.	Physa sp.	34.241	-117.885	USA	CA	Bear Creek
1	1	a0638	18	32	>Physella_sp._CA_CFWPA322-11	AACATTATATTTAATTTTTGGGATTTGGTGTGGCTTGGTCGGTACAGGCTTAAGCTTGTTAATTCGTTTGGAATTAGGAACATCTCTGGTACTATTGGATGAACATTTTTATAATGTAATCGTTACAGCACATGCTTTTGTAATGATTTTTTTTATAGTTATACCTATAATAATTGGAGGCTTTGGGAATTGAATAGTACCTATATTAATTGGTGCTCCCGATATAAGTTTTCCTCGAATAAATAATATAAGATTTTGACTTTTACCCCCTTCATTTATCTTATTATTATGTAGGTCTATAGTTGAGGGTGGAGTTGGAACTGGGTGAACTGTTTATCCTCCACTATCAGGACCTGTAGCTCACTCTGGTTCATCAGTAGATCTTGCTATTTTCTCATT…	622	CFWPA322-11	Physella sp.	Physa sp.	34.241	-117.885	USA	CA	Bear Creek
1	1	a0518	18	32	>Physella_sp._CA_CFWPA323-11	AACATTATATTTAATTTTTGGAATTTGGTGTGGCTTGGTCGGTACAGGCTTAAGCTTGTTAATTCGTTTGGAATTAGGAACATCTCTGGTACTATTGGATGAACATTTTTATAATGTAATCGTTACAGCACATGCTTTTGTAATGATTTTTTTTATAGTTATACCTATAATAATTGGAGGCTTTGGGAATTGAATAGTACCTATATTAATTGGTGCACCCGATATAAGCTTTCCTCGAATAAATAATATAAGTTTTTGACTTTTACCCCCTTCATTTATCTTATTATTATGTAGGTCTATAGTTGAGGGTGGGGTTGGAACTGGATGAACAGTTTATCCTCCACTATCAGGACCTGTAGCTCACTCTGGTTCATCAGTAGATCTTGCTATTTTCTCATT…	618	CFWPA323-11	Physella sp.	Physa sp.	34.241	-117.885	USA	CA	Bear Creek
1	1	a0604	18	32	>Physella_sp._CA_CFWPA324-11	AACATTATATTTAATTTTTGGGATTTGGTGTGGCTTGGTCGGTACAGGCTTAAGCTTGTTAATTCGTTTGGAATTAGGAACATCTCTGGTACTATTGGATGAACATTTTTATAATGTAATCGTTACAGCACATGCTTTTGTAATGATTTTTTTTATAGTTATACCTATAATAATTGGAGGCTTTGGGAATTGAATAGTACCTATATTAATTGGTGCTCCCGATATAAGTTTTCCTCGAATAAATAATATAAGATTTTGACTTTTACCCCCTTCATTTATCTTATTATTATGTAGGTCTATAGTTGAGGGTGGAGTTGGAACTGGGTGAACTGTTTATCCTCCACTATCAGGACCTGTAGCTCACTCTGGTTCATCAGTAGATCTTGCTATTTTCTCATT…	622	CFWPA324-11	Physella sp.	Physa sp.	34.241	-117.885	USA	CA	Bear Creek
1	1	a0582	18	32	>Physella_sp._CA_CFWPA325-11	AACATTATATTTAATTTTTGGGATTTGGTGTGGCTTGGTCGGTACAGGCTTAAGCTTGTTAATTCGTTTGGAATTAGGAACATCTCTGGTACTATTGGATGAACATTTTTATAATGTAATCGTTACAGCACATGCTTTTGTAATGATTTTTTTTATAGTTATACCTATAATAATTGGAGGCTTTGGGAATTGAATAGTACCTATATTAATTGGTGCTCCCGATATAAGTTTTCCTCGAATAAATAATATAAGATTTTGACTTTTACCCCCTTCATTTATCTTATTATTATGTAGGTCTATAGTTGAGGGTGGAGTTGGAACTGGGTGAACTGTTTATCCTCCACTATCAGGACCTGTAGCTCACTCTGGTTCATCAGTAGATCTTGCTATTTTCTCATT…	618	CFWPA325-11	Physella sp.	Physa sp.	34.241	-117.885	USA	CA	Bear Creek
1	2	a0597	18	32	>Physella_sp._CA_CFWPA326-11	AACATTATATTTAATTTTTGGGATTTGGTGTGGCTTGGTCGGTACAGGCTTAAGCTTGTTAATTCGTTTGGAATTAGGAACATCTCTGGTACTATTGGATGAACATTTTTATAATGTAATCGTTACAGCACATGCTTTTGTAATGATTTTTTTTATAGTTATACCTATAATAATTGGAGGCTTTGGGAATTGAATAGTACCTATATTAATTGGTGCTCCCGATATAAGTTTTCCTCGAATAAATAATATAAGATTTTGACTTTTACCCCCTTCATTTATCTTATTATTATGTAGGTCTATAGTTGAGGGTGGAGTTGGAACTGGGTGAACTGTTTATCCTCCACTATCAGGACCTGTAGCTCACTCTGGTTCATCAGTAGATCTTGCTATTTTCTCATT…	541	CFWPA326-11	Physella sp.	Physa sp.	34.241	-117.885	USA	CA	Bear Creek
1	1	a0622	18	32	>Physella_sp._CA_CFWPA327-11	AACATTATATTTAATTTTTGGGATTTGGTGTGGCTTGGTCGGTACAGGCTTAAGCTTGTTAATTCGTTTGGAATTAGGAACATCTCTGGTACTATTGGATGAACATTTTTATAATGTAATCGTTACAGCACATGCTTTTGTAATGATTTTTTTTATAGTTATACCTATAATAATTGGAGGCTTTGGGAATTGAATAGTACCTATATTAATTGGTGCTCCCGATATAAGTTTTCCTCGAATAAATAATATAAGATTTTGACTTTTACCCCCTTCATTTATCTTATTATTATGTAGGTCTATAGTTGAGGGTGGAGTTGGAACTGGGTGAACTGTTTATCCTCCACTATCAGGACCTGTAGCTCACTCTGGTTCATCAGTAGATCTTGCTATTTTCTCATT…	622	CFWPA327-11	Physella sp.	Physa sp.	34.241	-117.885	USA	CA	Bear Creek
1	1	a0586	18	32	>Physella_sp._CA_CFWPA328-11	AACATTATATTTAATTTTTGGGATTTGGTGTGGCTTGGTCGGTACAGGCTTAAGCTTGTTAATTCGTTTGGAATTAGGAACATCTCTGGTACTATTGGATGAACATTTTTATAATGTAATCGTTACAGCACATGCTTTTGTAATGATTTTTTTTATAGTTATACCTATAATAATTGGAGGCTTTGGGAATTGAATAGTACCTATATTAATTGGTGCTCCCGATATAAGTTTTCCTCGAATAAATAATATAAGATTTTGACTTTTACCCCCTTCATTTATCTTATTATTATGTAGGTCTATAGTTGAGGGTGGAGTTGGAACTGGGTGAACTGTTTATCCTCCACTATCAGGACCTGTAGCTCACTCTGGTTCATCAGTAGATCTTGCTATTTTCTCATT…	617	CFWPA328-11	Physella sp.	Physa sp.	34.241	-117.885	USA	CA	Bear Creek
1	1	a0623	18	32	>Physella_sp._CA_CFWPA329-11	AACATTATATTTAATTTTTGGGATTTGGTGTGGCTTGGTCGGTACAGGCTTAAGCTTGTTAATTCGTTTGGAATTAGGAACATCTCTGGTACTATTGGATGAACATTTTTATAATGTAATCGTTACAGCACATGCTTTTGTAATGATTTTTTTTATAGTTATACCTATAATAATTGGAGGCTTTGGGAATTGAATAGTACCTATATTAATTGGTGCTCCCGATATAAGTTTTCCTCGAATAAATAATATAAGATTTTGACTTTTACCCCCTTCATTTATCTTATTATTATGTAGGTCTATAGTTGAGGGTGGAGTTGGAACTGGGTGAACTGTTTATCCTCCACTATCAGGACCTGTAGCTCACTCTGGTTCATCAGTAGATCTTGCTATTTTCTCATT…	622	CFWPA329-11	Physella sp.	Physa sp.	34.241	-117.885	USA	CA	Bear Creek
1	1	a0583	18	32	>Physella_sp._CA_CFWPA330-11	AACATTATATTTAATTTTTGGGATTTGGTGTGGCTTGGTCGGTACAGGCTTAAGCTTGTTAATTCGTTTGGAATTAGGAACATCTCTGGTACTATTGGATGAACATTTTTATAATGTAATCGTTACAGCACATGCTTTTGTAATGATTTTTTTTATAGTTATACCTATAATAATTGGAGGCTTTGGGAATTGAATAGTACCTATATTAATTGGTGCTCCCGATATAAGTTTTCCTCGAATAAATAATATAAGATTTTGACTTTTACCCCCTTCATTTATCTTATTATTATGTAGGTCTATAGTTGAGGGTGGAGTTGGAACTGGGTGAACTGTTTATCCTCCACTATCAGGACCTGTAGCTCACTCTGGTTCATCAGTAGATCTTGCTATTTTCTCATT…	618	CFWPA330-11	Physella sp.	Physa sp.	34.241	-117.885	USA	CA	Bear Creek
1	1	a0589	18	32	>Physella_sp._CA_CFWPA331-11	AACATTATATTTAATTTTTGGGATTTGGTGTGGCTTGGTCGGTACAGGCTTAAGCTTGTTAATTCGTTTGGAATTAGGAACATCTCTGGTACTATTGGATGAACATTTTTATAATGTAATCGTTACAGCACATGCTTTTGTAATGATTTTTTTTATAGTTATACCTATAATAATTGGAGGCTTTGGGAATTGAATAGTACCTATATTAATTGGTGCTCCCGATATAAGTTTTCCTCGAATAAATAATATAAGATTTTGACTTTTACCCCCTTCATTTATCTTATTATTATGTAGGTCTATAGTTGAGGGTGGAGTTGGAACTGGGTGAACTGTTTATCCTCCACTATCAGGACCTGTAGCTCACTCTGGTTCATCAGTAGATCTTGCTATTTTCTCATT…	607	CFWPA331-11	Physella sp.	Physa sp.	34.241	-117.885	USA	CA	Bear Creek
1	1	a0574	18	32	>Physella_sp._CA_CFWPA332-11	AACATTATATTTAATTTTTGGGATTTGGTGTGGCTTGGTCGGTACAGGCTTAAGCTTGTTAATTCGTTTGGAATTAGGAACATCTCTGGTACTATTGGATGAACATTTTTATAATGTAATCGTTACAGCACATGCTTTTGTAATGATTTTTTTTATAGTTATACCTATAATAATTGGAGGCTTTGGGAATTGAATAGTACCTATATTAATTGGTGCTCCCGATATAAGTTTTCCTCGAATAAATAATATAAGATTTTGACTTTTACCCCCTTCATTTATCTTATTATTATGTAGGTCTATAGTTGAGGGTGGAGTTGGAACTGGGTGAACTGTTTATCCTCCACTATCAGGACCTGTAGCTCACTCTGGTTCATCAGTAGATCTTGCTATTTTCTCATT…	619	CFWPA332-11	Physella sp.	Physa sp.	34.241	-117.885	USA	CA	Bear Creek
1	2	a0595	18	32	>Physella_sp._CA_CFWPA333-11	NNNNNNNNNNNNNNNNNNNNNNNNNNNNNNNNNNNNNNNNNNNNNNGGCTTAAGCTTGTTAATTCGTTTGGAATTAGGAACATCTCTGGTACTATTGGATGAACATTTTTATAATGTAATCGTTACAGCACATGCTTTTGTAATGATTTTTTTTATAGTTATACCTATAATAATTGGAGGCTTTGGGAATTGAATAGTACCTATATTAATTGGTGCTCCCGATATAAGTTTTCCTCGAATAAATAATATAAGATTTTGACTTTTACCCCCTTCATTTATCTTATTATTATGTAGGTCTATAGTTGAGGGTGGAGTTGGAACTGGGTGAACTGTTTATCCTCCACTATCAGGACCTGTAGCTCACTCTGGTTCATCAGTAGATCTTGCTATTTTCTCATT…	519	CFWPA333-11	Physella sp.	Physa sp.	34.241	-117.885	USA	CA	Bear Creek
1	1	a0540	18	32	>Physella_sp._CA_CFWPA334-11	AACATTGTATTTAATTTTTGGGATTTGGTGTGGCTTGGTCGGTACAGGCTTAAGCTTGTTAATTCGTTTGGAATTAGGAACATCTCTGGTACTATTGGATGAACATTTTTATAATGTAATCGTTACAGCACATGCTTTTGTAATGATTTTTTTTATAGTTATACCTATAATAATTGGAGGCTTTGGGAATTGAATAGTACCTATATTAATTGGTGCTCCCGATATAAGCTTTCCTCGAATAAATAATATAAGATTTTGACTTTTACCCCCTTCATTTATCTTATTATTATGTAGGTCTATAGTTGAGGGTGGGGTTGGAACTGGGTGAACTGTTTATCCTCCACTATCAGGACCTGTAGCTCACTCTGGTTCATCAGTAGATCTTGCTATTTTCTCATT…	622	CFWPA334-11	Physella sp.	Physa sp.	34.241	-117.885	USA	CA	Bear Creek
1	1	a0606	18	32	>Physella_sp._CA_CFWPA335-11	AACATTATATTTAATTTTTGGGATTTGGTGTGGCTTGGTCGGTACAGGCTTAAGCTTGTTAATTCGTTTGGAATTAGGAACATCTCTGGTACTATTGGATGAACATTTTTATAATGTAATCGTTACAGCACATGCTTTTGTAATGATTTTTTTTATAGTTATACCTATAATAATTGGAGGCTTTGGGAATTGAATAGTACCTATATTAATTGGTGCTCCCGATATAAGTTTTCCTCGAATAAATAATATAAGATTTTGACTTTTACCCCCTTCATTTATCTTATTATTATGTAGGTCTATAGTTGAGGGTGGAGTTGGAACTGGGTGAACTGTTTATCCTCCACTATCAGGACCTGTAGCTCACTCTGGTTCATCAGTAGATCTTGCTATTTTCTCATT…	622	CFWPA335-11	Physella sp.	Physa sp.	34.241	-117.885	USA	CA	Bear Creek
1	1	a0580	18	32	>Physella_sp._CA_CFWPA336-11	AACATTATATTTAATTTTTGGGATTTGGTGTGGCTTGGTCGGTACAGGCTTAAGCTTGTTAATTCGTTTGGAATTAGGAACATCTCTGGTACTATTGGATGAACATTTTTATAATGTAATCGTTACAGCACATGCTTTTGTAATGATTTTTTTTATAGTTATACCTATAATAATTGGAGGCTTTGGGAATTGAATAGTACCTATATTAATTGGTGCTCCCGATATAAGTTTTCCTCGAATAAATAATATAAGATTTTGACTTTTACCCCCTTCATTTATCTTATTATTATGTAGGTCTATAGTTGAGGGTGGAGTTGGAACTGGGTGAACTGTTTATCCTCCACTATCAGGACCTGTAGCTCACTCTGGTTCATCAGTAGATCTTGCTATTTTCTCATT…	618	CFWPA336-11	Physella sp.	Physa sp.	34.241	-117.885	USA	CA	Bear Creek
1	1	a0588	18	32	>Physella_sp._CA_CFWPA337-11	AACATTATATTTAATTTTTGGGATTTGGTGTGGCTTGGTCGGTACAGGCTTAAGCTTGTTAATTCGTTTGGAATTAGGAACATCTCTGGTACTATTGGATGAACATTTTTATAATGTAATCGTTACAGCACATGCTTTTGTAATGATTTTTTTTATAGTTATACCTATAATAATTGGAGGCTTTGGGAATTGAATAGTACCTATATTAATTGGTGCTCCCGATATAAGTTTTCCTCGAATAAATAATATAAGATTTTGACTTTTACCCCCTTCATTTATCTTATTATTATGTAGGTCTATAGTTGAGGGTGGAGTTGGAACTGGGTGAACTGTTTATCCTCCACTATCAGGACCTGTAGCTCACTCTGGTTCATCAGTAGATCTTGCTATTTTCTCATT…	612	CFWPA337-11	Physella sp.	Physa sp.	34.241	-117.885	USA	CA	Bear Creek
1	1	a0636	18	32	>Physella_sp._CA_CFWPA338-11	AACATTATATTTAATTTTTGGGATTTGGTGTGGCTTGGTCGGTACAGGCTTAAGCTTGTTAATTCGTTTGGAATTAGGAACATCTCTGGTACTATTGGATGAACATTTTTATAATGTAATCGTTACAGCACATGCTTTTGTAATGATTTTTTTTATAGTTATACCTATAATAATTGGAGGCTTTGGGAATTGAATAGTACCTATATTAATTGGTGCTCCCGATATAAGTTTTCCTCGAATAAATAATATAAGATTTTGACTTTTACCCCCTTCATTTATCTTATTATTATGTAGGTCTATAGTTGAGGGTGGAGTTGGAACTGGGTGAACTGTTTATCCTCCACTATCAGGACCTGTAGCTCACTCTGGTTCATCAGTAGATCTTGCTATTTTCTCATT…	622	CFWPA338-11	Physella sp.	Physa sp.	34.241	-117.885	USA	CA	Bear Creek
1	1	a0611	18	32	>Physella_sp._CA_CFWPA339-11	AACATTATATTTAATTTTTGGGATTTGGTGTGGCTTGGTCGGTACAGGCTTAAGCTTGTTAATTCGTTTGGAATTAGGAACATCTCTGGTACTATTGGATGAACATTTTTATAATGTAATCGTTACAGCACATGCTTTTGTAATGATTTTTTTTATAGTTATACCTATAATAATTGGAGGCTTTGGGAATTGAATAGTACCTATATTAATTGGTGCTCCCGATATAAGTTTTCCTCGAATAAATAATATAAGATTTTGACTTTTACCCCCTTCATTTATCTTATTATTATGTAGGTCTATAGTTGAGGGTGGAGTTGGAACTGGGTGAACTGTTTATCCTCCACTATCAGGACCTGTAGCTCACTCTGGTTCATCAGTAGATCTTGCTATTTTCTCATT…	622	CFWPA339-11	Physella sp.	Physa sp.	34.241	-117.885	USA	CA	Bear Creek
1	1	a0602	18	32	>Physella_sp._CA_CFWPA340-11	AACATTATATTTAATTTTTGGGATTTGGTGTGGCTTGGTCGGTACAGGCTTAAGCTTGTTAATTCGTTTGGAATTAGGAACATCTCTGGTACTATTGGATGAACATTTTTATAATGTAATCGTTACAGCACATGCTTTTGTAATGATTTTTTTTATAGTTATACCTATAATAATTGGAGGCTTTGGGAATTGAATAGTACCTATATTAATTGGTGCTCCCGATATAAGTTTTCCTCGAATAAATAATATAAGATTTTGACTTTTACCCCCTTCATTTATCTTATTATTATGTAGGTCTATAGTTGAGGGTGGAGTTGGAACTGGGTGAACTGTTTATCCTCCACTATCAGGACCTGTAGCTCACTCTGGTTCATCAGTAGATCTTGCTATTTTCTCATT…	622	CFWPA340-11	Physella sp.	Physa sp.	34.241	-117.885	USA	CA	Bear Creek
1	1	a0554	18	32	>Physella_sp._CA_CFWPA341-11	AACATTGTATTTAATTTTTGGGATTTGGTGTGGCTTGGTCGGTACAGGCTTAAGCTTGTTAATTCGTTTGGAATTAGGAACATCTCTGGTACTATTGGATGAACATTTTTATAATGTAATCGTTACAGCACATGCTTTTGTAATGATTTTTTTTATAGTTATACCTATAATAATTGGAGGCTTTGGGAATTGAATAGTACCTATATTAATTGGTGCTCCCGATATAAGCTTTCCTCGAATAAATAATATAAGATTTTGACTTTTACCCCCTTCATTTATCTTATTATTATGTAGGTCTATAGTTGAGGGTGGGGTTGGAACTGGGTGAACTGTTTATCCTCCACTATCAGGACCTGTAGCTCACTCTGGTTCATCAGTAGATCTTGCTATTTTCTCATT…	622	CFWPA341-11	Physella sp.	Physa sp.	34.241	-117.885	USA	CA	Bear Creek
1	1	a0603	18	32	>Physella_sp._CA_CFWPA342-11	AACATTATATTTAATTTTTGGGATTTGGTGTGGCTTGGTCGGTACAGGCTTAAGCTTGTTAATTCGTTTGGAATTAGGAACATCTCTGGTACTATTGGATGAACATTTTTATAATGTAATCGTTACAGCACATGCTTTTGTAATGATTTTTTTTATAGTTATACCTATAATAATTGGAGGCTTTGGGAATTGAATAGTACCTATATTAATTGGTGCTCCCGATATAAGTTTTCCTCGAATAAATAATATAAGATTTTGACTTTTACCCCCTTCATTTATCTTATTATTATGTAGGTCTATAGTTGAGGGTGGAGTTGGAACTGGGTGAACTGTTTATCCTCCACTATCAGGACCTGTAGCTCACTCTGGTTCATCAGTAGATCTTGCTATTTTCTCATT…	622	CFWPA342-11	Physella sp.	Physa sp.	34.241	-117.885	USA	CA	Bear Creek
1	1	a0640	18	32	>Physella_sp._CA_CFWPA344-11	AACATTATATTTAATTTTTGGGATTTGGTGTGGCTTGGTCGGTACAGGCTTAAGCTTGTTAATTCGTTTGGAATTAGGAACATCTCTGGTACTATTGGATGAACATTTTTATAATGTAATCGTTACAGCACATGCTTTTGTAATGATTTTTTTTATAGTTATACCTATAATAATTGGAGGCTTTGGGAATTGAATAGTACCTATATTAATTGGTGCTCCCGATATAAGTTTTCCTCGAATAAATAATATAAGATTTTGACTTTTACCCCCTTCATTTATCTTATTATTATGTAGGTCTATAGTTGAGGGTGGAGTTGGAACTGGGTGAACTGTTTATCCTCCACTATCAGGACCTGTAGCTCACTCTGGTTCATCAGTAGATCTTGCTATTTTCTCATT…	622	CFWPA344-11	Physella sp.	Physa sp.	34.241	-117.885	USA	CA	Bear Creek
1	1	a0549	18	32	>Physella_sp._CA_CFWPA345-11	AACATTGTATTTAATTTTTGGGATTTGGTGTGGCTTGGTCGGTACAGGCTTAAGCTTGTTAATTCGTTTGGAATTAGGAACATCTCTGGTACTATTGGATGAACATTTTTATAATGTAATCGTTACAGCACATGCTTTTGTAATGATTTTTTTTATAGTTATACCTATAATAATTGGAGGCTTTGGGAATTGAATAGTACCTATATTAATTGGTGCTCCCGATATAAGCTTTCCTCGAATAAATAATATAAGATTTTGACTTTTACCCCCTTCATTTATCTTATTATTATGTAGGTCTATAGTTGAGGGTGGGGTTGGAACTGGGTGAACTGTTTATCCTCCACTATCAGGACCTGTAGCTCACTCTGGTTCATCAGTAGATCTTGCTATTTTCTCATT…	622	CFWPA345-11	Physella sp.	Physa sp.	34.241	-117.885	USA	CA	Bear Creek
1	1	a0629	18	32	>Physella_sp._CA_CFWPA346-11	AACATTATATTTAATTTTTGGGATTTGGTGTGGCTTGGTCGGTACAGGCTTAAGCTTGTTAATTCGTTTGGAATTAGGAACATCTCTGGTACTATTGGATGAACATTTTTATAATGTAATCGTTACAGCACATGCTTTTGTAATGATTTTTTTTATAGTTATACCTATAATAATTGGAGGCTTTGGGAATTGAATAGTACCTATATTAATTGGTGCTCCCGATATAAGTTTTCCTCGAATAAATAATATAAGATTTTGACTTTTACCCCCTTCATTTATCTTATTATTATGTAGGTCTATAGTTGAGGGTGGAGTTGGAACTGGGTGAACTGTTTATCCTCCACTATCAGGACCTGTAGCTCACTCTGGTTCATCAGTAGATCTTGCTATTTTCTCATT…	622	CFWPA346-11	Physella sp.	Physa sp.	34.241	-117.885	USA	CA	Bear Creek
1	1	a0627	18	32	>Physella_sp._CA_CFWPA347-11	AACATTATATTTAATTTTTGGGATTTGGTGTGGCTTGGTCGGTACAGGCTTAAGCTTGTTAATTCGTTTGGAATTAGGAACATCTCTGGTACTATTGGATGAACATTTTTATAATGTAATCGTTACAGCACATGCTTTTGTAATGATTTTTTTTATAGTTATACCTATAATAATTGGAGGCTTTGGGAATTGAATAGTACCTATATTAATTGGTGCTCCCGATATAAGTTTTCCTCGAATAAATAATATAAGATTTTGACTTTTACCCCCTTCATTTATCTTATTATTATGTAGGTCTATAGTTGAGGGTGGAGTTGGAACTGGGTGAACTGTTTATCCTCCACTATCAGGACCTGTAGCTCACTCTGGTTCATCAGTAGATCTTGCTATTTTCTCATT…	622	CFWPA347-11	Physella sp.	Physa sp.	34.241	-117.885	USA	CA	Bear Creek
1	1	a0573	18	32	>Physella_sp._CA_CFWPA348-11	AACATTATATTTAATTTTTGGGATTTGGTGTGGCTTGGTCGGTACAGGCTTAAGCTTGTTAATTCGTTTGGAATTAGGAACATCTCTGGTACTATTGGATGAACATTTTTATAATGTGATCGTTACAGCACATGCTTTTGTAATGATTTTTTTTATAGTTATACCTATAATAATTGGAGGCTTTGGGAATTGAATAGTACCTATATTAATTGGTGCTCCCGATATAAGTTTTCCTCGAATAAATAATATAAGATTTTGACTTTTACCCCCTTCATTTATCTTATTATTATGTAGGTCTATAGTTGAGGGTGGAGTTGGAACTGGGTGAACTGTTTATCCTCCACTATCAGGACCTGTAGCTCACTCTGGTTCATCAGTAGATCTTGCTATTTTCTCATT…	622	CFWPA348-11	Physella sp.	Physa sp.	34.241	-117.885	USA	CA	Bear Creek
1	1	a0625	18	32	>Physella_sp._CA_CFWPA349-11	AACATTATATTTAATTTTTGGGATTTGGTGTGGCTTGGTCGGTACAGGCTTAAGCTTGTTAATTCGTTTGGAATTAGGAACATCTCTGGTACTATTGGATGAACATTTTTATAATGTAATCGTTACAGCACATGCTTTTGTAATGATTTTTTTTATAGTTATACCTATAATAATTGGAGGCTTTGGGAATTGAATAGTACCTATATTAATTGGTGCTCCCGATATAAGTTTTCCTCGAATAAATAATATAAGATTTTGACTTTTACCCCCTTCATTTATCTTATTATTATGTAGGTCTATAGTTGAGGGTGGAGTTGGAACTGGGTGAACTGTTTATCCTCCACTATCAGGACCTGTAGCTCACTCTGGTTCATCAGTAGATCTTGCTATTTTCTCATT…	622	CFWPA349-11	Physella sp.	Physa sp.	34.241	-117.885	USA	CA	Bear Creek
1	1	a0543	18	32	>Physella_sp._CA_CFWPA350-11	AACATTGTATTTAATTTTTGGGATTTGGTGTGGCTTGGTCGGTACAGGCTTAAGCTTGTTAATTCGTTTGGAATTAGGAACATCTCTGGTACTATTGGATGAACATTTTTATAATGTAATCGTTACAGCACATGCTTTTGTAATGATTTTTTTTATAGTTATACCTATAATAATTGGAGGCTTTGGGAATTGAATAGTACCTATATTAATTGGTGCTCCCGATATAAGCTTTCCTCGAATAAATAATATAAGATTTTGACTTTTACCCCCTTCATTTATCTTATTATTATGTAGGTCTATAGTTGAGGGTGGGGTTGGAACTGGGTGAACTGTTTATCCTCCACTATCAGGACCTGTAGCTCACTCTGGTTCATCAGTAGATCTTGCTATTTTCTCATT…	622	CFWPA350-11	Physella sp.	Physa sp.	34.241	-117.885	USA	CA	Bear Creek
1	1	a0631	18	32	>Physella_sp._CA_CFWPA351-11	AACATTATATTTAATTTTTGGGATTTGGTGTGGCTTGGTCGGTACAGGCTTAAGCTTGTTAATTCGTTTGGAATTAGGAACATCTCTGGTACTATTGGATGAACATTTTTATAATGTAATCGTTACAGCACATGCTTTTGTAATGATTTTTTTTATAGTTATACCTATAATAATTGGAGGCTTTGGGAATTGAATAGTACCTATATTAATTGGTGCTCCCGATATAAGTTTTCCTCGAATAAATAATATAAGATTTTGACTTTTACCCCCTTCATTTATCTTATTATTATGTAGGTCTATAGTTGAGGGTGGAGTTGGAACTGGGTGAACTGTTTATCCTCCACTATCAGGACCTGTAGCTCACTCTGGTTCATCAGTAGATCTTGCTATTTTCTCATT…	622	CFWPA351-11	Physella sp.	Physa sp.	34.241	-117.885	USA	CA	Bear Creek
1	1	a0599	18	32	>Physella_sp._CA_CFWPA352-11	AACATTATATTTAATTTTTGGGATTTGGTGTGGCTTGGTCGGTACAGGCTTAAGCTTGTTAATTCGTTTGGAATTAGGAACATCTCTGGTACTATTGGATGAACATTTTTATAATGTAATCGTTACAGCACATGCTTTTGTAATGATTTTTTTTATAGTTATACCTATAATAATTGGAGGCTTTGGGAATTGAATAGTACCTATATTAATTGGTGCTCCCGATATAAGTTTTCCTCGAATAAATAATATAAGATTTTGACTTTTACCCCCTTCATTTATCTTATTATTATGTAGGTCTATAGTTGAGGGTGGAGTTGGAACTGGGTGAACTGTTTATCCTCCACTATCAGGACCTGTAGCTCACTCTGGTTCATCAGTAGATCTTGCTATTTTCTCATT…	622	CFWPA352-11	Physella sp.	Physa sp.	34.241	-117.885	USA	CA	Bear Creek
1	1	a0620	18	32	>Physella_sp._CA_CFWPA353-11	AACATTATATTTAATTTTTGGGATTTGGTGTGGCTTGGTCGGTACAGGCTTAAGCTTGTTAATTCGTTTGGAATTAGGAACATCTCTGGTACTATTGGATGAACATTTTTATAATGTAATCGTTACAGCACATGCTTTTGTAATGATTTTTTTTATAGTTATACCTATAATAATTGGAGGCTTTGGGAATTGAATAGTACCTATATTAATTGGTGCTCCCGATATAAGTTTTCCTCGAATAAATAATATAAGATTTTGACTTTTACCCCCTTCATTTATCTTATTATTATGTAGGTCTATAGTTGAGGGTGGAGTTGGAACTGGGTGAACTGTTTATCCTCCACTATCAGGACCTGTAGCTCACTCTGGTTCATCAGTAGATCTTGCTATTTTCTCATT…	622	CFWPA353-11	Physella sp.	Physa sp.	34.241	-117.885	USA	CA	Bear Creek
1	1	a0544	18	32	>Physella_sp._CA_CFWPA354-11	AACATTGTATTTAATTTTTGGGATTTGGTGTGGCTTGGTCGGTACAGGCTTAAGCTTGTTAATTCGTTTGGAATTAGGAACATCTCTGGTACTATTGGATGAACATTTTTATAATGTAATCGTTACAGCACATGCTTTTGTAATGATTTTTTTTATAGTTATACCTATAATAATTGGAGGCTTTGGGAATTGAATAGTACCTATATTAATTGGTGCTCCCGATATAAGCTTTCCTCGAATAAATAATATAAGATTTTGACTTTTACCCCCTTCATTTATCTTATTATTATGTAGGTCTATAGTTGAGGGTGGGGTTGGAACTGGGTGAACTGTTTATCCTCCACTATCAGGACCTGTAGCTCACTCTGGTTCATCAGTAGATCTTGCTATTTTCTCATT…	622	CFWPA354-11	Physella sp.	Physa sp.	34.241	-117.885	USA	CA	Bear Creek
1	1	a0605	18	32	>Physella_sp._CA_CFWPA355-11	AACATTATATTTAATTTTTGGGATTTGGTGTGGCTTGGTCGGTACAGGCTTAAGCTTGTTAATTCGTTTGGAATTAGGAACATCTCTGGTACTATTGGATGAACATTTTTATAATGTAATCGTTACAGCACATGCTTTTGTAATGATTTTTTTTATAGTTATACCTATAATAATTGGAGGCTTTGGGAATTGAATAGTACCTATATTAATTGGTGCTCCCGATATAAGTTTTCCTCGAATAAATAATATAAGATTTTGACTTTTACCCCCTTCATTTATCTTATTATTATGTAGGTCTATAGTTGAGGGTGGAGTTGGAACTGGGTGAACTGTTTATCCTCCACTATCAGGACCTGTAGCTCACTCTGGTTCATCAGTAGATCTTGCTATTTTCTCATT…	622	CFWPA355-11	Physella sp.	Physa sp.	34.241	-117.885	USA	CA	Bear Creek
1	1	a0612	18	32	>Physella_sp._CA_CFWPA356-11	AACATTATATTTAATTTTTGGGATTTGGTGTGGCTTGGTCGGTACAGGCTTAAGCTTGTTAATTCGTTTGGAATTAGGAACATCTCTGGTACTATTGGATGAACATTTTTATAATGTAATCGTTACAGCACATGCTTTTGTAATGATTTTTTTTATAGTTATACCTATAATAATTGGAGGCTTTGGGAATTGAATAGTACCTATATTAATTGGTGCTCCCGATATAAGTTTTCCTCGAATAAATAATATAAGATTTTGACTTTTACCCCCTTCATTTATCTTATTATTATGTAGGTCTATAGTTGAGGGTGGAGTTGGAACTGGGTGAACTGTTTATCCTCCACTATCAGGACCTGTAGCTCACTCTGGTTCATCAGTAGATCTTGCTATTTTCTCATT…	622	CFWPA356-11	Physella sp.	Physa sp.	34.241	-117.885	USA	CA	Bear Creek
1	1	a0642	18	32	>Physella_sp._CA_CFWPA357-11	AACATTATATTTAATTTTTGGGATTTGGTGTGGCTTGGTCGGTACAGGCTTAAGCTTGTTAATTCGTTTGGAATTAGGAACATCTCTGGTACTATTGGATGAACATTTTTATAATGTAATCGTTACAGCACATGCTTTTGTAATGATTTTTTTTATAGTTATACCTATAATAATTGGAGGCTTTGGGAATTGAATAGTACCTATATTAATTGGTGCTCCCGATATAAGTTTTCCTCGAATAAATAATATAAGATTTTGACTTTTACCCCCTTCATTTATCTTATTATTATGTAGGTCTATAGTTGAGGGTGGAGTTGGAACTGGGTGAACTGTTTATCCTCCACTATCAGGACCTGTAGCTCACTCTGGTTCATCAGTAGATCTTGCTATTTTCTCATT…	622	CFWPA357-11	Physella sp.	Physa sp.	34.241	-117.885	USA	CA	Bear Creek
1	1	a0618	18	32	>Physella_sp._CA_CFWPA358-11	AACATTATATTTAATTTTTGGGATTTGGTGTGGCTTGGTCGGTACAGGCTTAAGCTTGTTAATTCGTTTGGAATTAGGAACATCTCTGGTACTATTGGATGAACATTTTTATAATGTAATCGTTACAGCACATGCTTTTGTAATGATTTTTTTTATAGTTATACCTATAATAATTGGAGGCTTTGGGAATTGAATAGTACCTATATTAATTGGTGCTCCCGATATAAGTTTTCCTCGAATAAATAATATAAGATTTTGACTTTTACCCCCTTCATTTATCTTATTATTATGTAGGTCTATAGTTGAGGGTGGAGTTGGAACTGGGTGAACTGTTTATCCTCCACTATCAGGACCTGTAGCTCACTCTGGTTCATCAGTAGATCTTGCTATTTTCTCATT…	622	CFWPA358-11	Physella sp.	Physa sp.	34.241	-117.885	USA	CA	Bear Creek
1	1	a0550	18	32	>Physella_sp._CA_CFWPA359-11	AACATTGTATTTAATTTTTGGGATTTGGTGTGGCTTGGTCGGTACAGGCTTAAGCTTGTTAATTCGTTTGGAATTAGGAACATCTCTGGTACTATTGGATGAACATTTTTATAATGTAATCGTTACAGCACATGCTTTTGTAATGATTTTTTTTATAGTTATACCTATAATAATTGGAGGCTTTGGGAATTGAATAGTACCTATATTAATTGGTGCTCCCGATATAAGCTTTCCTCGAATAAATAATATAAGATTTTGACTTTTACCCCCTTCATTTATCTTATTATTATGTAGGTCTATAGTTGAGGGTGGGGTTGGAACTGGGTGAACTGTTTATCCTCCACTATCAGGACCTGTAGCTCACTCTGGTTCATCAGTAGATCTTGCTATTTTCTCATT…	622	CFWPA359-11	Physella sp.	Physa sp.	34.241	-117.885	USA	CA	Bear Creek
1	1	a0634	18	32	>Physella_sp._CA_CFWPA360-11	AACATTATATTTAATTTTTGGGATTTGGTGTGGCTTGGTCGGTACAGGCTTAAGCTTGTTAATTCGTTTGGAATTAGGAACATCTCTGGTACTATTGGATGAACATTTTTATAATGTAATCGTTACAGCACATGCTTTTGTAATGATTTTTTTTATAGTTATACCTATAATAATTGGAGGCTTTGGGAATTGAATAGTACCTATATTAATTGGTGCTCCCGATATAAGTTTTCCTCGAATAAATAATATAAGATTTTGACTTTTACCCCCTTCATTTATCTTATTATTATGTAGGTCTATAGTTGAGGGTGGAGTTGGAACTGGGTGAACTGTTTATCCTCCACTATCAGGACCTGTAGCTCACTCTGGTTCATCAGTAGATCTTGCTATTTTCTCATT…	622	CFWPA360-11	Physella sp.	Physa sp.	34.241	-117.885	USA	CA	Bear Creek
1	1	a0587	18	32	>Physella_sp._CA_CFWPA361-11	AACATTATATTTAATTTTTGGGATTTGGTGTGGCTTGGTCGGTACAGGCTTAAGCTTGTTAATTCGTTTGGAATTAGGAACATCTCTGGTACTATTGGATGAACATTTTTATAATGTAATCGTTACAGCACATGCTTTTGTAATGATTTTTTTTATAGTTATACCTATAATAATTGGAGGCTTTGGGAATTGAATAGTACCTATATTAATTGGTGCTCCCGATATAAGTTTTCCTCGAATAAATAATATAAGATTTTGACTTTTACCCCCTTCATTTATCTTATTATTATGTAGGTCTATAGTTGAGGGTGGAGTTGGAACTGGGTGAACTGTTTATCCTCCACTATCAGGACCTGTAGCTCACTCTGGTTCATCAGTAGATCTTGCTATTTTCTCATT…	616	CFWPA361-11	Physella sp.	Physa sp.	34.241	-117.885	USA	CA	Bear Creek
1	1	a0577	18	32	>Physella_sp._CA_CFWPA362-11	AACATTATATTTAATTTTTGGGATTTGGTGTGGCTTGGTCGGTACAGGCTTAAGCTTGTTAATTCGTTTGGAATTAGGAACATCTCTGGTACTATTGGATGAACATTTTTATAATGTAATCGTTACAGCACATGCTTTTGTAATGATTTTTTTTATAGTTATACCTATAATAATTGGAGGCTTTGGGAATTGAATAGTACCTATATTAATTGGTGCTCCCGATATAAGTTTTCCTCGAATAAATAATATAAGATTTTGACTTTTACCCCCTTCATTTATCTTATTATTATGTAGGTCTATAGTTGAGGGTGGAGTTGGAACTGGGTGAACTGTTTATCCTCCACTATCAGGACCTGTAGCTCACTCTGGTTCATCAGTAGATCTTGCTATTTTCTCATT…	618	CFWPA362-11	Physella sp.	Physa sp.	34.241	-117.885	USA	CA	Bear Creek
1	1	a0614	18	32	>Physella_sp._CA_CFWPA363-11	AACATTATATTTAATTTTTGGGATTTGGTGTGGCTTGGTCGGTACAGGCTTAAGCTTGTTAATTCGTTTGGAATTAGGAACATCTCTGGTACTATTGGATGAACATTTTTATAATGTAATCGTTACAGCACATGCTTTTGTAATGATTTTTTTTATAGTTATACCTATAATAATTGGAGGCTTTGGGAATTGAATAGTACCTATATTAATTGGTGCTCCCGATATAAGTTTTCCTCGAATAAATAATATAAGATTTTGACTTTTACCCCCTTCATTTATCTTATTATTATGTAGGTCTATAGTTGAGGGTGGAGTTGGAACTGGGTGAACTGTTTATCCTCCACTATCAGGACCTGTAGCTCACTCTGGTTCATCAGTAGATCTTGCTATTTTCTCATT…	622	CFWPA363-11	Physella sp.	Physa sp.	34.241	-117.885	USA	CA	Bear Creek
1	1	a0624	18	32	>Physella_sp._CA_CFWPA364-11	AACATTATATTTAATTTTTGGGATTTGGTGTGGCTTGGTCGGTACAGGCTTAAGCTTGTTAATTCGTTTGGAATTAGGAACATCTCTGGTACTATTGGATGAACATTTTTATAATGTAATCGTTACAGCACATGCTTTTGTAATGATTTTTTTTATAGTTATACCTATAATAATTGGAGGCTTTGGGAATTGAATAGTACCTATATTAATTGGTGCTCCCGATATAAGTTTTCCTCGAATAAATAATATAAGATTTTGACTTTTACCCCCTTCATTTATCTTATTATTATGTAGGTCTATAGTTGAGGGTGGAGTTGGAACTGGGTGAACTGTTTATCCTCCACTATCAGGACCTGTAGCTCACTCTGGTTCATCAGTAGATCTTGCTATTTTCTCATT…	622	CFWPA364-11	Physella sp.	Physa sp.	34.241	-117.885	USA	CA	Bear Creek
1	1	a0591	18	32	>Physella_sp._CA_CFWPA365-11	AACATTATATTTAATTTTTGGGATTTGGTGTGGCTTGGTCGGTACAGGCTTAAGCTTGTTAATTCGTTTGGAATTAGGAACATCTCTGGTACTATTGGATGAACATTTTTATAATGTAATCGTTACAGCACATGCTTTTGTAATGATTTTTTTTATAGTTATACCTATAATAATTGGAGGCTTTGGGAATTGAATAGTACCTATATTAATTGGTGCTCCCGATATAAGTTTTCCTCGAATAAATAATATAAGATTTTGACTTTTACCCCCTTCATTTATCTTATTATTATGTAGGTCTATAGTTGAGGGTGGAGTTGGAACTGGGTGAACTGTTTATCCTCCACTATCAGGACCTGTAGCTCACTCTGGTTCATCAGTAGATCTTGCTATTTTCTCATT…	604	CFWPA365-11	Physella sp.	Physa sp.	34.241	-117.885	USA	CA	Bear Creek
1	1	a0553	18	32	>Physella_sp._CA_CFWPA366-11	AACATTGTATTTAATTTTTGGGATTTGGTGTGGCTTGGTCGGTACAGGCTTAAGCTTGTTAATTCGTTTGGAATTAGGAACATCTCTGGTACTATTGGATGAACATTTTTATAATGTAATCGTTACAGCACATGCTTTTGTAATGATTTTTTTTATAGTTATACCTATAATAATTGGAGGCTTTGGGAATTGAATAGTACCTATATTAATTGGTGCTCCCGATATAAGCTTTCCTCGAATAAATAATATAAGATTTTGACTTTTACCCCCTTCATTTATCTTATTATTATGTAGGTCTATAGTTGAGGGTGGGGTTGGAACTGGGTGAACTGTTTATCCTCCACTATCAGGACCTGTAGCTCACTCTGGTTCATCAGTAGATCTTGCTATTTTCTCATT…	622	CFWPA366-11	Physella sp.	Physa sp.	34.241	-117.885	USA	CA	Bear Creek
1	1	a0569	18	32	>Physella_sp._CA_CFWPA367-11	AACATTATATTTAATTTTTGGGATTTGGTGTGGCTTGGTCGGTACAGGCTTAAGCTTGTTAATTCGTTTGGAATTAGGAACGTCTCTGGTACTATTGGATGAACATTTTTATAATGTAATCGTTACAGCACATGCTTTTGTAATGATTTTTTTTATAGTTATACCTATAATAATTGGAGGCTTTGGGAATTGAATAGTACCTATATTAATTGGTGCTCCCGATATAAGTTTTCCTCGAATAAATAATATAAGATTTTGACTTTTACCCCCTTCATTTATCTTATTATTATGTAGGTCTATAGTTGAGGGTGGAGTTGGAACTGGGTGAACTGTTTATCCTCCACTATCAGGACCTGTAGCTCACTCTGGTTCATCAGTAGATCTTGCTATTTTCTCATT…	622	CFWPA367-11	Physella sp.	Physa sp.	34.241	-117.885	USA	CA	Bear Creek
1	1	a0576	18	32	>Physella_sp._CA_CFWPA368-11	AACATTATATTTAATTTTTGGGATTTGGTGTGGCTTGGTCGGTACAGGCTTAAGCTTGTTAATTCGTTTGGAATTAGGAACATCTCTGGTACTATTGGATGAACATTTTTATAATGTAATCGTTACAGCACATGCTTTTGTAATGATTTTTTTTATAGTTATACCTATAATAATTGGAGGCTTTGGGAATTGAATAGTACCTATATTAATTGGTGCTCCCGATATAAGTTTTCCTCGAATAAATAATATAAGATTTTGACTTTTACCCCCTTCATTTATCTTATTATTATGTAGGTCTATAGTTGAGGGTGGAGTTGGAACTGGGTGAACTGTTTATCCTCCACTATCAGGACCTGTAGCTCACTCTGGTTCATCAGTAGATCTTGCTATTTTCTCATT…	618	CFWPA368-11	Physella sp.	Physa sp.	34.241	-117.885	USA	CA	Bear Creek
1	1	a0517	18	32	>Physella_sp._CA_CFWPA369-11	AACATTATATTTAATTTTTGGAATTTGGTGTGGCTTGGTCGGTACAGGCTTAAGCTTGTTAATTCGTTTGGAATTAGGAACATCTCTGGTACTATTGGATGAACATTTTTATAATGTAATCGTTACAGCACATGCTTTTGTAATGATTTTTTTTATAGTTATACCTATAATAATTGGAGGCTTTGGGAATTGAATAGTACCTATATTAATTGGTGCACCCGATATAAGCTTTCCTCGAATAAATAATATAAGTTTTTGACTTTTACCCCCTTCATTTATCTTATTATTATGTAGGTCTATAGTTGAGGGTGGGGTTGGAACTGGATGAACAGTTTATCCTCCACTATCAGGACCTGTAGCTCACTCTGGTTCATCAGTAGATCTTGCTATTTTCTCATT…	570	CFWPA369-11	Physella sp.	Physa sp.	34.241	-117.885	USA	CA	Bear Creek
1	1	a0593	18	32	>Physella_sp._CA_CFWPA370-11	AACATTATATTTAATTTTTGGGATTTGGTGTGGCTTGGTCGGTACAGGCTTAAGCTTGTTAATTCGTTTGGAATTAGGAACATCTCTGGTACTATTGGATGAACATTTTTATAATGTAATCGTTACAGCACATGCTTTTGTAATGATTTTTTTTATAGTTATACCTATAATAATTGGAGGCTTTGGGAATTGAATAGTACCTATATTAATTGGTGCTCCCGATATAAGTTTTCCTCGAATAAATAATATAAGATTTTGACTTTTACCCCCTTCATTTATCTTATTATTATGTAGGTCTATAGTTGAGGGTGGAGTTGGAACTGGGTGAACTGTTTATCCTCCACTATCAGGACCTGTAGCTCACTCTGGTTCATCAGTAGATCTTGCTATTTTCTCATT…	594	CFWPA370-11	Physella sp.	Physa sp.	34.241	-117.885	USA	CA	Bear Creek
1	1	a0519	18	32	>Physella_sp._CA_CFWPA371-11	AACATTATATTTAATTTTTGGAATTTGGTGTGGCTTGGTCGGTACAGGCTTAAGCTTGTTAATTCGTTTGGAATTAGGAACATCTCTGGTACTATTGGATGAACATTTTTATAATGTAATCGTTACAGCACATGCTTTTGTAATGATTTTTTTTATAGTTATACCTATAATAATTGGAGGCTTTGGGAATTGAATAGTACCTATATTAATTGGTGCACCCGATATAAGCTTTCCTCGAATAAATAATATAAGTTTTTGACTTTTACCCCCTTCATTTATCTTATTATTATGTAGGTCTATAGTTGAGGGTGGGGTTGGAACTGGATGAACAGTTTATCCTCCACTATCAGGACCTGTAGCTCACTCTGGTTCATCAGTAGATCTTGCTATTTTCTCATT…	618	CFWPA371-11	Physella sp.	Physa sp.	34.241	-117.885	USA	CA	Bear Creek
1	1	a0552	18	32	>Physella_sp._CA_CFWPA372-11	AACATTGTATTTAATTTTTGGGATTTGGTGTGGCTTGGTCGGTACAGGCTTAAGCTTGTTAATTCGTTTGGAATTAGGAACATCTCTGGTACTATTGGATGAACATTTTTATAATGTAATCGTTACAGCACATGCTTTTGTAATGATTTTTTTTATAGTTATACCTATAATAATTGGAGGCTTTGGGAATTGAATAGTACCTATATTAATTGGTGCTCCCGATATAAGCTTTCCTCGAATAAATAATATAAGATTTTGACTTTTACCCCCTTCATTTATCTTATTATTATGTAGGTCTATAGTTGAGGGTGGGGTTGGAACTGGGTGAACTGTTTATCCTCCACTATCAGGACCTGTAGCTCACTCTGGTTCATCAGTAGATCTTGCTATTTTCTCATT…	622	CFWPA372-11	Physella sp.	Physa sp.	34.241	-117.885	USA	CA	Bear Creek
1	1	a0547	18	32	>Physella_sp._CA_CFWPA373-11	AACATTGTATTTAATTTTTGGGATTTGGTGTGGCTTGGTCGGTACAGGCTTAAGCTTGTTAATTCGTTTGGAATTAGGAACATCTCTGGTACTATTGGATGAACATTTTTATAATGTAATCGTTACAGCACATGCTTTTGTAATGATTTTTTTTATAGTTATACCTATAATAATTGGAGGCTTTGGGAATTGAATAGTACCTATATTAATTGGTGCTCCCGATATAAGCTTTCCTCGAATAAATAATATAAGATTTTGACTTTTACCCCCTTCATTTATCTTATTATTATGTAGGTCTATAGTTGAGGGTGGGGTTGGAACTGGGTGAACTGTTTATCCTCCACTATCAGGACCTGTAGCTCACTCTGGTTCATCAGTAGATCTTGCTATTTTCTCATT…	622	CFWPA373-11	Physella sp.	Physa sp.	34.241	-117.885	USA	CA	Bear Creek
1	1	a0635	18	32	>Physella_sp._CA_CFWPA374-11	AACATTATATTTAATTTTTGGGATTTGGTGTGGCTTGGTCGGTACAGGCTTAAGCTTGTTAATTCGTTTGGAATTAGGAACATCTCTGGTACTATTGGATGAACATTTTTATAATGTAATCGTTACAGCACATGCTTTTGTAATGATTTTTTTTATAGTTATACCTATAATAATTGGAGGCTTTGGGAATTGAATAGTACCTATATTAATTGGTGCTCCCGATATAAGTTTTCCTCGAATAAATAATATAAGATTTTGACTTTTACCCCCTTCATTTATCTTATTATTATGTAGGTCTATAGTTGAGGGTGGAGTTGGAACTGGGTGAACTGTTTATCCTCCACTATCAGGACCTGTAGCTCACTCTGGTTCATCAGTAGATCTTGCTATTTTCTCATT…	622	CFWPA374-11	Physella sp.	Physa sp.	34.241	-117.885	USA	CA	Bear Creek
1	1	a0610	18	32	>Physella_sp._CA_CFWPA375-11	AACATTATATTTAATTTTTGGGATTTGGTGTGGCTTGGTCGGTACAGGCTTAAGCTTGTTAATTCGTTTGGAATTAGGAACATCTCTGGTACTATTGGATGAACATTTTTATAATGTAATCGTTACAGCACATGCTTTTGTAATGATTTTTTTTATAGTTATACCTATAATAATTGGAGGCTTTGGGAATTGAATAGTACCTATATTAATTGGTGCTCCCGATATAAGTTTTCCTCGAATAAATAATATAAGATTTTGACTTTTACCCCCTTCATTTATCTTATTATTATGTAGGTCTATAGTTGAGGGTGGAGTTGGAACTGGGTGAACTGTTTATCCTCCACTATCAGGACCTGTAGCTCACTCTGGTTCATCAGTAGATCTTGCTATTTTCTCATT…	622	CFWPA375-11	Physella sp.	Physa sp.	34.241	-117.885	USA	CA	Bear Creek
1	1	a0621	18	32	>Physella_sp._CA_CFWPA376-11	AACATTATATTTAATTTTTGGGATTTGGTGTGGCTTGGTCGGTACAGGCTTAAGCTTGTTAATTCGTTTGGAATTAGGAACATCTCTGGTACTATTGGATGAACATTTTTATAATGTAATCGTTACAGCACATGCTTTTGTAATGATTTTTTTTATAGTTATACCTATAATAATTGGAGGCTTTGGGAATTGAATAGTACCTATATTAATTGGTGCTCCCGATATAAGTTTTCCTCGAATAAATAATATAAGATTTTGACTTTTACCCCCTTCATTTATCTTATTATTATGTAGGTCTATAGTTGAGGGTGGAGTTGGAACTGGGTGAACTGTTTATCCTCCACTATCAGGACCTGTAGCTCACTCTGGTTCATCAGTAGATCTTGCTATTTTCTCATT…	622	CFWPA376-11	Physella sp.	Physa sp.	34.241	-117.885	USA	CA	Bear Creek
1	1	a0548	18	32	>Physella_sp._CA_CFWPA377-11	AACATTGTATTTAATTTTTGGGATTTGGTGTGGCTTGGTCGGTACAGGCTTAAGCTTGTTAATTCGTTTGGAATTAGGAACATCTCTGGTACTATTGGATGAACATTTTTATAATGTAATCGTTACAGCACATGCTTTTGTAATGATTTTTTTTATAGTTATACCTATAATAATTGGAGGCTTTGGGAATTGAATAGTACCTATATTAATTGGTGCTCCCGATATAAGCTTTCCTCGAATAAATAATATAAGATTTTGACTTTTACCCCCTTCATTTATCTTATTATTATGTAGGTCTATAGTTGAGGGTGGGGTTGGAACTGGGTGAACTGTTTATCCTCCACTATCAGGACCTGTAGCTCACTCTGGTTCATCAGTAGATCTTGCTATTTTCTCATT…	622	CFWPA377-11	Physella sp.	Physa sp.	34.241	-117.885	USA	CA	Bear Creek
1	1	a0545	18	32	>Physella_sp._CA_CFWPA378-11	AACATTGTATTTAATTTTTGGGATTTGGTGTGGCTTGGTCGGTACAGGCTTAAGCTTGTTAATTCGTTTGGAATTAGGAACATCTCTGGTACTATTGGATGAACATTTTTATAATGTAATCGTTACAGCACATGCTTTTGTAATGATTTTTTTTATAGTTATACCTATAATAATTGGAGGCTTTGGGAATTGAATAGTACCTATATTAATTGGTGCTCCCGATATAAGCTTTCCTCGAATAAATAATATAAGATTTTGACTTTTACCCCCTTCATTTATCTTATTATTATGTAGGTCTATAGTTGAGGGTGGGGTTGGAACTGGGTGAACTGTTTATCCTCCACTATCAGGACCTGTAGCTCACTCTGGTTCATCAGTAGATCTTGCTATTTTCTCATT…	622	CFWPA378-11	Physella sp.	Physa sp.	34.241	-117.885	USA	CA	Bear Creek
1	1	a0542	18	32	>Physella_sp._CA_CFWPA379-11	AACATTGTATTTAATTTTTGGGATTTGGTGTGGCTTGGTCGGTACAGGCTTAAGCTTGTTAATTCGTTTGGAATTAGGAACATCTCTGGTACTATTGGATGAACATTTTTATAATGTAATCGTTACAGCACATGCTTTTGTAATGATTTTTTTTATAGTTATACCTATAATAATTGGAGGCTTTGGGAATTGAATAGTACCTATATTAATTGGTGCTCCCGATATAAGCTTTCCTCGAATAAATAATATAAGATTTTGACTTTTACCCCCTTCATTTATCTTATTATTATGTAGGTCTATAGTTGAGGGTGGGGTTGGAACTGGGTGAACTGTTTATCCTCCACTATCAGGACCTGTAGCTCACTCTGGTTCATCAGTAGATCTTGCTATTTTCTCATT…	622	CFWPA379-11	Physella sp.	Physa sp.	34.241	-117.885	USA	CA	Bear Creek
1	1	a0551	18	32	>Physella_sp._CA_CFWPA380-11	AACATTGTATTTAATTTTTGGGATTTGGTGTGGCTTGGTCGGTACAGGCTTAAGCTTGTTAATTCGTTTGGAATTAGGAACATCTCTGGTACTATTGGATGAACATTTTTATAATGTAATCGTTACAGCACATGCTTTTGTAATGATTTTTTTTATAGTTATACCTATAATAATTGGAGGCTTTGGGAATTGAATAGTACCTATATTAATTGGTGCTCCCGATATAAGCTTTCCTCGAATAAATAATATAAGATTTTGACTTTTACCCCCTTCATTTATCTTATTATTATGTAGGTCTATAGTTGAGGGTGGGGTTGGAACTGGGTGAACTGTTTATCCTCCACTATCAGGACCTGTAGCTCACTCTGGTTCATCAGTAGATCTTGCTATTTTCTCATT…	622	CFWPA380-11	Physella sp.	Physa sp.	34.241	-117.885	USA	CA	Bear Creek
1	1	a0633	18	32	>Physella_sp._CA_CFWPA530-11	AACATTATATTTAATTTTTGGGATTTGGTGTGGCTTGGTCGGTACAGGCTTAAGCTTGTTAATTCGTTTGGAATTAGGAACATCTCTGGTACTATTGGATGAACATTTTTATAATGTAATCGTTACAGCACATGCTTTTGTAATGATTTTTTTTATAGTTATACCTATAATAATTGGAGGCTTTGGGAATTGAATAGTACCTATATTAATTGGTGCTCCCGATATAAGTTTTCCTCGAATAAATAATATAAGATTTTGACTTTTACCCCCTTCATTTATCTTATTATTATGTAGGTCTATAGTTGAGGGTGGAGTTGGAACTGGGTGAACTGTTTATCCTCCACTATCAGGACCTGTAGCTCACTCTGGTTCATCAGTAGATCTTGCTATTTTCTCATT…	622	CFWPA530-11	Physella sp.	Physa sp.	34.241	-117.885	USA	CA	Bear Creek
1	1	a0531	18	32	>Physella_sp._CA_CFWPA531-11	AACATTGTATTTAATTTTTGGGATTTGGTGTGGCTTGGTCGGTACAGGCTTAAGCTTGTTAATTCGTTTGGAATTAGGAACATCTCTGGTACTATTGGATGAACATTTTTATAATGTAATCGTTACAGCACATGCTTTTGTAATGATTTTTTTTATAGTTATACCTATAATAATTGGAGGCTTTGGGAATTGAATAGTACCTATATTAATTGGTGCTCCCGATATAAGCTTTCCTCGAATAAATAATATAAGATTTTGACTTTTACCCCCTTCATTTATCTTATTATTATGTAGGTCTATAGTTGAGGGTGGGGTTGGAACTGGGTGAACTGTTTATCCTCCACTATCAGGACCTGTAGCTCACTCTGGTTCATCAGTAGATCTTGCTATTTTCTCATT…	609	CFWPA531-11	Physella sp.	Physa sp.	34.241	-117.885	USA	CA	Bear Creek
1	1	a0590	18	32	>Physella_sp._CA_CFWPA532-11	AACATTATATTTAATTTTTGGGATTTGGTGTGGCTTGGTCGGTACAGGCTTAAGCTTGTTAATTCGTTTGGAATTAGGAACATCTCTGGTACTATTGGATGAACATTTTTATAATGTAATCGTTACAGCACATGCTTTTGTAATGATTTTTTTTATAGTTATACCTATAATAATTGGAGGCTTTGGGAATTGAATAGTACCTATATTAATTGGTGCTCCCGATATAAGTTTTCCTCGAATAAATAATATAAGATTTTGACTTTTACCCCCTTCATTTATCTTATTATTATGTAGGTCTATAGTTGAGGGTGGAGTTGGAACTGGGTGAACTGTTTATCCTCCACTATCAGGACCTGTAGCTCACTCTGGTTCATCAGTAGATCTTGCTATTTTCTCATT…	607	CFWPA532-11	Physella sp.	Physa sp.	34.241	-117.885	USA	CA	Bear Creek
1	1	a0467	18	32	>Physella_sp._CA_MOLBB005-11	AACATTATATTTAATTTTTGGGATTTGGTGTGGCTTGGTCGGTACAGGCTTAAGCTTATTAATTCGTTTGGAATTAGGAACATCTCTGGTACTATTGGATGAACATTTTTATAATGTAATTGTTACAGCACATGCTTTTGTAATGATTTTTTTTATAGTTATACCTATAATAATTGGAGGCTTTGGGAATTGAATAGTACCTATATTAATTGGGGCACCCGATATAAGCTTTCCTCGAATAAATAATATAAGATTTTGACTTTTACCCCCTTCATTTATCTTATTATTATGTAGGTCTATAGTTGAGGGTGGGGTTGGAACTGGGTGAACTGTTTATCCCCCACTATCAGGACCTGTAGCTCACTCTGGTTCATCAGTAGATCTTGCTATTTTCTCATT…	622	MOLBB005-11	Physella sp.	Physella sp.	34.086	-119.035	USA	CA	La Jolla Canyon trib
1	2	a0526	18	32	>Physella_sp._CA_SGABR1675-12	AACATTATATTTAATTTTTGGGATTTGGTGTGGCTTGGTCGGTACAGGCTTAAGCTTGTTAATTCGTTTGGAATTAGGAACATCTCTGGTACTATTGGATGAACATTTTTATAATGTAATCGTTACAGCACATGCTTTTGTAATGATTTTTTTTATAGTNNNACCTATAATAATTGGAGGCTTTGGGAATTGAATAGTACCNATATTAATTGGTGCTCCCGATATAAGCTTTCCTCGAATAAATAATATAAGATTTTGACTTTTACCCCCTTCATTTATCTTATTATTATGTAGGTCTATAGTTGAGGGTGGGGTTGGAACTGGGTGAACTGTTTACCCTCCACTATCAGGACCTGTAGCTCACTCTGGTTCATCAGTAGACCTTGCTATTTTCTCATT…	618	SGABR1675-12	Physella sp.	Physa sp.	34.237	-117.817	USA	CA	San Gabriel River
1	2	a0510	18	32	>Physella_sp._CA_SGABR1691-12	AACATTATATTTAATTTTTGGAATTTGGTGTGGCTTGGTCGGTACAGGCTTAAGCTTGTTAATTCGTTTGGAATTAGGAACATCTCTGGTACTATTGGATGAACATTTTTATAATGTAATCGTTACAGCACATGCTTTTGTAATGATTTTTTTTATAGTTATACCTATAATAATTGGAGGCTTTGGGAATTGAATAGTANCTATATTAATTGGTGCACCCGATATAAGCTTTCCTNNAATAAATAATATAAGTTTTTGACTTTTACCCCCTTCATTTATCTTATTATTATGTAGGTCTATAGTTGAGGGTGGGGTTGGAACTGGGTGAACTGTTTATCCTCCACTATCAGGACCTGTAGCTCACTCTGGTTCATCAGTAGATCTTGCTATTTTCTCATT…	619	SGABR1691-12	Physella sp.	Physa sp.	34.237	-117.817	USA	CA	San Gabriel River
1	1	a0515	18	32	>Physella_sp._CA_SGABR1705-12	AACATTATATTTAATTTTTGGAATTTGGTGTGGCTTGGTCGGTACAGGCTTAAGCTTGTTAATTCGTTTGGAATTAGGAACATCTCTGGTACTATTGGATGAACATTTTTATAATGTAATCGTTACAGCACATGCTTTTGTAATAATTTTTTTTATAGTTATACCTATAATAATTGGAGGCTTTGGGAATTGAATAGTACCTATATTAATTGGTGCACCCGATATAAGCTTTCCTCGAATAAATAATATAAGTTTTTGACTTTTACCCCCTTCATTTATCTTATTATTATGTAGGTCTATAGTTGAGGGTGGGGTTGGAACTGGGTGAACTGTTTATCCTCCACTATCAGGACCTGTAGCTCACTCTGGTTCATCAGTAGATCTTGCTATTTTCTCATT…	622	SGABR1705-12	Physella sp.	Physa sp.	34.062	-117.993	USA	CA	Walnut Creek
1	1	a0524	18	32	>Physella_sp._CA_SGABR1717-12	AACATTATATTTAATTTTTGGGATTTGGTGTGGCTTGGTCGGTACAGGCTTAAGCTTGTTAATTCGTTTGGAATTAGGAATATCTCTGGTACTATTGGATGAACATTTTTATAATGTAATCGTTACAGCACATGCTTTTGTAATGATTTTTTTTATAGTTATACCTATAATAATTGGAGGCTTTGGGAATTGAATAGTACCAATATTAATTGGTGCTCCCGATATAAGCTTTCCTCGAATAAATAATATAAGATTTTGACTTTTACCCCCTTCATTTATCTTATTATTATGTAGGTCTATAGTTGAGGGTGGGGTTGGAACTGGGTGAACTGTTTATCCTCCACTATCAGGACCTGTAGCTCACTCTGGTTCATCAGTAGATCTTGCTATTTTCTCATT…	622	SGABR1717-12	Physella sp.	Physa sp.	34.062	-117.993	USA	CA	Walnut Creek
1	2	a0498	18	32	>Physella_sp._CA_SGABR1722-12	AACATTATATTTAATTTTTGGGATTTGGTGTGGCTTGGTCGGTACAGGCTTAAGCTTGTTAATTCGTTTGGAATTAGGAACATCTCTGGTACTATTGGATGAACATTTTTATAATGTAATCGTTACAGCACATGCTTTTGTAATGATTTTTTTTATAGTTATACCTATAATAATTGGAGGCTTTGGGAATTGAATAGTACCTATATTAATTGGTGCTCCGGATATAAGCTTTCCNNNAATAAATAATATAAGATTTTGACTTTTACCCCCTTCATTTATCTTATTATTATGTAGGTCTATAGTTGAGGGTGGGGTTGGAACTGGGTGAACTGTTTATCCTCCACTATCAGGACCTGTAGCTCACTCTGGTTCATCAGTAGATCTTGCTATTTTCTCATT…	619	SGABR1722-12	Physella sp.	Physa sp.	34.062	-117.993	USA	CA	Walnut Creek
1	2	a0499	18	32	>Physella_sp._CA_SGABR1723-12	AACATTATATTTAATTTTTGGGATTTGGTGTGGCTTGGTCGGTACAGGCTTAAGCTTGTTAATTCGTTTGGAATTAGGAACATCTCTGGTACTATTGGATGAACATTTTTATAATGTAATCGTTACAGCACATGCTTTTGTAATGATTTTTTTTATAGTTATACCTATAATAATTGGAGGCTTTGGGAATTGAATAGTACCTATATTAATTGGTGCTCCGGATATAAGCTTTCCNNNAATAAATAATATAAGATTTTGACTTTTACCCCCTTCATTTATCTTATTATTATGTAGGTCTATAGTTGAGGGTGGGGTTGGAACTGGGTGAACTGTTTATCCTCCACTATCAGGACCTGTAGCTCACTCTGGTTCATCAGTAGATCTTGCTATTTTCTCATT…	619	SGABR1723-12	Physella sp.	Physa sp.	34.062	-117.993	USA	CA	Walnut Creek
1	2	a0532	18	32	>Physella_sp._CA_SGABR1730-12	AACATTGTATTTAATTTTTGGGATTTGGTGTGGNTTGGTCGGTACAGGCTTAAGCTTGTTAATTCGTTTGGAATTAGGAACATCTCTGGTACTATTGGATGAACATTTTTATAATGTAATCGTNACAGCACATGCTTTTGTAATGATTTTTTTTATAGTTATACCTATAATAATTGGAGGCTTTGGGAATTGAATAGTACCTATATTAATTGGGGCTCCCGATATAAGCTTTCCTCGGATAAATAATATAAGATTTTGACTTTTACCCCCTTCATTTATCTTATTATTATGTAGGTCTATAGTTGAGGGTGGGGTTGGAACTGGGTGAACTGTTTATCCNCCACTATCAGGACCTGTAGCTCACTCTGGTTCATCAGTAGATCTTGCTATTTTCTCATT…	618	SGABR1730-12	Physella sp.	Physa sp.	34.062	-117.993	USA	CA	Walnut Creek
1	2	a0512	18	32	>Physella_sp._CA_SGABR1732-12	AACATTATATTTAATTTTTGGAATTTGGTGTGGCTTGGTCGGTACAGGCTTAAGCTTGTTAATTCGTTTGGAATTAGGAACATCTCTGGTACTATTGGATGAACATTTTTATAATGTAATCGTTACAGCACATGCTTTTGTAATAATTTTTTTTATAGTTATACCTATAATAATTGGAGGCTTTGGGAATTGAATAGTACCTATATTAATTGGTGCACCCGATATAAGCTTTCCNGNAATAAATAATATAAGTTTTTGACTTTTACCCCCTTCATTTATCTTATTATTATGTAGGTCTATAGTTGAGGGTGGGGTTGGAACTGGGTGAACTGTTTATCCTCCACTATCAGGACCTGTAGCTCACTCTGGTTCATCAGTAGATCTTGCTATTTTCTCATT…	620	SGABR1732-12	Physella sp.	Physa sp.	34.062	-117.993	USA	CA	Walnut Creek
1	1	a0469	18	32	>Physella_sp._CA_SGABR1739-12	AACATTATATTTAATTTTTGGGATTTGGTGTGGCTTGGTCGGTACAGGCTTAAGCTTATTAATTCGTTTGGAATTAGGAACATCTCTGGTACTATTGGATGAACATTTTTATAATGTAATTGTTACAGCACATGCTTTTGTAATGATTTTTTTTATAGTTATACCTATAATAATTGGAGGCTTTGGGAATTGAATAGTACCTATATTAATTGGGGCACCCGATATAAGCTTTCCTCGAATAAATAATATAAGATTTTGACTTTTACCCCCTTCATTTATCTTATTATTATGTAGGTCTATAGTTGAGGGTGGGGTTGGAACTGGGTGAACTGTTTATCCTCCACTATCAGGACCTGTAGCTCACTCTGGTTCATCAGTAGATCTTGCTATTTTCTCATT…	622	SGABR1739-12	Physella sp.	Physa sp.	34.062	-117.993	USA	CA	Walnut Creek
1	1	a0500	18	32	>Physella_sp._CA_SGABR1742-12	AACATTATATTTAATTTTTGGGATTTGGTGTGGCTTGGTCGGTACAGGCTTAAGCTTATTAATTCGTTTGGAATTAGGAACATCTCTGGTACTATTGGATGAACATTTTTATAATGTAATCGTTACAGCACATGCTTTTGTAATGATTTTCTTTATAGTTATACCTATAATAATTGGAGGCTTTGGGAATTGAATAGTACCTATATTAATTGGTGCACCCGATATAAGCTTTCCTCGAATAAATAATATAAGATTTTGACTTTTACCCCCTTCATTTATCTTATTATTATGTAGGTCTATAGTTGAGGGTGGGGTTGGAACTGGGTGAACTGTTTATCCTCCACTATCAGGACCTGTAGCTCACTCTGGTTCATCAGTAGATCTTGCTATTTTCTCATT…	622	SGABR1742-12	Physella sp.	Physa sp.	34.062	-117.993	USA	CA	Walnut Creek
1	1	a0496	18	32	>Physella_sp._CA_SGABR1744-12	AACATTATATTTAATTTTTGGGATTTGGTGTGGCTTGGTCGGTACAGGCTTAAGCTTGTTAATTCGTTTGGAATTAGGAACATCTCTGGTACTATTGGATGAACATTTTTATAATGTAATCGTTACAGCACATGCTTTTGTAATGATTTTTTTTATAGTTATACCTATAATAATTGGAGGCTTTGGGAATTGAATAGTACCTATATTAATTGGTGCTCCGGATATAAGCTTTCCTCGAATAAATAATATAAGATTTTGACTTTTACCCCCTTCATTTATCTTATTATTATGTAGGTCTATAGTTGAGGGTGGGGTTGGAACTGGGTGAACTGTTTATCCTCCACTATCAGGACCTGTAGCTCACTCTGGTTCATCAGTAGATCTTGCTATTTTCTCATT…	622	SGABR1744-12	Physella sp.	Physa sp.	34.062	-117.993	USA	CA	Walnut Creek
1	1	a0513	18	32	>Physella_sp._CA_SGABR1747-12	AACATTATATTTAATTTTTGGAATTTGGTGTGGCTTGGTCGGTACAGGCTTAAGCTTGTTAATTCGTTTGGAATTAGGAACATCTCTGGTACTATTGGATGAACATTTTTATAATGTAATCGTTACAGCACATGCTTTTGTAATAATTTTTTTTATAGTTATACCTATAATAATTGGAGGCTTTGGGAATTGAATAGTACCTATATTAATTGGTGCACCCGATATAAGCTTTCCTCGAATAAATAATATAAGTTTTTGACTTTTACCCCCTTCATTTATCTTATTATTATGTAGGTCTATAGTTGAGGGTGGGGTTGGAACTGGGTGAACTGTTTATCCTCCACTATCAGGACCTGTAGCTCACTCTGGTTCATCAGTAGATCTTGCTATTTTCTCATT…	622	SGABR1747-12	Physella sp.	Physa sp.	34.062	-117.993	USA	CA	Walnut Creek
1	1	a0516	18	32	>Physella_sp._CA_SGABR1749-12	AACATTATATTTAATTTTTGGAATTTGGTGTGGCTTGGTCGGTACAGGCTTAAGCTTGTTAATTCGTTTGGAATTAGGAACATCTCTGGTACTATTGGATGAACATTTTTATAATGTAATCGTTACAGCACATGCTTTTGTAATAATTTTTTTTATAGTTATACCTATAATAATTGGAGGCTTTGGGAATTGAATAGTACCTATATTAATTGGTGCACCCGATATAAGCTTTCCTCGAATAAATAATATAAGTTTTTGACTTTTACCCCCTTCATTTATCTTATTATTATGTAGGTCTATAGTTGAGGGTGGGGTTGGAACTGGGTGAACTGTTTATCCTCCACTATCAGGACCTGTAGCTCACTCTGGTTCATCAGTAGATCTTGCTATTTTCTCATT…	622	SGABR1749-12	Physella sp.	Physa sp.	34.062	-117.993	USA	CA	Walnut Creek
1	1	a0464	18	32	>Physella_sp._CA_SGABR1751-12	AACATTATATTTAATTTTTGGGATTTGGTGTGGCTTGGTCGGTACAGGCTTAAGCTTATTAATTCGTTTGGAATTAGGAACATCTCTGGTACTATTGGATGAACATTTTTATAATGTAATTGTTACAGCACATGCTTTTGTAATGATTTTTTTTATAGTTATACCTATAATAATTGGAGGCTTTGGGAATTGAATAGTACCTATATTAATTGGGGCTCCGGATATAAGCTTTCCTCGAATAAATAATATAAGATTTTGACTTTTACCCCCTTCATTTATCTTATTATTATGTAGGTCTATAGTTGAGGGTGGGGTTGGAACTGGGTGAACTGTTTATCCTCCACTATCAGGACCTGTAGCTCACTCTGGTTCATCAGTAGATCTTGCTATTTTCTCATT…	622	SGABR1751-12	Physella sp.	Physa sp.	34.062	-117.993	USA	CA	Walnut Creek
1	1	a0637	18	32	>Physella_sp._CA_SGABR1758-12	AACATTATATTTAATTTTTGGGATTTGGTGTGGCTTGGTCGGTACAGGCTTAAGCTTGTTAATTCGTTTGGAATTAGGAACATCTCTGGTACTATTGGATGAACATTTTTATAATGTAATCGTTACAGCACATGCTTTTGTAATGATTTTTTTTATAGTTATACCTATAATAATTGGAGGCTTTGGGAATTGAATAGTACCTATATTAATTGGTGCTCCCGATATAAGTTTTCCTCGAATAAATAATATAAGATTTTGACTTTTACCCCCTTCATTTATCTTATTATTATGTAGGTCTATAGTTGAGGGTGGAGTTGGAACTGGGTGAACTGTTTATCCTCCACTATCAGGACCTGTAGCTCACTCTGGTTCATCAGTAGATCTTGCTATTTTCTCATT…	622	SGABR1758-12	Physella sp.	Physa sp.	34.241	-117.882	USA	CA	WF San Gabriel River
1	1	a0521	18	32	>Physella_sp._CA_SGABR1759-12	AACATTATATTTAATTTTTGGAATTTGGTGTGGCTTGGTCGGTACAGGCTTAAGCTTGTTAATTCGTTTGGAATTAGGAACATCTCTGGTACTATTGGATGAACATTTTTATAATGTAATCGTTACAGCACATGCTTTTGTAATGATTTTTTTTATAGTTATACCTATAATAATTGGAGGCTTTGGGAATTGAATAGTACCTATATTAATTGGTGCACCCGATATAAGCTTTCCTCGAATAAATAATATAAGTTTTTGACTTTTACCCCCTTCATTTATCTTATTATTATGTAGGTCTATAGTTGAGGGTGGGGTTGGAACTGGATGAACAGTTTATCCTCCACTATCAGGACCTGTAGCTCACTCTGGTTCATCAGTAGATCTTGCTATTTTCTCATT…	622	SGABR1759-12	Physella sp.	Physa sp.	34.241	-117.882	USA	CA	WF San Gabriel River
1	1	a0497	18	32	>Physella_sp._CA_SGABR1770-12	AACATTATATTTAATTTTTGGGATTTGGTGTGGCTTGGTCGGTACAGGCTTAAGCTTGTTAATTCGTTTGGAATTAGGAACATCTCTGGTACTATTGGATGAACATTTTTATAATGTAATCGTTACAGCACATGCTTTTGTAATGATTTTTTTTATAGTTATACCTATAATAATTGGAGGCTTTGGGAATTGAATAGTACCTATATTAATTGGTGCTCCGGATATAAGCTTTCCTCGAATAAATAATATAAGATTTTGACTTTTACCCCCTTCATTTATCTTATTATTATGTAGGTCTATAGTTGAGGGTGGGGTTGGAACTGGGTGAACTGTTTATCCTCCACTATCAGGACCTGTAGCTCACTCTGGTTCATCAGTAGATCTTGCTATTTTCTCATT…	622	SGABR1770-12	Physella sp.	Physa sp.	34.171	-117.888	USA	CA	San Gabriel River
1	2	a0502	18	32	>Physella_sp._CA_SGABR1772-12	AACATTATATTTAATTTTTGGGATTTGGTGTGGCTTGGTCGGTACAGGCTTAAGCTTATTAATTCGTTTGGAATTAGGAACATCTCTGGTACTATTGGATGAACATTTTTATAATGTAATCGTTACAGNNCATGCTTTTGTAATGATTTTCTTNATAGTTATACCTATAGTAATTGGAGGCTTTGGGAATTGAATAGTACCTATATTAATTGGTGCACCCGATATAAGCTTTCCTCGAATAAATAATATAAGATTTTGACTTTTACCCCCTTCATTTATCTTATTATTATGTAGGTCTATAGTTGAGGGTGGGGTTGGAACTGGGTGAACTGTTTATCCTCCACTATCAGGACCTGTAGCTCACTCTGGTTCATCAGTAGATCTTGCTATTTTCTCATT…	619	SGABR1772-12	Physella sp.	Physa sp.	34.171	-117.888	USA	CA	San Gabriel River
1	1	a0463	18	32	>Physella_sp._CA_SGABR1775-12	AACATTATATTTAATTTTTGGGATTTGGTGTGGCTTGGTCGGTACAGGCTTAAGCTTATTAATTCGTTTGGAATTAGGAACATCTCTGGTACTATTGGATGAACATTTTTATAATGTAATTGTTACAGCACATGCTTTTGTAATGATTTTTTTTATAGTTATACCTATAATAATTGGAGGCTTTGGGAATTGAATAGTACCTATATTAATTGGGGCTCCGGATATAAGCTTTCCTCGAATAAATAATATAAGATTTTGACTTTTACCCCCTTCATTTATCTTATTATTATGTAGGTCTATAGTTGAGGGTGGGGTTGGAACTGGGTGAACTGTTTATCCTCCACTATCAGGACCTGTAGCTCACTCTGGTTCATCAGTAGATCTTGCTATTTTCTCATT…	622	SGABR1775-12	Physella sp.	Physa sp.	34.171	-117.888	USA	CA	San Gabriel River
1	1	a0567	18	32	>Physella_sp._CA_SGABR1778-12	AACATTATATTTAATTTTTGGGATTTGGTGTGGCTTGGTCGGTACAGGCTTAAGCTTGTTAATTCGTTTGGAATTAGGAACATCTCTGGTACTATTAGATGAACATTTTTATAATGTAATCGTTACAGCACATGCTTTTGTAATGATTTTTTTTATAGTTATACCTATAATAATTGGAGGCTTTGGGAATTGAATAGTACCTATATTAATTGGTGCTCCCGATATAAGTTTTCCTCGAATAAATAATATAAGATTTTGACTTTTACCCCCTTCATTTATCTTATTATTATGTAGGTCTATAGTTGAGGGTGGGGTTGGAACTGGGTGAACTGTTTATCCTCCACTATCAGGACCTGTAGCTCACTCTGGTTCATCAGTAGATCTTGCTATTTTCTCATT…	622	SGABR1778-12	Physella sp.	Physa sp.	34.171	-117.888	USA	CA	San Gabriel River
1	1	a0565	18	32	>Physella_sp._CA_SGABR1780-12	AACATTATATTTAATTTTTGGGATTTGGTGTGGCTTGGTCGGTACAGGCTTAAGCTTGTTAATTCGTTTGGAATTAGGAACATCTCTGGTACTATTAGATGAACATTTTTATAATGTAATCGTTACAGCACATGCTTTTGTAATGATTTTTTTTATAGTTATACCTATAATAATTGGAGGCTTTGGGAATTGAATAGTACCTATATTAATTGGTGCTCCCGATATAAGTTTTCCTCGAATAAATAATATAAGATTTTGACTTTTACCCCCTTCATTTATCTTATTATTATGTAGGTCTATAGTTGAGGGTGGGGTTGGAACTGGGTGAACTGTTTATCCTCCACTATCAGGACCTGTAGCTCACTCTGGTTCATCAGTAGATCTTGCTATTTTCTCATT…	622	SGABR1780-12	Physella sp.	Physa sp.	34.171	-117.888	USA	CA	San Gabriel River
1	1	a0514	18	32	>Physella_sp._CA_SGABR1791-12	AACATTATATTTAATTTTTGGAATTTGGTGTGGCTTGGTCGGTACAGGCTTAAGCTTGTTAATTCGTTTGGAATTAGGAACATCTCTGGTACTATTGGATGAACATTTTTATAATGTAATCGTTACAGCACATGCTTTTGTAATAATTTTTTTTATAGTTATACCTATAATAATTGGAGGCTTTGGGAATTGAATAGTACCTATATTAATTGGTGCACCCGATATAAGCTTTCCTCGAATAAATAATATAAGTTTTTGACTTTTACCCCCTTCATTTATCTTATTATTATGTAGGTCTATAGTTGAGGGTGGGGTTGGAACTGGGTGAACTGTTTATCCTCCACTATCAGGACCTGTAGCTCACTCTGGTTCATCAGTAGATCTTGCTATTTTCTCATT…	622	SGABR1791-12	Physella sp.	Physa sp.	34.171	-117.888	USA	CA	San Gabriel River
1	1	a0566	18	32	>Physella_sp._CA_SGABR1796-12	AACATTATATTTAATTTTTGGGATTTGGTGTGGCTTGGTCGGTACAGGCTTAAGCTTGTTAATTCGTTTGGAATTAGGAACATCTCTGGTACTATTAGATGAACATTTTTATAATGTAATCGTTACAGCACATGCTTTTGTAATGATTTTTTTTATAGTTATACCTATAATAATTGGAGGCTTTGGGAATTGAATAGTACCTATATTAATTGGTGCTCCCGATATAAGTTTTCCTCGAATAAATAATATAAGATTTTGACTTTTACCCCCTTCATTTATCTTATTATTATGTAGGTCTATAGTTGAGGGTGGGGTTGGAACTGGGTGAACTGTTTATCCTCCACTATCAGGACCTGTAGCTCACTCTGGTTCATCAGTAGATCTTGCTATTTTCTCATT…	622	SGABR1796-12	Physella sp.	Physa sp.	34.171	-117.888	USA	CA	San Gabriel River
1	1	a0527	18	32	>Physella_sp._CA_SGABR1817-12	AACATTATATTTAATTTTTGGGATTTGGTGTGGCTTGGTCGGTACAGGCTTAAGCTTGTTAATTCGTTTGGAATTAGGAACATCTCTGGTACTATTGGATGAACATTTTTATAATGTAATCGTTACAGCACATGCTTTTGTAATGATTTTTTTTATAGTTATACCTATAATAATTGGAGGCTTTGGGAATTGAATAGTACCTATATTAATTGGTGCTCCCGATATAAGCTTTCCTCGAATAAATAATATAAGATTTTGACTTTTACCCCCTTCATTTATCTTATTATTATGTAGGTCTATAGTTGAGGGTGGGGTTGGAACTGGGTGAACTGTTTACCCTCCACTATCAGGACCTGTAGCTCACTCTGGTTCATCAGTAGACCTTGCTATTTTCTCATT…	622	SGABR1817-12	Physella sp.	Physa sp.	34.171	-117.888	USA	CA	San Gabriel River
1	1	a0465	18	32	>Physella_sp._CA_SGABR1824-12	AACATTATATTTAATTTTTGGGATTTGGTGTGGCTTGGTCGGTACAGGCTTAAGCTTATTAATTCGTTTGGAATTAGGAACATCTCTGGTACTATTGGATGAACATTTTTATAATGTAATTGTTACAGCACATGCTTTTGTAATGATTTTTTTTATAGTTATACCTATAATAATTGGAGGCTTTGGGAATTGAATAGTACCTATATTAATTGGGGCTCCGGATATAAGCTTTCCTCGAATAAATAATATAAGATTTTGACTTTTACCCCCTTCATTTATCTTATTATTATGTAGGTCTATAGTTGAGGGTGGGGTTGGAACTGGGTGAACTGTTTATCCTCCACTATCAGGACCTGTAGCTCACTCTGGTTCATCAGTAGATCTTGCTATTTTCTCATT…	622	SGABR1824-12	Physella sp.	Physa sp.	34.171	-117.888	USA	CA	San Gabriel River
1	1	a0568	18	32	>Physella_sp._CA_SGABR1826-12	AACATTATATTTAATTTTTGGGATTTGGTGTGGCTTGGTCGGTACAGGCTTAAGCTTGTTAATTCGTTTGGAATTAGGAACATCTCTGGTACTATTAGATGAACATTTTTATAATGTAATCGTTACAGCACATGCTTTTGTAATGATTTTTTTTATAGTTATACCTATAATAATTGGAGGCTTTGGGAATTGAATAGTACCTATATTAATTGGTGCTCCCGATATAAGTTTTCCTCGAATAAATAATATAAGATTTTGACTTTTACCCCCTTCATTTATCTTATTATTATGTAGGTCTATAGTTGAGGGTGGGGTTGGAACTGGGTGAACTGTTTATCCTCCACTATCAGGACCTGTAGCTCACTCTGGTTCATCAGTAGATCTTGCTATTTTCTCATT…	622	SGABR1826-12	Physella sp.	Physa sp.	34.171	-117.888	USA	CA	San Gabriel River
1	1	a0503	18	32	>Physella_sp._CA_SGABR1827-12	AACATTATATTTAATTTTTGGGATTTGGTGTGGCTTGGTCGGTACAGGCTTAAGCTTATTAATTCGTTTGGAATTAGGAACATCTCTGGTACTATTGGATGAACATTTTTATAATGTAATCGTTACAGCACATGCTTTTGTAATGATTTTCTTTATAGTTATACCTATAATAATTGGGGGCTTTGGGAATTGAATAGTACCTATATTAATTGGTGCACCCGATATAAGCTTTCCTCGAATAAATAATATAAGATTTTGACTTTTACCCCCTTCATTTATCTTATTATTATGTAGGTCTATAGTTGAGGGTGGGGTTGGAACTGGGTGAACTGTTTATCCTCCACTATCAGGACCTGTAGCTCACTCTAGTTCATCAGTAGATCTTGCTATTTTCTCATT…	622	SGABR1827-12	Physella sp.	Physa sp.	34.171	-117.888	USA	CA	San Gabriel River
1	1	a0501	18	32	>Physella_sp._CA_SGABR1828-12	AACATTATATTTAATTTTTGGGATTTGGTGTGGCTTGGTCGGTACAGGCTTAAGCTTATTAATTCGTTTGGAATTAGGAACATCTCTGGTACTATTGGATGAACATTTTTATAATGTAATCGTTACAGCACATGCTTTTGTAATGATTTTCTTTATAGTTATACCTATAATAATTGGAGGCTTTGGGAATTGAATAGTACCTATATTAATTGGTGCACCCGATATAAGCTTTCCTCGAATAAATAATATAAGATTTTGACTTTTACCCCCTTCATTTATCTTATTATTATGTAGGTCTATAGTTGAGGGTGGGGTTGGAACTGGGTGAACTGTTTATCCTCCACTATCAGGACCTGTAGCTCACTCTGGTTCATCAGTAGATCTTGCTATTTTCTCATT…	622	SGABR1828-12	Physella sp.	Physa sp.	34.171	-117.888	USA	CA	San Gabriel River
1	1	a0525	18	32	>Physella_sp._CA_SGABR1847-12	AACATTATATTTAATTTTTGGGATTTGGTGTGGCTTGGTCGGTACAGGCTTAAGCTTGTTAATTCGATTGGAATTAGGAACATCACTCGTACTATTGGAGGAACATTTTTATAATGTAATCGTTACAGCACATGCTTTTGTAATGATTTTTTTTATAGTTATACCTATAATAATTGGAGGCTTTGGGAATTGAATAGTACCTATATTAATTGGTGCTCCCGATATAAGCTTTCCTCGAATAAATAATATAAGATTTTGACTTTTACCCCCTTCATTTATCTTATTATTATGTAGGTCTATAGTTGAGGGTGGGGTTGGAACTGGATGAACTGTATACCCTCCACTATCAGGACCTGTAGCTCACTCTGGTTCATCAGTAGATCTTGCTATTTTCTCATT…	622	SGABR1847-12	Physella sp.	Physa sp.	34.292	-117.84	USA	CA	Coldbrook Creek
1	2	a0457	18	32	>Physella_sp._NV_MH974865	NNNNNNNNNNNNNNNNNNNNNNNNNNNNNNNGGCTTGGTCGGTACAGGCTTAAGCTTGTTAATTCGTTTGGAATTAGGAACATCTCTGGTACTATTGGATGAACATTTTTATAATGTAATTGTTACAGCACATGCTTTTGTAATGATTTTTTTTATAGTTATGCCAATAATAATTGGAGGCTTTGGGAATTGAATAGTACCTATATTAATTGGTGCTCCCGATATAAGCTTTCCTCGAATAAATAATATAAGATTTTGACTTTTACCCCCTTCATTTATCTTATTATTATGTAGGTCTATAGTTGAAGGTGGGGTTGGAACTGGATGAACTGTTTATCCTCCACTATCAGGACCTGTAGCTCACTCTGGTTCATCAGTAGATCTTGCTATTTTCTCATT…	588	MH974865	Physella sp.	Physa sp.	36.07	-115.45	USA	NV	Green Spot Spring
1	2	a0458	18	32	>Physella_sp._NV_MH974866	NNNNNNNNNNNNNNNNNNNNNNNNNNNNNNNGGCTTGGTCGGTACAGGCTTAAGCTTGTTAATTCGTTTGGAATTAGGAACATCTCTGGTACTATTGGATGAACATTTTTATAATGTAATTGTTACAGCACATGCTTTTGTAATGATTTTTTTTATAGTTATGCCAATAATAATTGGAGGCTTTGGGAATTGAATAGTACCTATATTAATTGGTGCTCCCGATATAAGCTTTCCTCGAATAAATAATATAAGATTTTGACTTTTACCCCCTTCATTTATCTTATTATTATGTAGGTCTATAGTTGAAGGTGGGGTTGGAACTGGATGAACTGTTTATCCTCCACTATCAGGACCTGTAGCTCACTCTGGTTCATCAGTAGATCTTGCTATTTTCTCATT…	588	MH974866	Physella sp.	Physa sp.	36.07	-115.45	USA	NV	Green Spot Spring
1	2	a0459	18	32	>Physella_sp._NV_MH974867	NNNNNNNNNNNNNNNNNNNNNNNNNNNNNNNGGCTTGGTCGGTACGGGCTTAAGCTTGTTAATTCGTTGGGAATTAGGAACATCTCTGGTACTATTGGATGAACATTTTTATAATGTAATTGTTACAGCACATGCTTTTGTAATGATTTTTTTTATGGTTATACCTATAATAATTGGAGGCTTTGGGAATTGAATAGTACCCATATTAATTGGTGCTCCCGATATAAGCTTTCCTCGAATAAATAATATAAGATTTTGACTTTTACCCCCTTCATTTATCTTATTATTATGTAGGTCTATAGTTGAGGGTGGGGTTGGAACTGGGTGAACTGTTTATCCTCCACTATCAGGACCTGTAGCTCACTCTGGTTCATCAGTAGATCTTGCTATTTTCTCATT…	588	MH974867	Physella sp.	Physa sp.	36.16	-115.5	USA	NV	Lost Creek Spring
1	2	a0460	18	32	>Physella_sp._NV_MH974868	NNNNNNNNNNNNNNNNNNNNNNNNNNNNNNNGGCTTGGTCGGTACGGGCTTAAGCTTGTTAATTCGTTTGGAATTAGGAACATCTCTGGTACTATTGGATGAACATTTTTATAATGTAATTGTTACAGCACATGCTTTTGTAATGATTTTTTTTATGGTTATACCTATAATAATTGGAGGCTTTGGGAATTGAATAGTACCCATATTAATTGGTGCTCCCGATATAAGCTTTCCTCGAATAAATAATATAAGATTTTGACTTTTACCCCCTTCATTTATCTTATTATTATGTAGGTCTATAGTTGAGGGTGGGGTTGGAACTGGGTGAACTGTTTATCCTCCACTATCAGGACCTGTAGCTCACTCTGGTTCATCAGTAGATCTTGCTATTTTCTCATT…	588	MH974868	Physella sp.	Physa sp.	36.16	-115.5	USA	NV	Lost Creek Spring
1	2	a0461	18	32	>Physella_sp._NV_MH974869	NNNNNNNNNNNNNNNNNNNNNNNNNNNNNNNGGCTTGGTCGGTACAGGCTTAAGCTTGTTAATTCGTTTGGAATTAGGAACATCTCTGGTACTATTGGATGAACATTTTTATAATGTAATTGTTACAGCACATGCTTTTGTAATGATTTTTTTTATGGTTATACCTATAATAATTGGAGGCTTTGGGAATTGAATAGTACCCATATTAATTGGTGCTCCCGATATAAGCTTTCCTCGAATAAATAATATAAGATTTTGACTTTTACCCCCTTCATTTATCTTATTATTATGTAGGTCTATAGTTGAGGGTGGGGTTGGAACTGGGTGAACTGTTTATCCTCCACTATCAGGACCTGTAGCTCACTCTGGTTCATCAGTAGATCTTGCTATTTTCTCATT…	588	MH974869	Physella sp.	Physa sp.	36.16	-115.5	USA	NV	Lost Creek Spring
1	2	a0528	18	32	>Physella_sp._NV_MH974870	NNNNNNNNNNNNNNNNNNNNNNNNNNNNNNNGGCTTGGTCGGTACAGGCTTAAGCTTGTTAATTCGTTTGGAATTAGGAACATCTCTGGTACTATTGGATGAACATTTTTATAATGTAATCGTTACAGCACATGCTTTTGTAATGATTTTTTTTATAGTTATACCTATAATAATTGGAGGCTTTGGGAATTGAATAGTACCTATATTAATTGGTGCTCCCGATATAAGCTTTCCTCGAATAAATAATATAAGATTTTGACTTTTACCACCTTCATTTATCTTATTATTATGTAGGTCTATAGTTGAGGGTGGGGTTGGAACTGGGTGAACTGTTTATCCTCCACTATCAGGACCTGTAGCTCACTCTGGTTCATCAGTAGATCTTGCTATTTTCTCATT…	588	MH974870	Physella sp.	Physa sp.	36.05	-115.51	USA	NV	South Rainbow Spring
1	2	a0462	18	32	>Physella_sp._NV_MH974871	NNNNNNNNNNNNNNNNNNNNNNNNNNNNNNNGGCTTGGTCGGTACAGGCTTAAGCTTGTTAATTCGTTTGGAATTAGGAACATCTCTGGTACTATTGGATGAACATTTTTATAATGTAATTGTTACAGCACATGCTTTTGTAATGATTTTTTTTATGGTTATACCTATAATAATTGGAGGCTTTGGGAATTGAATAGTACCCATATTAATTGGTGCTCCCGATATAAGCTTTCCTCGAATAAATAATATAAGATTTTGACTTTTACCCCCTTCATTTATCTTATTATTATGTAGGTCTATAGTTGAGGGTGGGGTTGGAACTGGGTGAACTGTTTATCCTCCACTATCAGGACCTGTAGCTCACTCTGGTTCATCAGTAGATCTTGCTATTTTCTCATT…	588	MH974871	Physella sp.	Physa sp.	36.14	-115.42	USA	NV	Red Spring
1	1	a0435	18	32	>Physella_sp._SRP001	AACATTATATTTAATTTTTGGGATCTGGTGTGGCTTGGTCGGTACAGGCTTAAGCTTGTTAATTCGTTTGGAATTAGGAACATCTCTGGTACTATTGGATGAACATTTTTATAATGTAATCGTTACAGCACATGCTTTTGTAATGATTTTTTTTATAGTTATACCTATGATAATTGGAGGCTTTGGGAATTGAATAGTACCTATATTAATTGGTGCTCCCGATATAAGCTTTCCTCGAATAAATAATATAAGATTTTGACTATTACCCCCTTCATTTATCTTATTATTATGCAGGTCTATAGTTGAGGGTGGGGTTGGAACTGGGTGAACTGTTTATCCCCCACTATCAGGACCTGTAGCTCACTCTGGTTCATCAGTAGATCTGGCTATTTTCTCATT…	622	SRP001	Physella acuta	16-Physa-01d	42.9074	-115.121	USA	ID	Snake River	River kilometer 899
1	1	a0509	18	32	>Physella_sp._SRP002	AACATTATATTTAATTTTTGGAATTTGGTGTGGCTTGGTCGGTACAGGCTTAAGCTTGTTAATTCGTTTGGAATTAGGAACATCTCTGGTACTATTGGATGAACATTTTTATAATGTAATCGTTACAGCACATGCTTTTGTAATGATTTTTTTTATAGTTATACCTATAATAATTGGAGGCTTTGGGAATTGAATAGTACCTATATTAATTGGTGCCCCCGATATAAGCTTTCCTCGAATAAATAATATAAGTTTTTGACTTTTACCCCCTTCATTTATCTTATTATTATGTAGGTCTATAGTTGAGGGTGGGGTTGGAACTGGGTGAACTGTTTATCCTCCACTATCAGGACCTGTAGCTCACTCTGGTTCATCAGTAGATCTTGCTATTTTCTCATT…	622	SRP002	Physella acuta	16-Physa-03	42.9074	-115.121	USA	ID	Snake River	River kilometer 899
1	1	a0511	18	32	>Physella_sp._SRP003	AACATTATATTTAATTTTTGGAATTTGGTGTGGCTTGGTCGGTACAGGCTTAAGCTTGTTAATTCGTTTGGAATTAGGAACATCTCTGGTACTATTGGATGAACATTTTTATAATGTAATCGTTACAGCACATGCTTTTGTAATGATTTTTTTTATAGTTATACCTATAATAATTGGAGGCTTTGGGAATTGAATAGTACCTATATTAATTGGTGCACCCGATATAAGCTTTCCTCGAATAAATAATATAAGTTTTTGACTTTTACCCCCTTCATTTATCTTATTATTATGTAGGTCTATAGTTGAGGGTGGGGTTGGAACTGGGTGAACTGTTTATCCTCCACTATCAGGACCTGTAGCTCACTCTGGTTCATCAGTAGATCTTGCTATTTTCTCATT…	622	SRP003	Physella acuta	16-Physa-07e	42.9074	-115.121	USA	ID	Snake River	River kilometer 899
1	1	a0422	18	32	>Physella_sp._TX_MOLBB060-12	AACATTATATTTAATTTTTGGGATCTGGTGTGGCTTGGTCGGTACAGGTTTAAGCTTGTTAATTCGTTTGGAATTAGGAACATCTCTGGTACTATTGGATGAACATTTTTATAATGTAATTGTTACTGCACATGCTTTTGTAATAATTTTTTTTATAGTTATACCTATAATAATTGGAGGCTTTGGGAATTGAATAGTACCTATATTAATTGGTGCTCCCGATATAAGCTTTCCTCGAATAAATAATATAAGATTTTGACTTTTACCTCCTTCATTTATCTTATTATTATGTAGATCTATAGTTGAGGGTGGAGTTGGAACTGGGTGAACTGTCTATCCTCCTCTATCAGGACCTGTAGCTCATTCTGGTTCATCAGTAGATCTTGCTATTTTCTCATT…	622	MOLBB060-12	Physella sp.	Physa sp.	30.788	-101.835	USA	TX	Pecos River
1	1	a1055	18	33	>Physella_acuta_Angola_MH649342	AACATTATATTTAATTTTTGGGATCTGGTGTGGATTGGTCGGTACAGGTTTAAGCTTGTTAATTCGTTTGGAATTAGGAACATCTCTTGTACTGTTGGATGAACATTTTTATAATGTAATTGTTACAGCACATGCTTTTGTAATGATTTTTTTTATAGTTATACCTATAATAATTGGAGGGTTTGGAAATTGAATAGTACCCATATTAATTGGTGCTCCCGATATAAGATTTCCTCGAATAAATAATATAAGATTTTGACTTTTACCACCTTCATTTATCTTATTATTATGTAGGTCTATAGTTGAGGGTGGAGTTGGAACTGGGTGAACTGTTTACCCCCCGCTATCAGGACCTGTAGCTCACTCTGGTTCATCAGTAGATCTTGCTATTTTCTCATT…	622	MH649342	Physella acuta	Physa acuta	-8.57986	13.6578	Angola
1	1	a1048	18	33	>Physella_acuta_Angola_MH649343	AACATTATATTTAATTTTTGGGATCTGGTGTGGATTGGTCGGTACAGGTTTAAGCTTGTTAATTCGTTTGGAATTAGGAACATCTCTTGTACTGTTGGATGAACATTTTTATAATGTAATTGTTACAGCACATGCTTTTGTAATGATTTTTTTTATAGTTATACCTATAATAATTGGAGGGTTTGGAAATTGAATAGTACCCATATTAATTGGTGCTCCCGATATAAGATTTCCTCGAATAAATAATATAAGATTTTGACTTTTACCACCTTCATTTATCTTATTATTATGTAGGTCTATAGTTGAGGGTGGAGTTGGAACTGGGTGAACTGTTTACCCCCCGCTATCAGGACCTGTAGCTCACTCTGGTTCATCAGTAGATCTTGCTATTTTCTCATT…	622	MH649343	Physella acuta	Physa acuta	-8.57986	13.6578	Angola
1	1	a1041	18	33	>Physella_acuta_Angola_MH649344	AACATTATATTTAATTTTTGGGATCTGGTGTGGATTGGTCGGTACAGGTTTAAGCTTGTTAATTCGTTTGGAATTAGGAACATCTCTTGTACTGTTGGATGAACATTTTTATAATGTAATTGTTACAGCACATGCTTTTGTAATGATTTTTTTTATAGTTATACCTATAATAATTGGAGGGTTTGGAAATTGAATAGTACCCATATTAATTGGTGCTCCCGATATAAGATTTCCTCGAATAAATAATATAAGATTTTGACTTTTACCACCTTCATTTATCTTATTATTATGTAGGTCTATAGTTGAGGGTGGAGTTGGAACTGGGTGAACTGTTTACCCCCCGCTATCAGGACCTGTAGCTCACTCTGGTTCATCAGTAGATCTTGCTATTTTCTCATT…	622	MH649344	Physella acuta	Physa acuta	-8.57986	13.6578	Angola
1	1	a1023	18	33	>Physella_acuta_Angola_MH649346	AACATTATATTTAATTTTTGGGATCTGGTGTGGATTGGTCGGTACAGGTTTAAGCTTGTTAATTCGTTTGGAATTAGGAACATCTCTTGTACTGTTGGATGAACATTTTTATAATGTAATTGTTACAGCACATGCTTTTGTAATGATTTTTTTTATAGTTATACCTATAATAATTGGAGGGTTTGGAAATTGAATAGTACCCATATTAATTGGTGCTCCCGATATAAGATTTCCTCGAATAAATAATATAAGATTTTGACTTTTACCACCTTCATTTATCTTATTATTATGTAGGTCTATAGTTGAGGGTGGAGTTGGAACTGGGTGAACTGTTTACCCCCCGCTATCAGGACCTGTAGCTCACTCTGGTTCATCAGTAGATCTTGCTATTTTCTCATT…	622	MH649346	Physella acuta	Physa acuta	-8.57986	13.6578	Angola
1	1	a0828	18	33	>Physella_acuta_Australia_JX680971	AACATTATATTTAATTTTTGGGATCTGGTGTGGATTGGTCGGTACAGGTTTAAGCTTGTTAATTCGTTTGGAATTAGGAACATCTCTTGTACTGTTGGATGAACATTTTTATAATGTAATTGTCACAGCACATGCATTTGTAATGATTTTTTTTATAGTTATACCTATAATAATTGGAGGGTTTGGGAATTGAATAGTACCTATATTAATTGGTGCTCCTGATATAAGATTTCCTCGAATAAATAATATAAGATTTTGACTTTTACCGCCTTCATTTATCTTATTATTATGTAGGTCTATAGTTGAGGGTGGAGTTGGAACTGGGTGAACTGTTTACCCCCCTCTATCAGGACCTGTAGCTCACTCTGGTTCATCAGTTGATCTAGCTATTTTCTCATT…	610	JX680971	Physella acuta	Physa acuta	-33.4561	151.427	Australia		North Avoca
1	1	a0829	18	33	>Physella_acuta_Australia_JX680972	AACATTATATTTAATTTTTGGGATCTGGTGTGGATTGGTCGGTACAGGTTTAAGCTTGTTAATTCGTTTGGAATTAGGAACATCTCTTGTACTGTTGGATGAACATTTTTATAATGTAATTGTCACAGCACATGCATTTGTAATGATTTTTTTTATAGTTATACCTATAATAATTGGAGGGTTTGGGAATTGAATAGTACCTATATTAATTGGTGCTCCTGATATAAGATTTCCTCGAATAAATAATATAAGATTTTGACTTTTACCGCCTTCATTTATCTTATTATTATGTAGGTCTATAGTTGAGGGTGGAGTTGGAACTGGGTGAACTGTTTACCCCCCTCTATCAGGACCTGTAGCTCACTCTGGTTCATCAGTTGATCTAGCTATTTTCTCATT…	614	JX680972	Physella acuta	Physa acuta	-33.4561	151.427	Australia		North Avoca
1	1	a0855	18	33	>Physella_acuta_Australia_MG976114	AACATTATATTTAATTTTTGGGATCTGGTGTGGATTGGTCGGTACAGGTTTAAGCTTGTTAATTCGTTTGGAATTAGGAACATCTCTTGTACTGTTGGATGAACATTTTTATAATGTAATTGTTACAGCACATGCTTTTGTAATGATTTTTTTTATAGTTATACCTATAATAATTGGAGGGTTTGGGAATTGAATAGTACCTATATTAATTGGTGCTCCCGATATAAGATTTCCTCGAATAAATAATATAAGATTTTGACTTTTACCACCTTCATTTATCTTATTATTATGTAGGTCTATAGTTGAGGGTGGAGTTGGAACTGGGTGAACTGTTTACCCCCCTCTATCAGGACCTGTAGCTCACTCTGGTTCATCAGTAGATCTTGCTATTTTCTCATT…	622	MG976114	Physella acuta	Physa acuta	-37.8922	145.243	Australia			Coordinates estimated
1	1	a0926	18	33	>Physella_acuta_Australia_MG976187	AACATTATATTTAATTTTTGGGATCTGGTGTGGATTGGTCGGTACAGGTTTAAGCTTGTTAATTCGTTTGGAATTAGGAACATCTCTTGTACTATTGGACGAACATTTTTATAATGTAATTGTTACAGCTCATGCTTTTGTAATGATTTTTTTTATAGTTATACCGATAATAATTGGAGGGTTTGGGAATTGAATAGTACCTATATTAATTGGTGCTCCCGATATAAGATTTCCTCGAATAAATAATATAAGATTTTGACTTTTACCTCCTTCATTTATCTTATTATTATGTAGGTCTATAGTTGAGGGTGGAGTTGGAACTGGGTGAACTGTTTACCCCCCTCTATCAGGACCTGTAGCTCACTCTGGTTCATCAGTAGATCTTGCTATTTTCTCATT…	622	MG976187	Physella acuta	Physa acuta	-37.3786	144.575	Australia		Merri Creek
1	1	a0854	18	33	>Physella_acuta_Australia_MG976201	AACATTATATTTAATTTTTGGGATCTGGTGTGGATTGGTCGGTACAGGTTTAAGCCTGCTAATTCGTCTGGAATTAGGAACATCTCTTGTACTGTTGGATGAACATTTTTATAATGTAATTGTTACAGCACATGCTTTTGTAATGATTTTTTTTATAGTTATACCTATAATAATTGGAGGGTTTGGGAATTGAATAGTACCTATATTAATTGGTGCTCCCGATATAAGATTTCCTCGAATAAATAATATAAGATTTTGACTTTTACCACCTTCATTTATCTTATTATTATGTAGGTCTATAGTTGAGGGTGGAGTTGGAACTGGGTGAACTGTTTACCCCCCTCTATCAGGACCTGTAGCTCACTCTGGTTCATCAGTAGATCTTGCTATTTTCTCATT…	622	MG976201	Physella acuta	Physa acuta	-37.8922	145.243	Australia			Coordinates estimated
1	2	a0867	18	33	>Physella_acuta_Austria_MK919687	NNNNNNNNNNNNNNNNNNNNNNNNNNNNNNNNNNNNNNNNNNNNNAGGTTTAAGCTTGTTAATTCGTTTGGAATTAGGAACATCTCTTGTACTGTTGGATGAACATTTTTATAATGTAATTGTTACAGCACATGCTTTTGTAATGATTTTTTTTATAGTTATACCTATAATAATTGGAGGGTTTGGGAATTGAATAGTACCTATATTAATTGGTGCTCCCGATATAAGATTTCCTCGAATAAATAATATAAGATTTTGACTTTTACCGCCTTCATTTATCTTATTATTATGTAGGTCTATAGTTGAGGGTGGAGTTGGAACTGGGTGAACTGTTTACCCCCCTCTATCAGGACCTGTAGCTCACTCTGGTTCATCAGTAGATCTTGCTATTTTCTCATT…	557	MK919687	Physella acuta	Physella acuta	47.2641	11.3833	Austria			Coordinates estimated
1	1	a0814	18	33	>Physella_acuta_AZ_AY651170	NACATTATATTTAATTTTTGGGATCTGGTGTGGATTGGTCGGTACAGGTTTAAGCTTGTTAATTCGTTTGGAATTAGGAACATCTCTTGTTCTATTGGATGAACATTTTTATAATGTAATTGTCACAGCACATGCTTTTGTAATGATTTTTTTTATAGTTATACCTATAATAATTGGAGGGTTTGGGAATTGAATAGTACCTATATTAATTGGTGCTCCCGATATAAGATTTCCTCGAATAAATAATATAAGATTTTGACTTTTACCGCCTTCATTTATCTTATTATTATGTAGGTCTATAGTTGAGGGTGGAGTTGGAACTGGGTGAACTGTTTACCCCCCTCTATCAGGACCTGTAGCTCACTCTGGTTCATCAGTAGATCTTGCTATTTTCTCATT…	621	AY651170	Physella acuta	Physa virgata	32.9435	-113.854	USA	AZ	Gila River	Type location
1	2	a0860	18	33	>Physella_acuta_AZ_AY651171	NNNNNNNTATTTAATTTTTGGTGTTTGGTGTGGATTGGTCGGTACAGGTTTAAGTTTGTTAATTCGTTTGGAATTAGGAACATCTCTTGTACTGTTGGATGAACATTTTTATAATGTAATTGTTACAGCACATGCTTTTGTAATGATTTTTTTTATAGTTATACCTATAATAATTGGAGGGTTTGGGAATTGAATAGTACCTATATTAATTGGTGCTCCTGATATAAGATTTCCTCGAATAAATAATATAAGATTTTGACTTTTACCGCCTTCATTTATCTTATTATTATGTAGGTCTATAGTTGAGGGTGGTGTTGGAACTGGGTGAACTGTTTACCCCCCTCTATCAGGACCTGTAGCTCACTCTGGTTCATCAGTAGATCTTGCTATTTTCTCATT…	615	AY651171	Physella acuta	Physa virgata	32.9435	-113.854	USA	AZ	Gila River	Type location
1	1	a1070	18	33	>Physella_acuta_Burundi_MH649347	AACATTATATTTAATTTTTGGGATCTGGTGTGGATTGGTCGGTACAGGTTTAAGCTTGTTAATTCGTTTGGAATTAGGAACATCTCTTGTACTGTTGGATGAACATTTTTATAATGTAATTGTTACAGCACATGCTTTTGTAATGATTTTTTTTATAGTTATACCTATAATAATTGGAGGGTTTGGAAATTGAATAGTACCCATATTAATTGGTGCTCCCGATATAAGATTTCCTCGAATAAATAATATAAGATTTTGACTTTTACCACCTTCATTTATCTTATTATTATGTAGGTCTATAGTTGAGGGTGGAGTTGGAACTGGGTGAACTGTTTACCCCCCGCTATCAGGACCTGTAGCTCACTCTGGTTCATCAGTAGATCTTGCTATTTTCTCATT…	622	MH649347	Physella acuta	Physa acuta	3.03167	29.3831	Burundi
1	1	a1059	18	33	>Physella_acuta_Burundi_MH649348	AACATTATATTTAATTTTTGGGATCTGGTGTGGATTGGTCGGTACAGGTTTAAGCTTGTTAATTCGTTTGGAATTAGGAACATCTCTTGTACTGTTGGATGAACATTTTTATAATGTAATTGTTACAGCACATGCTTTTGTAATGATTTTTTTTATAGTTATACCTATAATAATTGGAGGGTTTGGAAATTGAATAGTACCCATATTAATTGGTGCTCCCGATATAAGATTTCCTCGAATAAATAATATAAGATTTTGACTTTTACCACCTTCATTTATCTTATTATTATGTAGGTCTATAGTTGAGGGTGGAGTTGGAACTGGGTGAACTGTTTACCCCCCGCTATCAGGACCTGTAGCTCACTCTGGTTCATCAGTAGATCTTGCTATTTTCTCATT…	622	MH649348	Physella acuta	Physa acuta	3.03167	29.3831	Burundi
1	1	a1066	18	33	>Physella_acuta_Burundi_MH649349	AACATTATATTTAATTTTTGGGATCTGGTGTGGATTGGTCGGTACAGGTTTAAGCTTGTTAATTCGTTTGGAATTAGGAACATCTCTTGTACTGTTGGATGAACATTTTTATAATGTAATTGTTACAGCACATGCTTTTGTAATGATTTTTTTTATAGTTATACCTATAATAATTGGAGGGTTTGGAAATTGAATAGTACCCATATTAATTGGTGCTCCCGATATAAGATTTCCTCGAATAAATAATATAAGATTTTGACTTTTACCACCTTCATTTATCTTATTATTATGTAGGTCTATAGTTGAGGGTGGAGTTGGAACTGGGTGAACTGTTTACCCCCCGCTATCAGGACCTGTAGCTCACTCTGGTTCATCAGTAGATCTTGCTATTTTCTCATT…	622	MH649349	Physella acuta	Physa acuta	3.03167	29.3831	Burundi
1	1	a1037	18	33	>Physella_acuta_Burundi_MH649350	AACATTATATTTAATTTTTGGGATCTGGTGTGGATTGGTCGGTACAGGTTTAAGCTTGTTAATTCGTTTGGAATTAGGAACATCTCTTGTACTGTTGGATGAACATTTTTATAATGTAATTGTTACAGCACATGCTTTTGTAATGATTTTTTTTATAGTTATACCTATAATAATTGGAGGGTTTGGAAATTGAATAGTACCCATATTAATTGGTGCTCCCGATATAAGATTTCCTCGAATAAATAATATAAGATTTTGACTTTTACCACCTTCATTTATCTTATTATTATGTAGGTCTATAGTTGAGGGTGGAGTTGGAACTGGGTGAACTGTTTACCCCCCGCTATCAGGACCTGTAGCTCACTCTGGTTCATCAGTAGATCTTGCTATTTTCTCATT…	622	MH649350	Physella acuta	Physa acuta	3.03167	29.3831	Burundi
1	2	a0933	18	33	>Physella_acuta_CA_MF694431	NNNNNNNNNNNNNNNNNNNNNNNNNNNNNNNNNNNNNNNNNNNNNNNNNTTAAGCTTGTTAATTCGTTTGGAATTAGGAACATCTCTTGTACTATTGGACGAACATTTTTATAATGTAATTGTTACAGCCCATGCTTTTGTAATGATTTTTTTTATAGTTATACCGATAATAATTGGAGGGTTTGGGAATTGAATAGTACCTATATTAATTGGTGCTCCCGATATAAGATTTCCTCGAATAAATAATATAAGATTTTGACTTTTACCTCCTTCATTTATCTTATTATTATGTAGGTCTATAGTTGAGGGTGGAGTTGGAACTGGGTGAACTGTTTACCCCCCTCTATCAGGACCTGTAGCTCACTCTGGTTCATCAGTAGATCTTGCTATTTTCTCATT…	509	MF694431	Physella acuta	Physa acuta	36.8659	-119.786	USA	CA	Woodward Park
1	2	a0963	18	33	>Physella_acuta_CA_MF694433	NNNNNNNNNNNNNNNNNNNNNNNNNNNNNNNNNNNNNNNNNNNNNNNNNTTAAGCTTGTTAATTCGTTTGGAATTAGGAACATCTCTTGTACTGTTGGATGAACATTTTTATAATGTAATTGTTACAGCACATGCTTTTGTAATGATTTTTTTTATAGTTATACCTATAATAATTGGAGGGTTTGGAAATTGAATAGTACCTATATTAATTGGTGCTCCCGATATAAGATTTCCTCGAATAAATAATATAAGATTTTGACTTTTACCGCCTTCATTTATCTTATTATTATGTAGGTCTATAGTTGAGGGTGGAGTTGGAACTGGGTGAACTGTTTACCCCCCTCTATCAGGACCTGTAGCTCACTCTGGTTCATCAGTAGATCTTGCTATTTTCTCATT…	509	MF694433	Physella acuta	Physa acuta	37.094	-121.542	USA	CA	Coyote Lake
1	2	a0935	18	33	>Physella_acuta_CA_MF694444	NNNNNNNNNNNNNNNNNNNNNNNNNNNNNNNNNNNNNNNNNNNNNNNNNTTAAGCTTGTTAATTCGTTTGGAATTAGGAACATCTCTTGTACTATTGGACGAACATTTTTATAATGTAATTGTTACAGCTCATGCTTTTGTAATGATTTTTTTTATAGTTATACCGATAATAATTGGAGGGTTTGGGAATTGAATAGTACCTATATTAATTGGTGCTCCCGATATAAGATTTCCTCGAATAAATAATATAAGATTTTGACTTTTACCTCCTTCATTTATCTTATTATTATGTAGGTCTATAGTTGAGGGTGGAGTTGGAACTGGGTGAACTGTTTACCCCCCTCTATCAGGACCTGTAGCTCACTCTGGTTCATCAGTAGATCTTGCTATTTTCTCATT…	509	MF694444	Physella acuta	Physa acuta	37.1196	-120.803	USA	CA	Wetland near Devon Drain
1	2	a0901	18	33	>Physella_acuta_CA_MF694445	NNNNNNNNNNNNNNNNNNNNNNNNNNNNNNNNNNNNNNNNNNNNNNNNNTTAAGCTTGTTAATTCGTTTGGAATTAGGAACATCTCTTGTACTGTTGGATGAACATTTTTATAATGTAATTGTTACAGCACATGCTTTTGTAATGATTTTTTTTATAGTTATACCGATAATAATTGGAGGGTTTGGGAATTGAATAGTACCTATATTAATTGGTGCTCCCGATATAAGATTTCCTCGAATAAATAATATAAGATTTTGACTTTTACCTCCTTCATTTATCTTATTATTATGTAGGTCTATAGTTGAGGGTGGAGTTGGAACTGGGTGAACTGTTTACCCCCCTCTATCAGGACCTGTAGCTCACTCTGGTTCATCAGTAGATCTTGCTATTTTCTCATT…	509	MF694445	Physella acuta	Physa acuta	36.8659	-119.786	USA	CA	Woodward Park
1	2	a0902	18	33	>Physella_acuta_CA_MF694446	NNNNNNNNNNNNNNNNNNNNNNNNNNNNNNNNNNNNNNNNNNNNNNNNNTTAAGCTTGTTAATTCGTTTGGAATTAGGAACATCTCTTGTACTGTTGGATGAACATTTTTATAATGTAATTGTTACAGCACATGCTTTTGTAATTAATTTTTCTATAGTTATACCGATAATAATTGGAGGGGTTGGGAATTGAATAGAACCTATATTAATTGGTGCTCCCGATATAAGATTTCCTCGAATAAATAATATAAGATTTTGACTTTTACCCCCTTCATTTATCTTATTATTATGTAGGTCTATAGTTGAGGGTGGAGTTGGAACTGGGTGAACTGTTTACCCCCCTCTATCAGGACCTGTAGCTCACTCTGGTTCATCAGTAGATCTTGCTATTTTCTCATT…	509	MF694446	Physella acuta	Physella acuta	36.8659	-119.786	USA	CA	San Joaquin River wetland
1	2	a0774	18	33	>Physella_acuta_CA_MF694447	NNNNNNNNNNNNNNNNNNNNNNNNNNNNNNNNNNNNNNNNNNNNNNNNNTTAAGCTTGTTAATTCGTTTGGAATTAGGAACATCTCTTGTACTGTTGGATGAACATTTTTATAATGTAATTGTAACAGCACATGCTTTTGTAATGATTTTTTTTATAGTTATACCTATAATAATCGGAGGGTTTGGGAATTGAATAGTACCTATATTAATTGGTGCTCCCGATATAAGATTTCCTCGAATAAATAATATAAGATTTTGACTTTTACCTCCTTCGTTTATCTTATTATTATGTAGGTCTATAGTTGAGGGTGGAGTTGGAACTGGGTGAACTGTTTACCCCCCTCTATCAGGACCTGTAGCTCACTCTGGTTCATCAGTAGATCTTGCTATTTTCTCATT…	509	MF694447	Physella acuta	Physa acuta	36.8659	-119.786	USA	CA	Woodward Park
1	2	a0850	18	33	>Physella_acuta_CA_MF694471	NNNNNNNNNNNNNNNNNNNNNNNNNNNNNNNNNNNNNNNNNNNNNNNNNTTAAGCTTGTTAATTCGTTTGGAATTAGGAACATCTCTTGTACTGTTGGATGAACATTTTTATAATGTAATTGTTACAGCACATGCTTTTGTAATAATTTTTTTTATAGTTATACCGATAATAATTGGAGGGTTTGGGAATTGAATAGTACCTATATTAATTGGTGCTCCCGATATAAGATTTCCTCGAATAAATAATATAAGATTTTGACTTTTACCGCCTTCATTTATCTTATTATTATGTAGGTCTATAGTTGAGGGTGGAGTTGGAACTGGGTGAACTGTTTACCCCCCTCTATCAGGACCTGTAGCTCACTCTGGTTCATCAGTAGATCTTGCTATTTTCTCATT…	509	MF694471	Physella acuta	Physa acuta	36.8659	-119.786	USA	CA	Woodward Park
1	1	a0923	18	33	>Physella_acuta_CA_SGABR1674-12	AACATTATATTTAATTTTTGGGATCTGGTGTGGATTGGTCGGTACAGGTTTAAGCTTGTTAATTCGTTTGGAATTAGGAACATCTCTTGTACTATTGGACGAACATTTTTATAATGTAATTGTTACAGCTCATGCTTTTGTAATGATTTTTTTTATAGTTATACCGATAATAATTGGAGGGTTTGGGAATTGAATAGTACCTATATTAATTGGTGCTCCCGATATAAGATTTCCTCGAATAAATAATATAAGATTTTGACTTTTACCTCCTTCATTTATCTTATTATTATGTAGGTCTATAGTTGAGGGTGGAGTTGGAACTGGGTGAACTGTTTACCCCCCTCTATCAGGACCTGTAGCTCACTCTGGTTCATCAGTAGATCTTGCTATTTTCTCATT…	622	SGABR1674-12	Physella acuta	Physa acuta	34.237	-117.817	USA	CA	San Gabriel River
1	1	a0922	18	33	>Physella_acuta_CA_SGABR1679-12	AACATTATATTTAATTTTTGGGATCTGGTGTGGATTGGTCGGTACAGGTTTAAGCTTGTTAATTCGTTTGGAATTAGGAACATCTCTTGTACTATTGGACGAACATTTTTATAATGTAATTGTTACAGCTCATGCTTTTGTAATGATTTTTTTTATAGTTATACCGATAATAATTGGAGGGTTTGGGAATTGAATAGTACCTATATTAATTGGTGCTCCCGATATAAGATTTCCTCGAATAAATAATATAAGATTTTGACTTTTACCTCCTTCATTTATCTTATTATTATGTAGGTCTATAGTTGAGGGTGGAGTTGGAACTGGGTGAACTGTTTACCCCCCTCTATCAGGACCTGTAGCTCACTCTGGTTCATCAGTAGATCTTGCTATTTTCTCATT…	622	SGABR1679-12	Physella acuta	Physa acuta	34.237	-117.817	USA	CA	San Gabriel River
1	1	a0927	18	33	>Physella_acuta_CA_SGABR1684-12	AACATTATATTTAATTTTTGGGATCTGGTGTGGATTGGTCGGTACAGGTTTAAGCTTGTTAATTCGTTTGGAATTAGGAACATCTCTTGTACTATTGGACGAACATTTTTATAATGTAATTGTTACAGCTCATGCTTTTGTAATGATTTTTTTTATAGTTATACCGATAATAATTGGAGGGTTTGGGAATTGAATAGTACCTATATTAATTGGTGCTCCCGATATAAGATTTCCTCGAATAAATAATATAAGATTTTGACTTTTACCTCCTTCATTTATCTTATTATTATGTAGGTCTATAGTTGAGGGTGGAGTTGGAACTGGGTGAACTGTTTACCCCCCTCTATCAGGACCTGTAGCTCACTCTGGTTCATCAGTAGATCTTGCTATTTTCTCATT…	622	SGABR1684-12	Physella acuta	Physa acuta	34.237	-117.817	USA	CA	San Gabriel River
1	1	a0936	18	33	>Physella_acuta_CA_SGABR1689-12	AACATTATATTTAATTTTTGGGATCTGGTGTGGATTGGTCGGTACAGGTTTAAGCTTGTTAATTCGTTTGGAATTAGGAACATCTCTTGTACTATTGGACGAACATTTTTATAATGTAATTGTTACAGCTCATGCTTTTGTAATGATTTTTTTTATAGTTATACCGATAATAATTGGAGGGTTTGGGAATTGAATAGTACCTATATTAATTGGTGCTCCCGATATAAGATTTCCTCGAATAAATAATATAAGATTTTGACTTTTACCTCCTTCATTTATCTTATTATTATGTAGGTCTATAGTTGAGGGTGGAGTTGGAACTGGGTGAACTGTTTACCCCCCTCTATCAGGACCTGTAGCTCACTCTGGTTCATCAGTAGATCTTGCTATTTTCTCATT…	590	SGABR1689-12	Physella acuta	Physa acuta	34.237	-117.817	USA	CA	San Gabriel River
1	1	a0924	18	33	>Physella_acuta_CA_SGABR1690-12	AACATTATATTTAATTTTTGGGATCTGGTGTGGATTGGTCGGTACAGGTTTAAGCTTGTTAATTCGTTTGGAATTAGGAACATCTCTTGTACTATTGGACGAACATTTTTATAATGTAATTGTTACAGCTCATGCTTTTGTAATGATTTTTTTTATAGTTATACCGATAATAATTGGAGGGTTTGGGAATTGAATAGTACCTATATTAATTGGTGCTCCCGATATAAGATTTCCTCGAATAAATAATATAAGATTTTGACTTTTACCTCCTTCATTTATCTTATTATTATGTAGGTCTATAGTTGAGGGTGGAGTTGGAACTGGGTGAACTGTTTACCCCCCTCTATCAGGACCTGTAGCTCACTCTGGTTCATCAGTAGATCTTGCTATTTTCTCATT…	622	SGABR1690-12	Physella acuta	Physa acuta	34.237	-117.817	USA	CA	San Gabriel River
1	2	a0919	18	33	>Physella_acuta_CA_SGABR1694-12	AACATTATATTTAATTTTTGGGATCTGGTGTGGATTGGTCGGTACAGGTTTAAGCTTGTTAATTCGTTTGGAATTAGGAACATCTCTTGTACTATTGGACGAACATTTTTATAATGTAATTGTTACAGCTCATGCTTTTGTAATGATTTTTTTTATAGTTATACCGATAATAATTGGAGGGTTTGGGAATTGAATAGTACCTATATTAATTGGTGCTCCCGATATAAGATTTCCTNNAATAAATAATATAAGATTTTGACTTTTACCTCCTTCATTTATCTTATTATTATGTAGGTCTATAGTTGAGGGTGGAGTTGGAACTGGGTGAACTGTTTACCCCCCTCTATCAGGACCTGTAGCTCACTCTGGTTCATCAGTAGATCTTGCTATTTTCTCATT…	620	SGABR1694-12	Physella acuta	Physa acuta	34.237	-117.817	USA	CA	San Gabriel River
1	1	a0920	18	33	>Physella_acuta_CA_SGABR1695-12	AACATTATATTTAATTTTTGGGATCTGGTGTGGATTGGTCGGTACAGGTTTAAGCTTGTTAATTCGTTTGGAATTAGGAACATCTCTTGTACTATTGGACGAACATTTTTATAATGTAATTGTTACAGCTCATGCTTTTGTAATGATTTTTTTTATAGTTATACCGATAATAATTGGAGGGTTTGGGAATTGAATAGTACCTATATTAATTGGTGCTCCCGATATAAGATTTCCTCGAATAAATAATATAAGATTTTGACTTTTACCTCCTTCATTTATCTTATTATTATGTAGGTCTATAGTTGAGGGTGGAGTTGGAACTGGGTGAACTGTTTACCCCCCTCTATCAGGACCTGTAGCTCACTCTGGTTCATCAGTAGATCTTGCTATTTTCTCATT…	622	SGABR1695-12	Physella acuta	Physa acuta	34.237	-117.817	USA	CA	San Gabriel River
1	2	a0917	18	33	>Physella_acuta_CA_SGABR1697-12	AACATTATATTTAATTTTTGGGATCTGGTGTGGATTGGTCGGTACAGGTTTAAGCTTGTTAATTCGTTTGGAATTAGGAACATCTCTTGTACTATTGGACGAACATTTTTATAATGTAATTGTTACAGCTCATGCTTTTGTAATGATTTTTTTTATAGTTATNCCGATAATAATTGGAGGGTTTGGGAATTGAATAGTACCTATATTAATTGGTGCTCCCGATATAAGATTTCCTCGAATAAATAATATAAGATTTTGACTTTTACCTCCTTCATTTATCTTATTATTATGTAGGTCTATAGTTGAGGGTGGAGTTGGAACTGGGTGAACTGTTTACCCCCCTCTATCAGGACCTGTAGCTCACTCTGGTTCATCAGTAGATCTTGCTATTTTCTCATT…	621	SGABR1697-12	Physella acuta	Physa acuta	34.237	-117.817	USA	CA	San Gabriel River
1	1	a0925	18	33	>Physella_acuta_CA_SGABR1698-12	AACATTATATTTAATTTTTGGGATCTGGTGTGGATTGGTCGGTACAGGTTTAAGCTTGTTAATTCGTTTGGAATTAGGAACATCTCTTGTACTATTGGACGAACATTTTTATAATGTAATTGTTACAGCTCATGCTTTTGTAATGATTTTTTTTATAGTTATACCGATAATAATTGGAGGGTTTGGGAATTGAATAGTACCTATATTAATTGGTGCTCCCGATATAAGATTTCCTCGAATAAATAATATAAGATTTTGACTTTTACCTCCTTCATTTATCTTATTATTATGTAGGTCTATAGTTGAGGGTGGAGTTGGAACTGGGTGAACTGTTTACCCCCCTCTATCAGGACCTGTAGCTCACTCTGGTTCATCAGTAGATCTTGCTATTTTCTCATT…	622	SGABR1698-12	Physella acuta	Physa acuta	34.237	-117.817	USA	CA	San Gabriel River
1	1	a0804	18	33	>Physella_acuta_CA_SGABR1704-12	AACATTATATTTAATTTTTGGGATCTGGTGTGGATTGGTCGGTACAGGTTTAAGCTTGTTAATTCGTTTGGAATTAGGAACATCTCTTGTACTGTTGGATGAACATTTTTATAATGTAATTGTTACAGCACATGCTTTTGTAATGATTTTTTTTATAGTTATACCTATAATAATTGGAGGGTTTGGGAATTGAATAGTACCTATATTAATTGGTGCTCCCGATATAAGATTTCCTCGAATAAATAATATAAGATTTTGACTTTTACCGCCTTCATTTATCTTATTATTATGTAGGTCTATAGTTGAGGGTGGAGTTGGAACTGGGTGAACTGTTTACCCCCCTCTATCAGGACCAGTAGCTCACTCTGGTTCATCAGTAGATCTTGCTATTTTCTCATT…	620	SGABR1704-12	Physella acuta	Physa acuta	34.062	-117.993	USA	CA	Walnut Creek
1	1	a0852	18	33	>Physella_acuta_CA_SGABR1714-12	AACATTATATTTAATTTTTGGGATCTGGTGTGGATTGGTCGGTACAGGTTTAAGCTTGTTAATTCGTTTGGAATTAGGAACATCTCTTGTACTGTTGGATGAACATTTTTATAATGTAATTGTTACAGCACATGCTTTTGTAATAATTTTTTTTATAGTTATACCGATAATAATTGGAGGGTTTGGGAATTGAATAGTACCTATATTAATTGGTGCTCCCGATATAAGATTTCCTCGAATAAATAATATAAGATTTTGACTTTTACCGCCTTCATTTATCTTATTATTATGTAGGTCTATAGTTGAGGGTGGAGTTGGAACTGGGTGAACTGTTTACCCCCCTCTATCAGGACCTGTAGCTCACTCTGGTTCATCAGTAGATCTTGCTATTTTCTCATT…	622	SGABR1714-12	Physella acuta	Physa acuta	34.062	-117.993	USA	CA	Walnut Creek
1	1	a0790	18	33	>Physella_acuta_CA_SGABR1716-12	AACATTATATTTAATTTTTGGGATCTGGTGTGGATTGGTCGGTACAGGTTTAAGCTTGTTAATTCGTTTGGAATTAGGAACATCTCTTGTACTGTTGGATGAACATTTTTATAATGTAATTGTAACAGCACATGCTTTTGTAATGATTTTTTTTATAGTTATACCTATAATAATCGGAGGGTTTGGGAATTGAATAGTACCTATATTAATTGGTGCTCCCGATATAAGATTTCCTCGAATAAATAATATAAGATTTTGACTTTTACCTCCTTCGTTTATCTTATTATTATGTAGGTCTATAGTTGAGGGTGGAGTTGGAACTGGGTGAACTGTTTACCCCCCTCTATCAGGACCTGTAGCTCACTCTGGTTCATCAGTAGATCTTGCTATTTTCTCATT…	622	SGABR1716-12	Physella acuta	Physa acuta	34.062	-117.993	USA	CA	Walnut Creek
1	1	a0847	18	33	>Physella_acuta_CA_SGABR1735-12	AACATTATATTTAATTTTTGGGATCTGGTGTGGATTGGTCGGTACAGGATTAAGCTTGTTAATTCGTTTGGAATTAGGAACATCTCTTGTACTGTTGGATGAACATTTTTATAATGTAATTGTCACAGCACATGCTTTTGTAATGATTTTTTTTATAGTTATACCTATAATGATTGGAGGGTTTGGGAATTGGATAGTACCTATATTAATTGGTGCTCCTGATATAAGATTTCCTCGAATAAATAATATAAGATTTTGACTTTTACCGCCTTCATTTATCTTATTATTATGTAGGTCTATAGTTGAGGGTGGAGTTGGAACTGGGTGAACTGTTTACCCCCCTCTATCAGGACCTGTAGCTCACTCTGGTTCATCAGTAGATCTTGCTATTTTCTCATT…	622	SGABR1735-12	Physella acuta	Physa anatina	34.062	-117.993	USA	CA	Walnut Creek
1	1	a0837	18	33	>Physella_acuta_CA_SGABR1736-12	AACATTATATTTAATTTTTGGGATCTGGTGTGGATTGGTCGGTACAGGATTAAGCTTGTTAATTCGTTTGGAATTAGGAACATCTCTTGTACTGTTGGATGAACATTTTTATAATGTAATTGTCACAGCACATGCTTTTGTAATGATTTTTTTTATAGTTATACCTATAATGATTGGAGGGTTTGGGAATTGGATAGTACCTATATTAATTGGTGCTCCTGATATAAGATTTCCTCGAATAAATAATATAAGATTTTGACTTTTACCGCCTTCATTTATCTTATTATTATGTAGGTCTATAGTTGAGGGTGGAGTTGGAACTGGGTGAACTGTTTACCCCCCTCTATCAGGACCTGTAGCTCACTCTGGTTCATCAGTAGATCTTGCTATTTTCTCATT…	622	SGABR1736-12	Physella acuta	Physa anatina	34.062	-117.993	USA	CA	Walnut Creek
1	2	a1003	18	33	>Physella_acuta_CA_SGABR1741-12	AACATTATATTTAATTTTTGGGATCTGGTGTGGATTGGTCGGTACAGGTTTAAGCTTGTTAATTCGTTTGGAATTAGGAACATCTCTTGTACTGTTGGATGAACATTTTTATAATGTAATTGTTACAGCACATGCTTTTGTAATGATTTTTTTTATAGTTATACCTATAATAATTGGAGGGTTTGGAAATTGNATAGTACCCATATTAATTGGTGCTCCCGATATAAGATTTCCTNNAATAAATAATATAAGATTTTGACTTTTACCACCTTCATTTATCTTATTATTATGTAGGTCTATAGTTGAGGGTGGAGTTGGAACTGGGTGAACTGTTTACCCCCCGCTATCAGGACCTGTAGCTCACTCTGGTTCATCAGTAGATCTTGCTATTTTCTCATT…	619	SGABR1741-12	Physella acuta	Physa acuta	34.062	-117.993	USA	CA	Walnut Creek
1	1	a0844	18	33	>Physella_acuta_CA_SGABR1746-12	AACATTATATTTAATTTTTGGGATCTGGTGTGGATTGGTCGGTACAGGATTAAGCTTGTTAATTCGTTTGGAATTAGGAACATCTCTTGTACTGTTGGATGAACATTTTTATAATGTAATTGTCACAGCACATGCTTTTGTAATGATTTTTTTTATAGTTATACCTATAATGATTGGAGGGTTTGGGAATTGGATAGTACCTATATTAATTGGTGCTCCTGATATAAGATTTCCTCGAATAAATAATATAAGATTTTGACTTTTACCGCCTTCATTTATCTTATTATTATGTAGGTCTATAGTTGAGGGTGGAGTTGGAACTGGGTGAACTGTTTACCCCCCTCTATCAGGACCTGTAGCTCACTCTGGTTCATCAGTAGATCTTGCTATTTTCTCATT…	622	SGABR1746-12	Physella acuta	Physa anatina	34.062	-117.993	USA	CA	Walnut Creek
1	2	a0851	18	33	>Physella_acuta_CA_SGABR1748-12	AACATTATATTTAATTTTTGGGATCTGGTGTGGATTGGTCGGTACAGGTTTAAGCTTGTTAATTCGTTTGGAATTAGGAACATCTCTTGTACTGTTGGATGAACATTTTTATAATGTAATTGTTACAGCACATGCTTTTGTAATAATTTTTTTTATAGTTATACCGATAATAATTGGAGGGTTTGGGAATTGAATAGTACCTATATTAATTGGTGCTCCCGATATAAGATTTCCNNNAATAAATAATATAAGATTTTGACTTTTACCGCCTTCATTTATCTTATTATTATGTAGGTCTATAGTTGAGGGTGGAGTTGGAACTGGGTGAACTGTTTACCCCCCTCTATCAGGACCTGTAGCTCACTCTGGTTCATCAGTAGATCTTGCTATTTTCTCATT…	619	SGABR1748-12	Physella acuta	Physa acuta	34.062	-117.993	USA	CA	Walnut Creek
1	1	a0842	18	33	>Physella_acuta_CA_SGABR1766-12	AACATTATATTTAATTTTTGGGATCTGGTGTGGATTGGTCGGTACAGGATTAAGCTTGTTAATTCGTTTGGAATTAGGAACATCTCTTGTACTGTTGGATGAACATTTTTATAATGTAATTGTCACAGCACATGCTTTTGTAATGATTTTTTTTATAGTTATACCTATAATGATTGGAGGGTTTGGGAATTGGATAGTACCTATATTAATTGGTGCTCCTGATATAAGATTTCCTCGAATAAATAATATAAGATTTTGACTTTTACCGCCTTCATTTATCTTATTATTATGTAGGTCTATAGTTGAGGGTGGAGTTGGAACTGGGTGAACTGTTTACCCCCCTCTATCAGGACCTGTAGCTCACTCTGGTTCATCAGTAGATCTTGCTATTTTCTCATT…	622	SGABR1766-12	Physella acuta	Physa anatina	34.171	-117.888	USA	CA	San Gabriel River
1	1	a0848	18	33	>Physella_acuta_CA_SGABR1769-12	AACATTATATTTAATTTTTGGGATCTGGTGTGGATTGGTCGGTACAGGATTAAGCTTGTTAATTCGTTTGGAATTAGGAACATCTCTTGTACTGTTGGATGAACATTTTTATAATGTAATTGTCACAGCACATGCTTTTGTAATGATTTTTTTTATAGTTATACCTATAATGATTGGAGGGTTTGGGAATTGGATAGTACCTATATTAATTGGTGCTCCTGATATAAGATTTCCTCGAATAAATAATATAAGATTTTGACTTTTACCGCCTTCATTTATCTTATTATTATGTAGGTCTATAGTTGAGGGTGGAGTTGGAACTGGGTGAACTGTTTACCCCCCTCTATCAGGACCTGTAGCTCACTCTGGTTCATCAGTAGATCTTGCTATTTTCTCATT…	622	SGABR1769-12	Physella acuta	Physa anatina	34.171	-117.888	USA	CA	San Gabriel River
1	1	a0833	18	33	>Physella_acuta_CA_SGABR1777-12	AACATTATATTTAATTTTTGGGATCTGGTGTGGATTGGTCGGTACAGGATTAAGCTTGTTAATTCGTTTGGAATTAGGAACATCTCTTGTACTGTTGGATGAACATTTTTATAATGTAATTGTCACAGCACATGCTTTTGTAATGATTTTTTTTATAGTTATACCTATAATGATTGGAGGGTTTGGGAATTGGATAGTACCTATATTAATTGGTGCTCCAGATATAAGATTTCCTCGAATAAATAATATAAGATTTTGACTTTTACCGCCTTCATTTATCTTATTATTATGTAGGTCTATAGTTGAGGGTGGAGTTGGAACTGGGTGAACTGTTTACCCCCCTCTATCAGGACCTGTAGCTCACTCTGGTTCATCAGTAGATCTTGCTATTTTCTCATT…	622	SGABR1777-12	Physella acuta	Physa acuta	34.171	-117.888	USA	CA	San Gabriel River
1	1	a0841	18	33	>Physella_acuta_CA_SGABR1783-12	AACATTATATTTAATTTTTGGGATCTGGTGTGGATTGGTCGGTACAGGATTAAGCTTGTTAATTCGTTTGGAATTAGGAACATCTCTTGTACTGTTGGATGAACATTTTTATAATGTAATTGTCACAGCACATGCTTTTGTAATGATTTTTTTTATAGTTATACCTATAATGATTGGAGGGTTTGGGAATTGGATAGTACCTATATTAATTGGTGCTCCTGATATAAGATTTCCTCGAATAAATAATATAAGATTTTGACTTTTACCGCCTTCATTTATCTTATTATTATGTAGGTCTATAGTTGAGGGTGGAGTTGGAACTGGGTGAACTGTTTACCCCCCTCTATCAGGACCTGTAGCTCACTCTGGTTCATCAGTAGATCTTGCTATTTTCTCATT…	622	SGABR1783-12	Physella acuta	Physa anatina	34.171	-117.888	USA	CA	San Gabriel River
1	2	a0834	18	33	>Physella_acuta_CA_SGABR1785-12	NNNNNNNNNTTTAATTTTTGGGATCTGGTGTGGATTGGTCGGTACAGGATTAAGCTTGTTAATTCGTTTGGAATTAGGAACATCTCTTGTACTGTTGGATGAACATTTTTATAATGTAATTGTCACAGCACATGCTTTTGTAATGATTTTTTTTATAGTTATACCTATAATGATTGGAGGGTTTGGGAATTGGATAGTACCTATATTAATTGGTGCTCCTGATATAAGATTTCCTCGAATAAATAATATAAGATTTTGACTTTTACCGCCTTCATTTATCTTATTATTATGTAGGTCTATAGTTGAGGGTGGAGTTGGAACTGGGTGAACTGTTTACCCCCCTCTATCAGGACCTGTAGCTCACTCTGGTTCATCAGTAGATCTTGCTATTTTCTCATT…	613	SGABR1785-12	Physella acuta	Physa anatina	34.171	-117.888	USA	CA	San Gabriel River
1	1	a0840	18	33	>Physella_acuta_CA_SGABR1786-12	AACATTATATTTAATTTTTGGGATCTGGTGTGGATTGGTCGGTACAGGATTAAGCTTGTTAATTCGTTTGGAATTAGGAACATCTCTTGTACTGTTGGATGAACATTTTTATAATGTAATTGTCACAGCACATGCTTTTGTAATGATTTTTTTTATAGTTATACCTATAATGATTGGAGGGTTTGGGAATTGGATAGTACCTATATTAATTGGTGCTCCTGATATAAGATTTCCTCGAATAAATAATATAAGATTTTGACTTTTACCGCCTTCATTTATCTTATTATTATGTAGGTCTATAGTTGAGGGTGGAGTTGGAACTGGGTGAACTGTTTACCCCCCTCTATCAGGACCTGTAGCTCACTCTGGTTCATCAGTAGATCTTGCTATTTTCTCATT…	622	SGABR1786-12	Physella acuta	Physa anatina	34.171	-117.888	USA	CA	San Gabriel River
1	2	a0835	18	33	>Physella_acuta_CA_SGABR1793-12	AACATTATATTTAATTTTTGGGATCTGGTGTGGATTGGTCGGTACAGGATTAAGCTTGTTAATTCGTTTGGAATTAGGAACATCTCTTGTACTGTTGGATGAACATTTTTATAATGTAATTGTCACAGCACATGCTTTTGTAATGATTTTTTTTATAGTTATACCTATAATGATTGGAGGGTTTGGGAATTGGATAGTACCTATATTAATTGGTGCTCCTGATATAAGATTTCCTNNAATAAATAATATAAGATTTTGACTTTTACCGCCTTCATTTATCTTATTATTATGTAGGTCTATAGTTGAGGGTGGAGTTGGAACTGGGTGAACTGTTTACCCCCCTCTATCAGGACCTGTAGCTCACTCTGGTTCATCAGTAGATCTTGCTATTTTCTCATT…	620	SGABR1793-12	Physella acuta	Physa anatina	34.171	-117.888	USA	CA	San Gabriel River
1	1	a0838	18	33	>Physella_acuta_CA_SGABR1801-12	AACATTATATTTAATTTTTGGGATCTGGTGTGGATTGGTCGGTACAGGATTAAGCTTGTTAATTCGTTTGGAATTAGGAACATCTCTTGTACTGTTGGATGAACATTTTTATAATGTAATTGTCACAGCACATGCTTTTGTAATGATTTTTTTTATAGTTATACCTATAATGATTGGAGGGTTTGGGAATTGGATAGTACCTATATTAATTGGTGCTCCTGATATAAGATTTCCTCGAATAAATAATATAAGATTTTGACTTTTACCGCCTTCATTTATCTTATTATTATGTAGGTCTATAGTTGAGGGTGGAGTTGGAACTGGGTGAACTGTTTACCCCCCTCTATCAGGACCTGTAGCTCACTCTGGTTCATCAGTAGATCTTGCTATTTTCTCATT…	622	SGABR1801-12	Physella acuta	Physa anatina	34.171	-117.888	USA	CA	San Gabriel River
1	1	a0846	18	33	>Physella_acuta_CA_SGABR1802-12	AACATTATATTTAATTTTTGGGATCTGGTGTGGATTGGTCGGTACAGGATTAAGCTTGTTAATTCGTTTGGAATTAGGAACATCTCTTGTACTGTTGGATGAACATTTTTATAATGTAATTGTCACAGCACATGCTTTTGTAATGATTTTTTTTATAGTTATACCTATAATGATTGGAGGGTTTGGGAATTGGATAGTACCTATATTAATTGGTGCTCCTGATATAAGATTTCCTCGAATAAATAATATAAGATTTTGACTTTTACCGCCTTCATTTATCTTATTATTATGTAGGTCTATAGTTGAGGGTGGAGTTGGAACTGGGTGAACTGTTTACCCCCCTCTATCAGGACCTGTAGCTCACTCTGGTTCATCAGTAGATCTTGCTATTTTCTCATT…	622	SGABR1802-12	Physella acuta	Physa anatina	34.171	-117.888	USA	CA	San Gabriel River
1	1	a0827	18	33	>Physella_acuta_CA_SGABR1803-12	AACATTATATTTAATTTTTGGGATCTGGTGTGGATTGGTCGGTACAGGTTTAAGCTTGTTAATTCGTTTGGAATTAGGAACATCTCTTGTACTGTTGGATGAACATTTTTATAATGTAATTGTCACAGCACATGCATTTGTAATGATTTTTTTTATAGTTATACCTATAATAATTGGAGGGTTTGGGAATTGAATAGTACCTATATTAATTGGTGCTCCTGATATAAGATTTCCTCGAATAAATAATATAAGATTTTGACTTTTACCGCCTTCATTTATCTTATTATTATGTAGGTCTATAGTTGAGGGTGGAGTTGGAACTGGGTGAACTGTTTACCCCCCTCTATCAGGACCTGTAGCTCACTCTGGTTCATCAGTTGATCTAGCTATTTTCTCATT…	622	SGABR1803-12	Physella acuta	Physa anatina	34.171	-117.888	USA	CA	San Gabriel River
1	1	a0845	18	33	>Physella_acuta_CA_SGABR1812-12	AACATTATATTTAATTTTTGGGATCTGGTGTGGATTGGTCGGTACAGGATTAAGCTTGTTAATTCGTTTGGAATTAGGAACATCTCTTGTACTGTTGGATGAACATTTTTATAATGTAATTGTCACAGCACATGCTTTTGTAATGATTTTTTTTATAGTTATACCTATAATGATTGGAGGGTTTGGGAATTGGATAGTACCTATATTAATTGGTGCTCCTGATATAAGATTTCCTCGAATAAATAATATAAGATTTTGACTTTTACCGCCTTCATTTATCTTATTATTATGTAGGTCTATAGTTGAGGGTGGAGTTGGAACTGGGTGAACTGTTTACCCCCCTCTATCAGGACCTGTAGCTCACTCTGGTTCATCAGTAGATCTTGCTATTTTCTCATT…	622	SGABR1812-12	Physella acuta	Physa anatina	34.171	-117.888	USA	CA	San Gabriel River
1	1	a0839	18	33	>Physella_acuta_CA_SGABR1818-12	AACATTATATTTAATTTTTGGGATCTGGTGTGGATTGGTCGGTACAGGATTAAGCTTGTTAATTCGTTTGGAATTAGGAACATCTCTTGTACTGTTGGATGAACATTTTTATAATGTAATTGTCACAGCACATGCTTTTGTAATGATTTTTTTTATAGTTATACCTATAATGATTGGAGGGTTTGGGAATTGGATAGTACCTATATTAATTGGTGCTCCTGATATAAGATTTCCTCGAATAAATAATATAAGATTTTGACTTTTACCGCCTTCATTTATCTTATTATTATGTAGGTCTATAGTTGAGGGTGGAGTTGGAACTGGGTGAACTGTTTACCCCCCTCTATCAGGACCTGTAGCTCACTCTGGTTCATCAGTAGATCTTGCTATTTTCTCATT…	622	SGABR1818-12	Physella acuta	Physa anatina	34.171	-117.888	USA	CA	San Gabriel River
1	1	a0843	18	33	>Physella_acuta_CA_SGABR1819-12	AACATTATATTTAATTTTTGGGATCTGGTGTGGATTGGTCGGTACAGGATTAAGCTTGTTAATTCGTTTGGAATTAGGAACATCTCTTGTACTGTTGGATGAACATTTTTATAATGTAATTGTCACAGCACATGCTTTTGTAATGATTTTTTTTATAGTTATACCTATAATGATTGGAGGGTTTGGGAATTGGATAGTACCTATATTAATTGGTGCTCCTGATATAAGATTTCCTCGAATAAATAATATAAGATTTTGACTTTTACCGCCTTCATTTATCTTATTATTATGTAGGTCTATAGTTGAGGGTGGAGTTGGAACTGGGTGAACTGTTTACCCCCCTCTATCAGGACCTGTAGCTCACTCTGGTTCATCAGTAGATCTTGCTATTTTCTCATT…	622	SGABR1819-12	Physella acuta	Physa anatina	34.171	-117.888	USA	CA	San Gabriel River
1	2	a0836	18	33	>Physella_acuta_CA_SGABR1830-12	AACATTATATTTAATTTTTGGGATCTGGTGTGGATTGGTCGGTACAGGATTAAGCTTGTTAATTCGTTTGGAATTAGGAACATCTCTTGTACTGTTGGATGAACATTTTTATAATGTAATTGTCACAGCACATGCTTTTGTAATGATTTTTTTTATAGTTATACCTATAATGATTGGAGGGTTTGGGAATTGGATAGTACCTATATTAATTGGTGCTCCTGATATAAGATTTCCNGNAATAAATAATATAAGATTTTGACTTTTACCGCCTTCATTTATCTTATTATTATGTAGGTCTATAGTTGAGGGTGGAGTTGGAACTGGGTGAACTGTTTACCCCCCTCTATCAGGACCTGTAGCTCACTCTGGTTCATCAGTAGATCTTGCTATTTTCTCATT…	620	SGABR1830-12	Physella acuta	Physa anatina	34.171	-117.888	USA	CA	San Gabriel River
1	1	a0853	18	33	>Physella_acuta_CA_SGABR1942-12	AACATTATATTTAATTTTTGGGATCTGGTGTGGATTGGTCGGTACAGGTTTAAGCTTGTTAATTCGTTTGGAATTAGGAACATCTCTTGTACTGTTGGATGAACATTTTTATAATGTAATTGTTACAGCACATGCTTTTGTAATAATTTTTTTTATAGTTATACCGATAATAATTGGAGGGTTTGGGAATTGAATAGTACCTATATTAATTGGTGCTCCCGATATAAGATTTCCTCGAATAAATAATATAAGATTTTGACTTTTACCGCCTTCATTTATCTTATTATTATGTAGGTCTATAGTTGAGGGTGGAGTTGGAACTGGGTGAACTGTTTACCCCCCTCTATCAGGACCTGTAGCTCACTCTGGTTCATCAGTAGATCTTGCTATTTTCTCATT…	622	SGABR1942-12	Physella acuta	Physa acuta	33.952	-117.865	USA	CA	Brea Canyon
1	1	a1092	18	33	>Physella_acuta_Chile_KX108844	AACATTATATTTAATTTTTGGGATCTGGTGTGGATTGGTCGGTACAGGTTTAAGCTTGTTAATTCGTTTGGAATTAGGAACATCTCTTGTACTGTTGGATGAACATTTTTATAATGTAATTGTTACAGCACATGCTTTTGTAATGATTTTTTTTATAGTTATACCTATAATAATTGGAGGGTTTGGAAATTGAATAGTACCCATATTAATTGGTGCTCCCGATATAAGATTTCCTCGAATAAATAATATAAGATTTTGACTTTTACCACCTTCATTTATCTTATTATTATGTAGGTCTATAGTTGAGGGTGGAGTTGGAACTGGGTGAACTGTTTACCCCCCGCTATCAGGACCTGTAGCTCACTCTGGTTCATCAGTAGATCTTGCTATTTTCTCATT…	622	KX108844	Physella acuta	Physa acuta	-33.2806	-70.3938	Chile		El Salto
1	1	a0773	18	33	>Physella_acuta_Chile_KX108845	AACATTATATTTAATTTTTGGGATCTGGTGTGGATTGGTCGGTACAGGTTTAAGCTTGTTAATTCGTTTGGAATTAGGAACATCTCTTGTACTGTTGGATGAACATTTTTATAATGTAATTGTAACAGCACATGCTTTTGTAATGATTTTTTTTATAGTTATACCTATAATAATCGGAGGGTTTGGGAATTGAATAGTACCTATATTAATTGGTGCTCCCGATATAAGATTTCCTCGAATAAATAATATAAGATTTTGACTTTTACCTCCTTCGTTTATCTTATTATTATGTAGGTCTATAGTTGAGGGTGGAGTTGGAACTGGGTGAACTGTTTACCCCCCTCTATCAGGACCTGTAGCTCACTCTGGTTCATCAGTAGATCTTGCTATTTTCTCATT…	622	KX108845	Physella acuta	Physa acuta	-33.2806	-70.3938	Chile		El Salto
1	1	a1009	18	33	>Physella_acuta_Chile_KX108846	AACATTATATTTAATTTTTGGGATCTGGTGTGGATTGGTCGGTACAGGTTTAAGCTTGTTAATTCGTTTGGAATTAGGAACATCTCTTGTACTGTTGGATGAACATTTTTATAATGTAATTGTTACAGCACATGCTTTTGTAATGATTTTTTTTATAGTTATACCTATAATAATTGGAGGGTTTGGAAATTGAATAGTACCCATATTAATTGGTGCTCCCGATATAAGATTTCCTCGAATAAATAATATAAGATTTTGACTTTTACCACCTTCATTTATCTTATTATTATGTAGGTCTATAGTTGAGGGTGGAGTTGGAACTGGGTGAACTGTTTACCCCCCGCTATCAGGACCTGTAGCTCACTCTGGTTCATCAGTAGATCTTGCTATTTTCTCATT…	622	KX108846	Physella acuta	Physa acuta	-33.2806	-70.3938	Chile		El Salto
1	1	a0965	18	33	>Physella_acuta_Chile_KX108847	AACATTATATTTAATTTTTGGGATCTGGTGTGGATTGGTCGGTACAGGTTTAAGCTTGTTAATTCGTTTGGAATTAGGAACATCTCTTGTACTGTTGGATGAACATTTTTATAATGTAATTGTTACAGCACATGCTTTTGTAATGATTTTTTTTATAGTTATACCTATAATAATTGGAGGGTTTGGAAATTGAATAGTACCTATATTAATTGGTGCTCCCGATATAAGATTTCCTCGAATAAATAATATAAGATTTTGACTTTTACCGCCTTCATTTATCTTATTATTATGTAGGTCTATAGTTGAGGGTGGAGTTGGAACTGGGTGAACTGTTTACCCCCCTCTATCAGGACCTGTAGCTCACTCTGGTTCATCAGTAGATCTTGCTATTTTCTCATT…	622	KX108847	Physella acuta	Physa acuta	-33.2806	-70.3938	Chile		El Salto
1	1	a1018	18	33	>Physella_acuta_Chile_KX108848	AACATTATATTTAATTTTTGGGATCTGGTGTGGATTGGTCGGTACAGGTTTAAGCTTGTTAATTCGTTTGGAATTAGGAACATCTCTTGTACTGTTGGATGAACATTTTTATAATGTAATTGTTACAGCACATGCTTTTGTAATGATTTTTTTTATAGTTATACCTATAATAATTGGAGGGTTTGGAAATTGAATAGTACCCATATTAATTGGTGCTCCCGATATAAGATTTCCTCGAATAAATAATATAAGATTTTGACTTTTACCACCTTCATTTATCTTATTATTATGTAGGTCTATAGTTGAGGGTGGAGTTGGAACTGGGTGAACTGTTTACCCCCCGCTATCAGGACCTGTAGCTCACTCTGGTTCATCAGTAGATCTTGCTATTTTCTCATT…	622	KX108848	Physella acuta	Physa acuta	-31.4649	-70.5737	Chile		Choapa
1	1	a1031	18	33	>Physella_acuta_Chile_KX108849	AACATTATATTTAATTTTTGGGATCTGGTGTGGATTGGTCGGTACAGGTTTAAGCTTGTTAATTCGTTTGGAATTAGGAACATCTCTTGTACTGTTGGATGAACATTTTTATAATGTAATTGTTACAGCACATGCTTTTGTAATGATTTTTTTTATAGTTATACCTATAATAATTGGAGGGTTTGGAAATTGAATAGTACCCATATTAATTGGTGCTCCCGATATAAGATTTCCTCGAATAAATAATATAAGATTTTGACTTTTACCACCTTCATTTATCTTATTATTATGTAGGTCTATAGTTGAGGGTGGAGTTGGAACTGGGTGAACTGTTTACCCCCCGCTATCAGGACCTGTAGCTCACTCTGGTTCATCAGTAGATCTTGCTATTTTCTCATT…	622	KX108849	Physella acuta	Physa acuta	-31.4649	-70.5737	Chile		Choapa
1	1	a1046	18	33	>Physella_acuta_Chile_KX108850	AACATTATATTTAATTTTTGGGATCTGGTGTGGATTGGTCGGTACAGGTTTAAGCTTGTTAATTCGTTTGGAATTAGGAACATCTCTTGTACTGTTGGATGAACATTTTTATAATGTAATTGTTACAGCACATGCTTTTGTAATGATTTTTTTTATAGTTATACCTATAATAATTGGAGGGTTTGGAAATTGAATAGTACCCATATTAATTGGTGCTCCCGATATAAGATTTCCTCGAATAAATAATATAAGATTTTGACTTTTACCACCTTCATTTATCTTATTATTATGTAGGTCTATAGTTGAGGGTGGAGTTGGAACTGGGTGAACTGTTTACCCCCCGCTATCAGGACCTGTAGCTCACTCTGGTTCATCAGTAGATCTTGCTATTTTCTCATT…	622	KX108850	Physella acuta	Physa acuta	-31.4649	-70.5737	Chile		Consuelo
1	1	a1039	18	33	>Physella_acuta_Chile_KX108851	AACATTATATTTAATTTTTGGGATCTGGTGTGGATTGGTCGGTACAGGTTTAAGCTTGTTAATTCGTTTGGAATTAGGAACATCTCTTGTACTGTTGGATGAACATTTTTATAATGTAATTGTTACAGCACATGCTTTTGTAATGATTTTTTTTATAGTTATACCTATAATAATTGGAGGGTTTGGAAATTGAATAGTACCCATATTAATTGGTGCTCCCGATATAAGATTTCCTCGAATAAATAATATAAGATTTTGACTTTTACCACCTTCATTTATCTTATTATTATGTAGGTCTATAGTTGAGGGTGGAGTTGGAACTGGGTGAACTGTTTACCCCCCGCTATCAGGACCTGTAGCTCACTCTGGTTCATCAGTAGATCTTGCTATTTTCTCATT…	622	KX108851	Physella acuta	Physa acuta	-31.4649	-70.5737	Chile		Consuelo
1	1	a1058	18	33	>Physella_acuta_Chile_KX108852	AACATTATATTTAATTTTTGGGATCTGGTGTGGATTGGTCGGTACAGGTTTAAGCTTGTTAATTCGTTTGGAATTAGGAACATCTCTTGTACTGTTGGATGAACATTTTTATAATGTAATTGTTACAGCACATGCTTTTGTAATGATTTTTTTTATAGTTATACCTATAATAATTGGAGGGTTTGGAAATTGAATAGTACCCATATTAATTGGTGCTCCCGATATAAGATTTCCTCGAATAAATAATATAAGATTTTGACTTTTACCACCTTCATTTATCTTATTATTATGTAGGTCTATAGTTGAGGGTGGAGTTGGAACTGGGTGAACTGTTTACCCCCCGCTATCAGGACCTGTAGCTCACTCTGGTTCATCAGTAGATCTTGCTATTTTCTCATT…	622	KX108852	Physella acuta	Physa acuta	-33.2806	-70.3938	Chile		Parque O'Higgins
1	2	a0783	18	33	>Physella_acuta_Chile_MK024393	NNNNNNNNNNNNNNNNNNNNNNNNNNNNNNNNNNNNNNNNNNNNNNNNNNNNNNNNNNNNNNNNNNNNNNNNNNNNNNNNNNNNNNNNNNACTGTTGGATGAACATTTTTATAATGTAATTGTAACAGCACATGCTTTTGTAATGATTTTTTTTACACTTATACCTATAATAATCGGAGGGTTTGGGAATTGAATAGTACCTATATTAATTGGTGCTCCCGATATAAGATTTCCTCGAATAAATAATATAAGATTTTGACTTTTACCTCCTTCGTTTATCTTATTATTATGTAGGTCTATAGTTGAGGGTGGAGTTGGAACTGGGTGAACTGTTTACCCCCCTCTATCAGGACCTGTAGCTCACTCTGGTTCATCAGTAGATCTTGCTATTTTCTCATT…	529	MK024393	Physella acuta	Physella acuta	-40.075	-73.0974	Chile			Coordinates estimated
1	1	a0956	18	33	>Physella_acuta_Chile_MK024394	AACATTATATTTAATTTTTGGGATCTGGTGTGGATTGGTCGGTACAGGTTTAAGCTTGTTAATTCGTTTGGAATTAGGAACATCTCTTGTACTGTTGGATGAACATTTTTATAATGTAATTGTTACAGCACATGCTTTTGTAATGATTTTTTTTATAGTTATACCTATAATAATTGGAGGGTTTGGAAATTGAATAGTACCTATATTAATTGGTGCTCCCGATATAAGATTTCCTCGAATAAATAATATAAGATTTTGACTTTTACCGCCTTCATTTATCTTATTATTATGTAGGTCTATAGTTGAGGGTGGAGTTGGAACTGGGTGAACTGTTTACCCCCCTCTATCAGGACCTGTAGCTCACTCTGGTTCATCAGTAGATCTTGCTATTTTCTCATT…	622	MK024394	Physella acuta	Physa acuta	-40.075	-73.0974	Chile		Puerto Chico	Coordinates estimated
1	1	a0786	18	33	>Physella_acuta_Chile_MK024395	AACATTATATTTAATTTTTGGGATCTGGTGTGGATTGGTCGGTACAGGTTTAAGCTTGTTAATTCGTTTGGAATTAGGAACATCTCTTGTACTGTTGGATGAACATTTTTATAATGTAATTGTAACAGCACATGCTTTTGTAATGATTTTTTTTATAGTTATACCTATAATAATCGGAGGGTTTGGGAATTGAATAGTACCTATATTAATTGGTGCTCCCGATATAAGATTTCCTCGAATAAATAATATAAGATTTTGACTTTTACCTCCTTCGTTTATCTTATTATTATGTAGGTCTATAGTTGAGGGTGGAGTTGGAACTGGGTGAACTGTTTACCCCCCTCTATCAGGACCTGTAGCTCACTCTGGTTCATCAGTAGATCTTGCTATTTTCTCATT…	622	MK024395	Physella acuta	Physa acuta	-40.075	-73.0974	Chile		Puerto Chico	Coordinates estimated
1	1	a0788	18	33	>Physella_acuta_Chile_MK024396	AACATTATATTTAATTTTTGGGATCTGGTGTGGATTGGTCGGTACAGGTTTAAGCTTGTTAATTCGTTTGGAATTAGGAACATCTCTTGTACTGTTGGATGAACATTTTTATAATGTAATTGTAACAGCACATGCTTTTGTAATGATTTTTTTTATAGTTATACCTATAATAATCGGAGGGTTTGGGAATTGAATAGTACCTATATTAATTGGTGCTCCCGATATAAGATTTCCTCGAATAAATAATATAAGATTTTGACTTTTACCTCCTTCGTTTATCTTATTATTATGTAGGTCTATAGTTGAGGGTGGAGTTGGAACTGGGTGAACTGTTTACCCCCCTCTATCAGGACCTGTAGCTCACTCTGGTTCATCAGTAGATCTTGCTATTTTCTCATT…	622	MK024396	Physella acuta	Physa acuta	-40.075	-73.0974	Chile		Puerto Chico	Coordinates estimated
1	2	a0781	18	33	>Physella_acuta_Chile_MK024397	NNNNNNNNNNNNNNNNNNNNNNNNNNNNNNNNNNNNNNNNNNNNNNNNNNNNNNNNNNNNNNNNNNNNNNNNNNNNNNNNNNNNNNNNNNACTGTTGGATGAACATTTTTATAATGTAATTGTAACAGCACATGCTTTTGTAATGATTTTTTTTATAGTTATACCTATAATAATCGGAGGGTTTGGGAATTGAATAGTACCTATATTAATTGGTGCTCCCGATATAAGATTTCCTCGAATAAATAATATAAGATTTTGACTTTTACCTCCTTCGTTTATCTTATTATTATGTAGGTCTATAGTTGAGGGTGGAGTTGGAACTGGGTGAACTGTTTACCCCCCTCTATCAGGACCTGTAGCTCACTCTGGTTCATCAGTAGATCTTGCTATTTTCTCATT…	532	MK024397	Physella acuta	Physella acuta	-40.075	-73.0974	Chile			Coordinates estimated
1	1	a0776	18	33	>Physella_acuta_Chile_MK024398	AACATTATATTTAATTTTTGGGATCTGGTGTGGATTGGTCGGTACAGGTTTAAGCTTGTTAATTCGTTTGGAATTAGGAACATCTCTTGTACTGTTGGATGAACATTTTTATAATGTAATTGTAACAGCACATGCTTTTGTAATGATTTTTTTTATAGTTATACCTATAATAATCGGAGGGTTTGGGAATTGAATAGTACCTATATTAATTGGTGCTCCCGATATAAGATTTCCTCGAATAAATAATATAAGATTTTGACTTTTACCTCCTTCGTTTATCTTATTATTATGTAGGTCTATAGTTGAGGGTGGAGTTGGAACTGGGTGAACTGTTTACCCCCCTCTATCAGGACCTGTAGCTCACTCTGGTTCATCAGTAGATCTTGCTATTTTCTCATT…	603	MK024398	Physella acuta	Physa acuta	-40.075	-73.0974	Chile		Puerto Chico	Coordinates estimated
1	2	a0778	18	33	>Physella_acuta_Chile_MK024399	AACATTATATATAATTTTTGGGATCTGGTGTGGATTGGTCGGTACAGGTTTAAGCTTGTTAATTCGTTTGGAATTAGGAACATCTCTTGTACTGTTGGATGAACATTTTTATAATGTAATTGTAACAGCACATGCTTTTGTAATGATTTTTTTTATAGTTATACCTATAATAATCGGAGGGTTTGGGAATTGAATAGTACCTATATTAATTGGTGCTCCCGATATAAGATTTCCTCGAATAAATAATATAAGATTTTGACTTTTACCTCCTTCGTTTATCTTATTATTATGTAGGTCTATAGTTGAGGGTGGAGTTGGAACTGGGTGAACTGTTTACCCCCCTCTATCAGGACCTGTAGCTCACTCTGGTTCATCAGTAGATCTTGCTATTTTCTCATT…	564	MK024399	Physella acuta	Physa acuta	-41.2543	-73.0086	Chile		Llanquihue City	Coordinates estimated
1	1	a1020	18	33	>Physella_acuta_Chile_MK024400	AACATTATATTTAATTTTTGGGATCTGGTGTGGATTGGTCGGTACAGGTTTAAGCTTGTTAATTCGTTTGGAATTAGGAACATCTCTTGTACTGTTGGATGAACATTTTTATAATGTAATTGTTACAGCACATGCTTTTGTAATGATTTTTTTTATAGTTATACCTATAATAATTGGAGGGTTTGGAAATTGAATAGTACCCATATTAATTGGTGCTCCCGATATAAGATTTCCTCGAATAAATAATATAAGATTTTGACTTTTACCACCTTCATTTATCTTATTATTATGTAGGTCTATAGTTGAGGGTGGAGTTGGAACTGGGTGAACTGTTTACCCCCCGCTATCAGGACCTGTAGCTCACTCTGGTTCATCAGTAGATCTTGCTATTTTCTCATT…	622	MK024400	Physella acuta	Physa acuta	-41.2543	-73.0086	Chile		Llanquihue City	Coordinates estimated
1	2	a0779	18	33	>Physella_acuta_Chile_MK024401	AACATTATATTTAATTTTTGGGATCTGGTGTGGATTGGTCGGTACAGGTTTAAGCTTGTTAATTCGTTTGGAATTAGGAACATCTCTTGTACTGTTGGATGAACATTTTTATAATGTAATTGTAACAGCACATGCTTTTGTAATGATTTTTTTTATAGTTATACCTATAATAATCGGAGGGTTTGGGAATTGAATAGTACCTATATTAATTGGTGCTCCCGATATAAGATTTCCTCGAATAAATAATATAAGATTTTGACTTTTACCTCCTTCGTTTATCTTATTATTATGTAGGTCTATAGTTGAGGGTGGAGTTGGAACTGGGTGAACTGTTTACCCCCCTCTATCAGGACCTGTAGCTCACTCTGGTTCATCAGTAGATCTTGCTATTTTCTCATT…	602	MK024401	Physella acuta	Physa acuta	-41.2543	-73.0086	Chile		Llanquihue City	Coordinates estimated
1	2	a0777	18	33	>Physella_acuta_Chile_MK024402	AACATTATATTTAATTTTTGGGATCTGGTGTGGATTGGTCGGTACAGGTTTAAGCTTGTTAATTCGTTTGGAATTAGGAACATCTCTTGTACTGTTGGATGAACATTTTTATAATGTAATTGTAACAGCACATGCTTTTGTAATGATTTTTTTTATAGTTATACCTATAATAATCGGAGGGTTTGGGAATTGAATAGTACCTATATTAATTGGTGCTCCCGATATAAGATTTCCTCGAATAAATAATATAAGATTTTGACTTTTACCTCCTTCGTTTATCTTATTATTATGTAGGTCTATAGTTGAGGGTGGAGTTGGAACTGGGTGAACTGTTTACCCCCCTCTATCAGGACCTGTAGCTCACTCTGGTTCATCAGTAGATCTTGCTATTTTCTCATT…	608	MK024402	Physella acuta	Physa acuta	-41.2543	-73.0086	Chile		Llanquihue City	Coordinates estimated
1	1	a0775	18	33	>Physella_acuta_Chile_MK024403	AACATTATATTTAATTTTTGGGATCTGGTGTGGATTGGTCGGTACAGGTTTAAGCTTGTTAATTCGTTTGGAATTAGGAACATCTCTTGTACTGTTGGATGAACATTTTTATAATGTAATTGTAACAGCACATGCTTTTGTAATGATTTTTTTTATAGTTATACCTATAATAATTGGAGGGTTTGGGAATTGAATAGTACCTATATTAATTGGTGCTCCCGATATAAGATTTCCTCGAATAAATAATATAAGATTTTGACTTTTACCTCCTTCGTTTATCTTATTATTATGTAGGTCTATAGTTGAGGGTGGAGTTGGAACTGGGTGAACTGTTTACCCCCCTCTATCAGGACCTGTAGCTCACTCTGGTTCATCAGTAGATCTTGCTATTTTCTCATT…	622	MK024403	Physella acuta	Physa acuta	-41.2543	-73.0086	Chile		Llanquihue City	Coordinates estimated
1	2	a0910	18	33	>Physella_acuta_China_XJDQD005-18	NNNNNNNNNNNNNNNNNNNNNNNNNNNGTGTGGATTGGTCGGTACAGGTTTAAGCTTGTTAATTCGTTTGGAATTAGGAACATCTCTTGTACTATTGGACGAACATTTTTATAATGTAATTGTTACAGCACATGCTTTTGTAATGATTTTTTTTATAGTTATACCGATAATAATTGGAGGGTTTGGGAATTGAATAGTACCTATATTAATTGGTGCTCCCGATATAAGATTTCCTCGAATAAATAATATAAGATTTTGACTTTTACCTCCTTCATTTATCTTATTATTATGTAGGTCTATAGTTGAGGGTGGAGTTGGAACTGGGTGAACTGTTTACCCCCCTCTATCAGGACCTGTAGCTCACTCTGGTTCATCAGTAGATCTTGCTATTATCTCATT…	595	XJDQD005-18	Physella acuta	Physa acuta	43.7678	81.9522	China		yamadu
1	2	a0962	18	33	>Physella_acuta_China_XJDQD006-18	NNNNNNNNNNNNNNNNNNNNNNNNNNNGTGTGGATTGGTCGGTACAGGTTTAAGCTTGTTAATTCGTTTGGAATTAGGAACATCTCTTGTACTGTTGGATGAACATTTTTATAATGTAATTGTTACAGCACATGCTTTTGTAATGATTTTTTTTATAGTTATACCTATAATAATTGGAGGGTTTGGAAATTGAATAGTACCTATATTAATTGGTGCTCCCGATATAAGATTTCCTCGAATAAATAATATAAGATTTTGACTTTTACCGCCTTCATTTATCTTATTATTATGTAGGTCTATAGTTGAGGGTGGAGTTGGAACTGGGTGAACTGTTTACCCCCCTCTATCAGGACCTGTAGCTCACTCTGGTTCATCAGTAGATCTTGCTATTTTCTCATT…	595	XJDQD006-18	Physella acuta	Physa acuta	43.7678	81.9522	China		yamadu
1	1	a0819	18	33	>Physella_acuta_CO_AY651175	NACATTATATTTAATTTTTGGGATCTGGTGTGGATTGGTCGGTACAGGTTTAAGCTTGTTAATTCGTTTGGAATTAGGAACATCTCTTGTACTGTTGGATGAACATTTTTATAATGTAATTGTCACAGCACATGCATTTGTAATGATTTTTTTTATAGTTATACCTATAATAATTGGAGGGTTTGGGAATTGAATAGTACCTATATTAATTGGTGCTCCTGATATAAGATTTCCTCGAATAAATAATATAAGATTTTGACTTTTACCGCCTTCATTTATCTTATTATTATGTAGGTCTATAGTTGAGGGTGGAGTTGGAACTGGGTGAACTGTTTACCCCCCTCTTTCAGGACCTGTAGCTCACTCTGGTTCATCAGTTGATCTTGCTATTTTCTCATT…	621	AY651175	Physella acuta	Physa anatina	40.1222	-102.728	USA	CO	Landsman Creek
1	1	a0667	18	33	>Physella_acuta_CO_AY651176	NACTTTATATTTAATTTTTGGGATCTGGTGTGGATTGGTCGGTACAGGTTTAAGCTTGTTAATTCGTTTGGAATTAGGAACATCTCTTGTACTGTTGGATGAACATTTTTATAATGTAATTGTTACAGCACATGCTTTTGTAATGATTTTTTTTATAGTTATACCTATAATAATTGGAGGGTTTGGGAATTGAATAGTACCTATATTAATTGGTGCTCCCGATATAAGATTTCCTCGAATAAATAATATAAGATTTTGACTTTTACCACCTTCATTTATCTTACTATTATGTAGGTCTATAGTTGAGGGTGGAGTTGGAACTGGGTGAACTGTTTACCCCCCTCTATCAGGACCTGTAGCTCACTCTGGTTCATCAGTAGATCTTGCTATTTTCTCATT…	621	AY651176	Physella acuta	Physa anatina	39.7289	-108.322	USA	CO	Elk Creek
1	1	a0999	18	33	>Physella_acuta_Cuba_EU038365	AACATTAAATTTAATTTTTGGGATCTGGTGTGGATTGGTCGGTACAGGTTTAAGCTTGTTAATTCGTTTGGAATTAGGAACATCTCTTGTACTGTTGGATGAACATTTTTATAATGTAATTGTTACAGCACATGCTTTTGTAATGATTTTTTTTATAGTTATACCTATAATAATTGGAGGGTTTGGAAATTGAATAGTACCCATATTAATTGGTGCTCCCGATATAAGATTTCCTCGAATAAATAATATAAGATTTTGACTTTTACCACCTTCATTTATCTTATTATTATGTAGGTCTATAGTTGAGGGTGGAGTTGGAACTGGGTGAACTGTTTACCCCCCGCTATCAGGACCTGTAGCTCACTCTGGTTCATCAGTAGATCTTGCTATTTTCTCATT…	562	EU038365	Physella acuta	Physa cubensis	20.0245	-75.8611	Cuba		Santiago de Cuba	Type location
1	1	a0803	18	33	>Physella_acuta_Cuba_EU038366	AACATTATATTTAATTTTTGGGATCTGGTGTGGATTGGTCGGTACAGGTTTAAGCTTGTTAATTCGTTTGGAATTAGGAACATCTCTTGTACTGTTGGATGAACATTTTTATAATGTAATTGTTACAGCACATGCTTTTGTAATGATTTTTTTTATAGTTATACCTATAATAATTGGAGGGTTTGGGAATTGAATAGTACCTATATTAATTGGTGCTCCCGATATAAGATTTCCTCGAATAAATAATATAAGATTTTGACTTTTACCGCCTTCATTTATCTTATTATTATGTAGGTCTATAGTTGAGGGTGGAGTTGGAACTGGGTGAACTGTTTACCCCCCTCTATCAGGACCAGTAGCTCACTCTGGTTCATCAGTAGATCTTGCTATTTTCTCATT…	562	EU038366	Physella acuta	Physa cubensis	20.0245	-75.8611	Cuba		Santiago de Cuba	Type location
1	1	a1000	18	33	>Physella_acuta_Cuba_EU038367	AACATTATATTTAATTTTTGGGATCTGGTGTGGATTGGTCGGTACAGGTTTAAGCTTGTTAATTCGTTTGGAATTAGGAACATCTCTTGTACTGTTGGATGAACATTTTTATAATGTAATTGTTACAGCACATGCTTTTGTAATGATTTTTTTTATAGTTATACCTATAATAATTGGAGGGTTTGGAAATTGAATAGTACCCATATTAATTGGTGCTCCCGATATAAGATTTCCTCGAATAAATAATATAAGATTTTGACTTTTACCACCTTCATTTATCTTATTATTATGTAGGTCTATAGTTGAGGGTGGAGTTGGAACTGGGTGAACTGTTTACCCCCCGCTATCAGGACCTGTAGCTCACTCTGGTTCATCAGTAGATCTTGCTATTTTCTCATT…	562	EU038367	Physella acuta	Physa cubensis	20.0245	-75.8611	Cuba		Santiago de Cuba	Type location
1	1	a0914	18	33	>Physella_acuta_Egypt_KF412768	AACATTATATTTAATTTTTGGGATCTGGTGTGGATTGGTCGGTACAGGTTTAAGCTTGTTAATTCGTTTGGAATTAGGAACATCTCTTGTACTATTGGACGAACATTTTTATAATGTAATTGTTACAGCTCATGCTTTTGTAATGATTTTTTTTATAGTTATACCGATAATAATTGGAGGGTTTGGGAATTGAATAGTACCTATATTAATTGGTGCTCCCGATATAAGATTTCCTCGAATAAATAATATAAGATTTTGACTTTTACCTCCTTCATTTATCTTATTATTATGTAGGTCTATAGTTGAGGGTGGAGTTGGAACTGGGTGAACTGTTTACCCCCCTCTATCAGGACCTGTAGCTCACTCAGGTTCATCAGTAGATCTTGCTATTTTCTCATT…	622	KF412768	Physella acuta	Physa acuta	29.3102	30.8428	Egypt			Coordinates estimated
1	2	a0655	18	33	>Physella_acuta_France_AY282589	NNNNNNNNNNNNNNNNNNNNNNNNNNNNNNNNNNNNNNNNNNNACAGGTTTAAGCTTGTTAATTCGTTTGGAATTAGGAACATCACTTGTACTGTTGGATGAACATTTTTATAATGTAATTGTTACACCACATGCGCTTGTAATGATTGTTTTTATAGTTATACCAATAATAATTGGAGGGTTTGGGAATTGAATAGTACCTATATTAATTGGTGCTCCTGATATAAGATTTCCCCGAATAAATAATATAAGATTTTGACTTTTACCACCTTCATTTATCTTATTATTATGTAGGTCTATAGTTGAGGGTGGAGTTGGAACTGGATGAACTGTTTATCCTCCTCTATCAGGACCTGTAGCTCACTCTGGTTCATCAGTAGATCTTGCTATTTTCTCATT…	579	AY282589	Physella acuta	Physa acuta	44.2667	0.31667	France		River Garonne
1	1	a0652	18	33	>Physella_acuta_France_AY651185	NACATTATATTTAATTTTTGGGATCTGGTGTGGATTGGTCGGTACAGGTTTAAGCTTGTTAATTCGTTTGGAATTAGGAACATCACTAGTACTGTTGGATGAACATTTTTATAATGTAATTGTTACAGCACATGCGTTTGTAATGATTTTTTTTATAGTTATACCAATAATAATTGGAGGGTTTGGGAATTGAATAGTACCTATATTAATTGGTGCTCCTGATATAAGATTTCCCCGAATAAATAATATAAGATTTTGACTTTTACCACCTTCATTTATCTTATTATTATGTAGGTCTATAGTTGAGGGTGGAGTTGGAACTGGATGAACTGTTTATCCTCCTCTATCAGGACCTGTAGCTCACTCTGGTTCATCAGTAGATCTTGCTATTTTCTCATT…	621	AY651185	Physella acuta	Physa acuta	43.7954	3.67688	France		Rieutort Wadi	Type location
1	1	a0870	18	33	>Physella_acuta_France_AY651186	NACATTATTTGGAACCCCTGGGATCAGGTGTGGATTGGTCGGTACAGGTTTAAGCTTGTTAATTCGTTTGGAATTAGGAACATCTCTTGTACTGTTGGATGAACATTTTTATAATGTAATTGTTACAGCACATGCTTTTGTAATGATTTTTTTTATAGTTATACCTATAATAATTGGAGGGTTTGGGAATTGAATAGTACCTATATTAATTGGTGCTCCCGATATAAGATTTCCTCGAATAAATAATATAAGATTTTGACTTTTACCGCCTTCATTTATCTTATTATTATGTAGGTCTATAGTTGAGGGTGGAGTTGGAACTGGGTGAACTGTTTACCCCCCTCTATCAGGACCTGTAGCTCACTCTGGTTCATCAGTAGATCTTGCTATTTTCTCATT…	621	AY651186	Physella acuta	Physa acuta	43.7954	3.67688	France		Rieutort Wadi	Type location
1	1	a0654	18	33	>Physella_acuta_France_EU038368	AACATTATATTTAATTTTTGGGATCTGGTGTGGATTGGTCGGTACAGGTTTAAGCTTGTTAATTCGTTTGGAATTAGGAACATCACTTGTACTGTTGGATGAACATTTTTATAATGTAATTGTTACAGCACATGCGTTTGTAATGATTTTTTTTATAGTTATACCAATAATAATTGGAGGGTTTGGGAATTGAATAGTACCTATATTAATTGGTGCTCCTGATATAAGATTTCCCCGAATAAATAATATAAGATTTTGACTTTTACCACCTTCATTTATCTTATTATTATGTAGGTCTATAGTTGAGGGTGGAGTTGGAACTGGATGAACTGTTTATCCTCCTCTATCAGGACCTGTAGCTCACTCTGGTTCATCAGTAGATCTTGCTATTTTCTCATT…	562	EU038368	Physella acuta	Physa acuta	43.47	-3.44	France		The Rieutort Wadi in Saint Martin de Londres	Type location
1	2	a0653	18	33	>Physella_acuta_France_MF694473	NNNNNNNNNNNNNNNNNNNNNNNNNNNNNNNNNNNNNNNNNNNNNNNNNTTAAGCTTGTTAATTCGTTTGGAATTAGGAACATAACTTGTCCTGTTGGATGAACATTTTTATAATGTAATTGTTACAGCCCATCCGTTTGTAATGATTTTTTTTATAGTTATACCAATAATAATTGGAGGGTTTGGGAATTGAATAGTACCTATATTAATTGGTGCTCCAGATATAAGATTTCCCCGAATAAATAATATAAGATTTTGACTTTTACCACCTTCATTTATCTTATTATTATGTAGGTCTATAGTTGAGGGTGGAGTTGGAACTGGATGAACTGTTTATCCTCCTCTATCAGGACCTGTAGCTCACTCTGGTTCATCAGTAGATCTTGCTATTTTCTCATT…	509	MF694473	Physella acuta	Physa acuta	49.4759	4.02086	France		Reims
1	2	a0651	18	33	>Physella_acuta_France_MG001332	NNNNNNNTATTTAATTTTTGGGATCTGGTGTGGATTGGTCGGTACAGGTTTAAGCTTGTTAATTCGTTTGGAATTAGGAACATCACTTGTACTGTTGGATGAACATTTTTATAATGTAATTGTTACAGCACATGCGTTTGTAATGATTTTTTTTATAGTTATACCAATAATAATTGGAGGGTTTGGGAATTGAATAGTACCTATATTAATTGGTGCTCCTGATATAAGATTTCCCCGAATAAATAATATAAGATTTTGACTTTTACCACCTTCATTTATCTTATTATTATGTAGGTCTATAGTTGAGGGTGGAGTTGGAACTGGATGAACTGTTTATCCTCCTCTATCAGGACCTGTAGCTCACTCTGGTTCATCAGTAGATCTTGCTATTTTCTCATT…	615	MG001332	Physella acuta	Physa acuta	49.4759	4.02086	France
1	1	a0900	18	33	>Physella_acuta_France_MK584522	AACATTATATTTAATTTTTGGGATCTGGTGTGGATTGGTCGGTACAGGTTTAAGCTTGTTAATTCGTTTGGAATTAGGAACATCTCTTGTACTGTTGGATGAACATTTTTATAATGTAATTGTGACAGCACATGCTTTTGTAATGATTTTTTTTATAGTTATACCAATAATAATTGGAGGGTTTGGGAATTGAATAGTTCCTATATTAATTGGTGCTCCCGATATAAGATTTCCTCGAATAAATAATATAAGATTTTGACTTTTACCGCCTTCATTTATCTTATTATTATGTAGGTCTATAGTTGAGGGTGGAGTTGGAACTGGGTGAACTGCTTACCCACCTCTATCAGGACCTGTAGCTCACTCTGGCTCATCAGTAGATCTTGCTATTTTCTCATT…	622	MK584522	Physella acuta	Physa acuta	45.7948	4.99075	France		Rhone Alpes
1	1	a0896	18	33	>Physella_acuta_Greece_KF737921	AACATTATATTTAATTTTTGGGATCTGGTGTGGATTGGTCGGTACAGGTTTAAGCTTGTTAATTCGTTTGGAATTAGGAACATCTCTTGTACTGTTGGATGAACATTTTTATAATGTAATTGTTACAGCACATGCTTTTGTAATGATTTTTTTTATAGTTATACCTATAATAATTGGAGGGTTTGGGAATTGAATAGTACCTATATTAATTGGTGCTCCCGATATAAGATTTCCTCGAATAAATAATATAAGATTTTGACTTTTACCGCCTTCATTTATCTTATTATTATGTAGGTCTATAGTTGAGGGTGGAGTTGGAACTGGGTGAACTGTTTACCCCCCTCTATCAGGACCTGTAGCTCACTCTGGTTCATCAGTAGATCTTGCTATTTTCTCATT…	622	KF737921	Physella acuta	Physa acuta	40.6517	21.8965	Greece		Central Macedonia
1	1	a0661	18	33	>Physella_acuta_Greece_KF737922	AACATTATATTTAATTTTTGGGATCTGGTGTGGATTGGTCGGTACAGGTTTAAGCTTGTTAATTCGTTTGGAATTAGGAACATCACTTGTACTGTTGGATGAACATTTTTATAATGTAATTGTTACAGCACATGCGTTTGTAATGATTTTTTTTATAGTTATACCAATAATAATTGGAGGGTTTGGGAATTGAATAGTACCTATATTAATTGGTGCTCCTGATATAAGATTTCCCCGAATAAATAATATAAGATTTTGACTTTTACCACCTTCATTTATCTTATTATTATGTAGGTCTATAGTTGAGGGTGGAGTTGGAACTGGATGAACTGTTTATCCTCCTCTATCAGGACCTGTAGCTCACTCTGGTTCATCAGTAGATCTTGCTATTTTCTCATT…	622	KF737922	Physella acuta	Physa acuta	40.6517	21.8965	Greece		Central Macedonia
1	1	a0657	18	33	>Physella_acuta_Greece_KF737923	AACATTATATTTAATTTTTGGGATCTGGTGTGGATTGGTCGGTACAGGTTTAAGCTTGTTAATTCGTTTGGAATTAGGAACATCACTTGTACTGTTGGATGAACATTTTTATAATGTAATTGTTACAGCACATGCGTTTGTAATGATTTTTTTTATAGTTATACCAATAATAATTGGAGGGTTTGGGAATTGAATAGTACCTATATTAATTGGTGCTCCTGATATAAGATTTCCCCGAATAAATAATATAAGATTTTGACTTTTACCACCTTCATTTATCTTATTATTATGTAGGTCTATAGTTGAGGGTGGAGTTGGAACTGGATGAACTGTTTATCCTCCTCTATCAGGACCTGTAGCTCACTCTGGTTCATCAGTAGATCTTGCTATTTTCTCATT…	622	KF737923	Physella acuta	Physa acuta	41.21	23.1125	Greece		Central Macedonia
1	1	a0662	18	33	>Physella_acuta_Greece_KF737924	AACATTATATTTAATTTTTGGGATCTGGTGTGGATTGGTCGGTACAGGTTTAAGCTTGTTAATTCGTTTGGAATTAGGAACATCACTTGTACTGTTGGATGAACATTTTTATAATGTAATTGTTACAGCACATGCGTTTGTAATGATTTTTTTTATAGTTATACCAATAATAATTGGAGGGTTTGGGAATTGAATAGTACCTATATTAATTGGTGCTCCTGATATAAGATTTCCCCGAATAAATAATATAAGATTTTGACTTTTACCACCTTCATTTATCTTATTATTATGTAGGTCTATAGTTGAGGGTGGAGTTGGAACTGGATGAACTGTTTATCCTCCTCTATCAGGACCTGTAGCTCACTCTGGTTCATCAGTAGATCTTGCTATTTTCTCATT…	622	KF737924	Physella acuta	Physa acuta	41.21	23.1125	Greece		Central Macedonia
1	1	a0872	18	33	>Physella_acuta_Greece_KF737925	AACATTATATTTAATTTTTGGGATCTGGTGTGGATTGGTCGGTACAGGTTTAAGCTTGTTAATTCGTTTGGAATTAGGAACATCTCTTGTACTGTTGGATGAACATTTTTATAATGTAATTGTTACAGCACATGCTTTTGTAATGATTTTTTTTATAGTTATACCTATAATAATTGGAGGGTTTGGGAATTGAATAGTACCTATATTAATTGGTGCTCCCGATATAAGATTTCCTCGAATAAATAATATAAGATTTTGACTTTTACCGCCTTCATTTATCTTATTATTATGTAGGTCTATAGTTGAGGGTGGAGTTGGAACTGGGTGAACTGTTTACCCCCCTCTATCAGGACCTGTAGCTCACTCTGGTTCATCAGTAGATCTTGCTATTTTCTCATT…	622	KF737925	Physella acuta	Physa acuta	41.21	23.1125	Greece		Central Macedonia
1	1	a0895	18	33	>Physella_acuta_Greece_KF737927	AACATTATATTTAATTTTTGGGATCTGGTGTGGATTGGTCGGTACAGGTTTAAGCTTGTTAATTCGTTTGGAATTAGGAACATCTCTTGTACTGTTGGATGAACATTTTTATAATGTAATTGTTACAGCACATGCTTTTGTAATGATTTTTTTTATAGTTATACCTATAATAATTGGAGGGTTTGGGAATTGAATAGTACCTATATTAATTGGTGCTCCCGATATAAGATTTCCTCGAATAAATAATATAAGATTTTGACTTTTACCGCCTTCATTTATCTTATTATTATGTAGGTCTATAGTTGAGGGTGGAGTTGGAACTGGGTGAACTGTTTACCCCCCTCTATCAGGACCTGTAGCTCACTCTGGTTCATCAGTAGATCTTGCTATTTTCTCATT…	622	KF737927	Physella acuta	Physa acuta	41.0372	20.5788	Greece		West Greece
1	1	a0769	18	33	>Physella_acuta_Greece_KF737929	AACATTATATTTAATTTTTGGGATCTGGTGTGGATTGGTCGGTACAGGTTTAAGCTTGTTAATTCGTTTGGAATTAGGAACATCTCTTGTACTGTTGGATGAACATTTTTATAATGTAATTGTTACAGCACATGCTTTTGTAATGATTTTTTTTATAGTTATACCTATAATAATTGGGGGGTTTGGGAATTGAATAGTACCTATATTAATTGGTGCTCCCGATATAAGATTTCCTCGAATAAATAATATAAGATTTTGACTTTTACCGCCTTCGTTTATTTTATTATTATGTAGGTCTATAGTTGAGGGTGGAGTTGGAACTGGGTGAACTGTTTACCCCCCTCTATCAGGACCTGTAGCTCACTCTGGTTCATCAGTAGATCTTGCTATTTTCTCATT…	622	KF737929	Physella acuta	Physa acuta	39.6667	20.8746	Greece		West Greece
1	1	a0887	18	33	>Physella_acuta_Greece_KF737930	AACATTATATTTAATTTTTGGGATCTGGTGTGGATTGGTCGGTACAGGTTTAAGCTTGTTAATTCGTTTGGAATTAGGAACATCTCTTGTACTGTTGGATGAACATTTTTATAATGTAATTGTTACAGCACATGCTTTTGTAATGATTTTTTTTATAGTTATACCTATAATAATTGGAGGGTTTGGGAATTGAATAGTACCTATATTAATTGGTGCTCCCGATATAAGATTTCCTCGAATAAATAATATAAGATTTTGACTTTTACCGCCTTCATTTATCTTATTATTATGTAGGTCTATAGTTGAGGGTGGAGTTGGAACTGGGTGAACTGTTTACCCCCCTCTATCAGGACCTGTAGCTCACTCTGGTTCATCAGTAGATCTTGCTATTTTCTCATT…	622	KF737930	Physella acuta	Physa acuta	39.6667	20.8746	Greece		Epirus
1	1	a0876	18	33	>Physella_acuta_Greece_KF737931	AACATTATATTTAATTTTTGGGATCTGGTGTGGATTGGTCGGTACAGGTTTAAGCTTGTTAATTCGTTTGGAATTAGGAACATCTCTTGTACTGTTGGATGAACATTTTTATAATGTAATTGTTACAGCACATGCTTTTGTAATGATTTTTTTTATAGTTATACCTATAATAATTGGAGGGTTTGGGAATTGAATAGTACCTATATTAATTGGTGCTCCCGATATAAGATTTCCTCGAATAAATAATATAAGATTTTGACTTTTACCGCCTTCATTTATCTTATTATTATGTAGGTCTATAGTTGAGGGTGGAGTTGGAACTGGGTGAACTGTTTACCCCCCTCTATCAGGACCTGTAGCTCACTCTGGTTCATCAGTAGATCTTGCTATTTTCTCATT…	622	KF737931	Physella acuta	Physa acuta	41.6983	22.7104	Greece		Epirus
1	1	a0875	18	33	>Physella_acuta_Greece_KF737932	AACATTATATTTAATTTTTGGGATCTGGTGTGGATTGGTCGGTACAGGTTTAAGCTTGTTAATTCGTTTGGAATTAGGAACATCTCTTGTACTGTTGGATGAACATTTTTATAATGTAATTGTTACAGCACATGCTTTTGTAATGATTTTTTTTATAGTTATACCTATAATAATTGGAGGGTTTGGGAATTGAATAGTACCTATATTAATTGGTGCTCCCGATATAAGATTTCCTCGAATAAATAATATAAGATTTTGACTTTTACCGCCTTCATTTATCTTATTATTATGTAGGTCTATAGTTGAGGGTGGAGTTGGAACTGGGTGAACTGTTTACCCCCCTCTATCAGGACCTGTAGCTCACTCTGGTTCATCAGTAGATCTTGCTATTTTCTCATT…	622	KF737932	Physella acuta	Physa acuta	41.6983	22.7104	Greece		Central Macedonia
1	1	a0881	18	33	>Physella_acuta_Greece_KF737933	AACATTATATTTAATTTTTGGGATCTGGTGTGGATTGGTCGGTACAGGTTTAAGCTTGTTAATTCGTTTGGAATTAGGAACATCTCTTGTACTGTTGGATGAACATTTTTATAATGTAATTGTTACAGCACATGCTTTTGTAATGATTTTTTTTATAGTTATACCTATAATAATTGGAGGGTTTGGGAATTGAATAGTACCTATATTAATTGGTGCTCCCGATATAAGATTTCCTCGAATAAATAATATAAGATTTTGACTTTTACCGCCTTCATTTATCTTATTATTATGTAGGTCTATAGTTGAGGGTGGAGTTGGAACTGGGTGAACTGTTTACCCCCCTCTATCAGGACCTGTAGCTCACTCTGGTTCATCAGTAGATCTTGCTATTTTCTCATT…	622	KF737933	Physella acuta	Physa acuta	41.6983	22.7104	Greece		Central Macedonia
1	1	a0659	18	33	>Physella_acuta_Greece_KF737934	AACATTATATTTAATTTTTGGGATCTGGTGTGGATTGGTCGGTACAGGTTTAAGCTTGTTAATTCGTTTGGAATTAGGAACATCACTTGTACTGTTGGATGAACATTTTTATAATGTAATTGTTACAGCACATGCGTTTGTAATGATTTTTTTTATAGTTATACCAATAATAATTGGAGGGTTTGGGAATTGAATAGTACCTATATTAATTGGTGCTCCTGATATAAGATTTCCCCGAATAAATAATATAAGATTTTGACTTTTACCACCTTCATTTATCTTATTATTATGTAGGTCTATAGTTGAGGGTGGAGTTGGAACTGGATGAACTGTTTATCCTCCTCTATCAGGACCTGTAGCTCACTCTGGTTCATCAGTAGATCTTGCTATTTTCTCATT…	622	KF737934	Physella acuta	Physa acuta	41.6983	22.7104	Greece		Central Macedonia
1	1	a0660	18	33	>Physella_acuta_Greece_KF737935	AACATTATATTTAATTTTTGGGATCTGGTGTGGATTGGTCGGTACAGGTTTAAGCTTGTTAATTCGTTTGGAATTAGGAACATCACTTGTACTGTTGGATGAACATTTTTATAATGTAATTGTTACAGCACATGCGTTTGTAATGATTTTTTTTATAGTTATACCAATAATAATTGGAGGGTTTGGGAATTGAATAGTACCTATATTAATTGGTGCTCCTGATATAAGATTTCCCCGAATAAATAATATAAGATTTTGACTTTTACCACCTTCATTTATCTTATTATTATGTAGGTCTATAGTTGAGGGTGGAGTTGGAACTGGATGAACTGTTTATCCTCCTCTATCAGGACCTGTAGCTCACTCTGGTTCATCAGTAGATCTTGCTATTTTCTCATT…	622	KF737935	Physella acuta	Physa acuta	40.7923	22.8448	Greece		Central Macedonia
1	1	a0929	18	33	>Physella_acuta_Greece_KF737936	AACATTATATTTAATTTTTGGGATCTGGTGTGGATTGGTCGGTACAGGTTTAAGCTTGTTAATTCGTTTGGAATTAGGAACATCTCTTGTACTATTGGACGAACATTTTTATAATGTAATTGTTACAGCTCATGCTTTTGTAATGATTTTTTTTATAGTTATACCGATAATAATTGGAGGGTTTGGGAATTGAATAGTACCTATATTAATTGGTGCTCCCGATATAAGATTTCCTCGAATAAATAATATAAGATTTTGACTTTTACCTCCTTCATTTATCTTATTATTATGTAGGTCTATAGTTGAGGGTGGAGTTGGAACTGGGTGAACTGTTTACCCCCCTCTATCAGGACCTGTAGCTCACTCTGGTTCATCAGTAGATCTTGCTATTTTCTCATT…	622	KF737936	Physella acuta	Physa acuta	40.7923	22.8448	Greece		Central Macedonia
1	1	a0918	18	33	>Physella_acuta_Greece_KF737937	AACATTATATTTAATTTTTGGGATCTGGTGTGGATTGGTCGGTACAGGTTTAAGCTTGTTAATTCGTTTGGAATTAGGAACATCTCTTGTACTATTGGACGAACATTTTTATAATGTAATTGTTACAGCTCATGCTTTTGTAATGATTTTTTTTATAGTTATACCGATAATAATTGGAGGGTTTGGGAATTGAATAGTACCTATATTAATTGGTGCTCCCGATATAAGATTTCCTCGAATAAATAATATAAGATTTTGACTTTTACCTCCTTCATTTATCTTATTATTATGTAGGTCTATAGTTGAGGGTGGAGTTGGAACTGGGTGAACTGTTTACCCCCCTCTATCAGGACCTGTAGCTCACTCTGGTTCATCAGTAGATCTTGCTATTTTCTCATT…	622	KF737937	Physella acuta	Physa acuta	39.6667	20.8746	Greece		Central Macedonia
1	1	a0892	18	33	>Physella_acuta_Greece_KF737938	AACATTATATTTAATTTTTGGGATCTGGTGTGGATTGGTCGGTACAGGTTTAAGCTTGTTAATTCGTTTGGAATTAGGAACATCTCTTGTACTGTTGGATGAACATTTTTATAATGTAATTGTTACAGCACATGCTTTTGTAATGATTTTTTTTATAGTTATACCTATAATAATTGGAGGGTTTGGGAATTGAATAGTACCTATATTAATTGGTGCTCCCGATATAAGATTTCCTCGAATAAATAATATAAGATTTTGACTTTTACCGCCTTCATTTATCTTATTATTATGTAGGTCTATAGTTGAGGGTGGAGTTGGAACTGGGTGAACTGTTTACCCCCCTCTATCAGGACCTGTAGCTCACTCTGGTTCATCAGTAGATCTTGCTATTTTCTCATT…	622	KF737938	Physella acuta	Physa acuta	41.2052	22.8066	Greece		Epirus
1	1	a0897	18	33	>Physella_acuta_Greece_KF737940	AACATTATATTTAATTTTTGGGATCTGGTGTGGATTGGTCGGTACAGGTTTAAGCTTGTTAATTCGTTTGGAATTAGGAACATCTCTTGTACTGTTGGATGAACATTTTTATAATGTAATTGTTACAGCACATGCTTTTGTAATGATTTTTTTTATAGTTATACCTATAATAATTGGAGGGTTTGGGAATTGAATAGTACCTATATTAATTGGTGCTCCCGATATAAGATTTCCTCGAATAAATAATATAAGATTTTGACTTTTACCGCCTTCATTTATCTTATTATTATGTAGGTCTATAGTTGAGGGTGGAGTTGGAACTGGGTGAACTGTTTACCCCCCTCTATCAGGACCTGTAGCTCACTCTGGTTCATCAGTAGATCTTGCTATTTTCTCATT…	622	KF737940	Physella acuta	Physa acuta	38.2735	20.989	Greece		West Greece
1	1	a0886	18	33	>Physella_acuta_Greece_KF737941	AACATTATATTTAATTTTTGGGATCTGGTGTGGATTGGTCGGTACAGGTTTAAGCTTGTTAATTCGTTTGGAATTAGGAACATCTCTTGTACTGTTGGATGAACATTTTTATAATGTAATTGTTACAGCACATGCTTTTGTAATGATTTTTTTTATAGTTATACCTATAATAATTGGAGGGTTTGGGAATTGAATAGTACCTATATTAATTGGTGCTCCCGATATAAGATTTCCTCGAATAAATAATATAAGATTTTGACTTTTACCGCCTTCATTTATCTTATTATTATGTAGGTCTATAGTTGAGGGTGGAGTTGGAACTGGGTGAACTGTTTACCCCCCTCTATCAGGACCTGTAGCTCACTCTGGTTCATCAGTAGATCTTGCTATTTTCTCATT…	622	KF737941	Physella acuta	Physa acuta	38.5611	21.3519	Greece		West Greece
1	1	a0882	18	33	>Physella_acuta_Greece_KF737942	AACATTATATTTAATTTTTGGGATCTGGTGTGGATTGGTCGGTACAGGTTTAAGCTTGTTAATTCGTTTGGAATTAGGAACATCTCTTGTACTGTTGGATGAACATTTTTATAATGTAATTGTTACAGCACATGCTTTTGTAATGATTTTTTTTATAGTTATACCTATAATAATTGGAGGGTTTGGGAATTGAATAGTACCTATATTAATTGGTGCTCCCGATATAAGATTTCCTCGAATAAATAATATAAGATTTTGACTTTTACCGCCTTCATTTATCTTATTATTATGTAGGTCTATAGTTGAGGGTGGAGTTGGAACTGGGTGAACTGTTTACCCCCCTCTATCAGGACCTGTAGCTCACTCTGGTTCATCAGTAGATCTTGCTATTTTCTCATT…	622	KF737942	Physella acuta	Physa acuta	40.7146	21.713	Greece		West Greece
1	1	a0877	18	33	>Physella_acuta_Greece_KF737943	AACATTATATTTAATTTTTGGGATCTGGTGTGGATTGGTCGGTACAGGTTTAAGCTTGTTAATTCGTTTGGAATTAGGAACATCTCTTGTACTGTTGGATGAACATTTTTATAATGTAATTGTTACAGCACATGCTTTTGTAATGATTTTTTTTATAGTTATACCTATAATAATTGGAGGGTTTGGGAATTGAATAGTACCTATATTAATTGGTGCTCCCGATATAAGATTTCCTCGAATAAATAATATAAGATTTTGACTTTTACCGCCTTCATTTATCTTATTATTATGTAGGTCTATAGTTGAGGGTGGAGTTGGAACTGGGTGAACTGTTTACCCCCCTCTATCAGGACCTGTAGCTCACTCTGGTTCATCAGTAGATCTTGCTATTTTCTCATT…	622	KF737943	Physella acuta	Physa acuta	40.7146	21.713	Greece		Central Macedonia
1	1	a0889	18	33	>Physella_acuta_Greece_KF737944	AACATTATATTTAATTTTTGGGATCTGGTGTGGATTGGTCGGTACAGGTTTAAGCTTGTTAATTCGTTTGGAATTAGGAACATCTCTTGTACTGTTGGATGAACATTTTTATAATGTAATTGTTACAGCACATGCTTTTGTAATGATTTTTTTTATAGTTATACCTATAATAATTGGAGGGTTTGGGAATTGAATAGTACCTATATTAATTGGTGCTCCCGATATAAGATTTCCTCGAATAAATAATATAAGATTTTGACTTTTACCGCCTTCATTTATCTTATTATTATGTAGGTCTATAGTTGAGGGTGGAGTTGGAACTGGGTGAACTGTTTACCCCCCTCTATCAGGACCTGTAGCTCACTCTGGTTCATCAGTAGATCTTGCTATTTTCTCATT…	622	KF737944	Physella acuta	Physa acuta	40.7146	21.713	Greece		Central Macedonia
1	1	a0893	18	33	>Physella_acuta_Greece_KF737945	AACATTATATTTAATTTTTGGGATCTGGTGTGGATTGGTCGGTACAGGTTTAAGCTTGTTAATTCGTTTGGAATTAGGAACATCTCTTGTACTGTTGGATGAACATTTTTATAATGTAATTGTTACAGCACATGCTTTTGTAATGATTTTTTTTATAGTTATACCTATAATAATTGGAGGGTTTGGGAATTGAATAGTACCTATATTAATTGGTGCTCCCGATATAAGATTTCCTCGAATAAATAATATAAGATTTTGACTTTTACCGCCTTCATTTATCTTATTATTATGTAGGTCTATAGTTGAGGGTGGAGTTGGAACTGGGTGAACTGTTTACCCCCCTCTATCAGGACCTGTAGCTCACTCTGGTTCATCAGTAGATCTTGCTATTTTCTCATT…	622	KF737945	Physella acuta	Physa acuta	40.7146	21.713	Greece		Central Macedonia
1	1	a0885	18	33	>Physella_acuta_Greece_KF737946	AACATTATATTTAATTTTTGGGATCTGGTGTGGATTGGTCGGTACAGGTTTAAGCTTGTTAATTCGTTTGGAATTAGGAACATCTCTTGTACTGTTGGATGAACATTTTTATAATGTAATTGTTACAGCACATGCTTTTGTAATGATTTTTTTTATAGTTATACCTATAATAATTGGAGGGTTTGGGAATTGAATAGTACCTATATTAATTGGTGCTCCCGATATAAGATTTCCTCGAATAAATAATATAAGATTTTGACTTTTACCGCCTTCATTTATCTTATTATTATGTAGGTCTATAGTTGAGGGTGGAGTTGGAACTGGGTGAACTGTTTACCCCCCTCTATCAGGACCTGTAGCTCACTCTGGTTCATCAGTAGATCTTGCTATTTTCTCATT…	622	KF737946	Physella acuta	Physa acuta	39.6603	20.1589	Greece		Central Macedonia
1	1	a0894	18	33	>Physella_acuta_Greece_KF737947	AACATTATATTTAATTTTTGGGATCTGGTGTGGATTGGTCGGTACAGGTTTAAGCTTGTTAATTCGTTTGGAATTAGGAACATCTCTTGTACTGTTGGATGAACATTTTTATAATGTAATTGTTACAGCACATGCTTTTGTAATGATTTTTTTTATAGTTATACCTATAATAATTGGAGGGTTTGGGAATTGAATAGTACCTATATTAATTGGTGCTCCCGATATAAGATTTCCTCGAATAAATAATATAAGATTTTGACTTTTACCGCCTTCATTTATCTTATTATTATGTAGGTCTATAGTTGAGGGTGGAGTTGGAACTGGGTGAACTGTTTACCCCCCTCTATCAGGACCTGTAGCTCACTCTGGTTCATCAGTAGATCTTGCTATTTTCTCATT…	622	KF737947	Physella acuta	Physa acuta	39.6603	20.1589	Greece		Epirus
1	1	a0878	18	33	>Physella_acuta_Greece_KF737948	AACATTATATTTAATTTTTGGGATCTGGTGTGGATTGGTCGGTACAGGTTTAAGCTTGTTAATTCGTTTGGAATTAGGAACATCTCTTGTACTGTTGGATGAACATTTTTATAATGTAATTGTTACAGCACATGCTTTTGTAATGATTTTTTTTATAGTTATACCTATAATAATTGGAGGGTTTGGGAATTGAATAGTACCTATATTAATTGGTGCTCCCGATATAAGATTTCCTCGAATAAATAATATAAGATTTTGACTTTTACCGCCTTCATTTATCTTATTATTATGTAGGTCTATAGTTGAGGGTGGAGTTGGAACTGGGTGAACTGTTTACCCCCCTCTATCAGGACCTGTAGCTCACTCTGGTTCATCAGTAGATCTTGCTATTTTCTCATT…	622	KF737948	Physella acuta	Physa acuta	39.6603	20.1589	Greece		Epirus
1	1	a0873	18	33	>Physella_acuta_Greece_KF737949	AACATTATATTTAATTTTTGGGATCTGGTGTGGATTGGTCGGTACAGGTTTAAGCTTGTTAATTCGTTTGGAATTAGGAACATCTCTTGTACTGTTGGATGAACATTTTTATAATGTAATTGTTACAGCACATGCTTTTGTAATGATTTTTTTTATAGTTATACCTATAATAATTGGAGGGTTTGGGAATTGAATAGTACCTATATTAATTGGTGCTCCCGATATAAGATTTCCTCGAATAAATAATATAAGATTTTGACTTTTACCGCCTTCATTTATCTTATTATTATGTAGGTCTATAGTTGAGGGTGGAGTTGGAACTGGGTGAACTGTTTACCCCCCTCTATCAGGACCTGTAGCTCACTCTGGTTCATCAGTAGATCTTGCTATTTTCTCATT…	622	KF737949	Physella acuta	Physa acuta	38.2735	20.989	Greece		West Greece
1	1	a0770	18	33	>Physella_acuta_Greece_KF737950	AACATTATATTTAATTTTTGGGATCTGGTGTGGATTGGTCGGTACAGGTTTAAGCTTGTTAATTCGTTTGGAATTAGGAACATCTCTTGTACTGTTGGATGAACATTTTTATAATGTAATTGTAACAGCACATGCTTTTGTAATGATTTTTTTTATAGTTATACCTATAATAATTGGGGGGTTTGGGAATTGAATAGTACCTATATTAATTGGTGCTCCCGATATAAGATTTCCTCGAATAAATAATATAAGATTTTGACTTTTACCGCCTTCGTTTATTTTATTATTATGTAGGTCTATAGTTGAGGGTGGAGTTGGAACTGGGTGAACTGTTTACCCCCCTCTATCAGGACCTGTAGCTCACTCTGGTTCATCAGTAGATCTTGCTATTTTCTCATT…	622	KF737950	Physella acuta	Physa acuta	38.2735	20.989	Greece		West Greece
1	1	a0890	18	33	>Physella_acuta_Greece_KF737951	AACATTATATTTAATTTTTGGGATCTGGTGTGGATTGGTCGGTACAGGTTTAAGCTTGTTAATTCGTTTGGAATTAGGAACATCTCTTGTACTGTTGGATGAACATTTTTATAATGTAATTGTTACAGCACATGCTTTTGTAATGATTTTTTTTATAGTTATACCTATAATAATTGGAGGGTTTGGGAATTGAATAGTACCTATATTAATTGGTGCTCCCGATATAAGATTTCCTCGAATAAATAATATAAGATTTTGACTTTTACCGCCTTCATTTATCTTATTATTATGTAGGTCTATAGTTGAGGGTGGAGTTGGAACTGGGTGAACTGTTTACCCCCCTCTATCAGGACCTGTAGCTCACTCTGGTTCATCAGTAGATCTTGCTATTTTCTCATT…	622	KF737951	Physella acuta	Physa acuta	40.3857	20.9251	Greece		West Macedonia
1	1	a0771	18	33	>Physella_acuta_Greece_KF737952	AACATTATATTTAATTTTTGGGATCTGGTGTGGATTGGTCGGTACAGGTTTAAGCTTGTTAATTCGTTTGGAATTAGGAACATCTCTTGTACTGTTGGATGAACATTTTTATAATGTAATTGTAACAGCACATGCTTTTGTAATGATTTTTTTTATAGTTATACCTATAATAATTGGGGGGTTTGGGAATTGAATAGTACCTATATTAATTGGTGCTCCCGATATAAGATTTCCTCGAATAAATAATATAAGATTTTGACTTTTACCGCCTTCGTTTATTTTATTATTATGTAGGTCTATAGTTGAGGGTGGAGTTGGAACTGGGTGAACTGTTTACCCCCCTCTATCAGGACCTGTAGCTCACTCTGGTTCATCAGTAGATCTTGCTATTTTCTCATT…	622	KF737952	Physella acuta	Physa acuta	40.3857	20.9251	Greece		West Greece
1	2	a0669	18	33	>Physella_acuta_IA_MF694429	NNNNNNNNNNNNNNNNNNNNNNNNNNNNNNNNNNNNNNNNNNNNNNNNNTTAAGTTTACTAATTCGATTAGAGTTAGGAACTACATTAGTTTTATTGGATGAACATTTTTATAATGTAATTGTTACAGTACATGCTTTTGTAATGATTTTTTTTATGGTCATACCTATAATAATTGGAGGGTTTGGGAATTGAATAGTACCTATATTAATTGGTGCTCCCGATATAAGATTTCCTCGAATAAATAATATAAGATTTTGACTTTTACCACCTTCATTTATCTTATTATTATGTAGGTCTATAGTTGAGGGTGGAGTTGGAACTGGGTGAACTGTTTACCCCCCTCTATCAGGACCTGTAGCTCACTCTGGTTCATCAGTAGATCTTGCTATTTTCTCATT…	509	MF694429	Physella acuta	Physa acuta	43.3798	-95.1472	USA	IA	West Okoboji Lake
1	2	a0798	18	33	>Physella_acuta_IN_EU038371	AACATTATATTTAATTTTTGGGATCTGGTGTGGATTGGTCGGGACAGGTTTAAGCTTGTTAATTCGTTGGAAATTAGAAACATCTCTTGTACTGGTGGATGAACATTTTTATAATGTAATTGTTACAGCACATGCTTTTGTAATGATTTTTTTTATAGTTATACCTATAATAATTGAAGGGTTTGGGAATTGAATAGTACCTATATTAATTGGTGCTCCCGATATAAGATTTCCCCGAATAAATAATATAAGATTTTGACTTTTACCGCCTTCATTTATCTTATTATTATGTAGGTCTATAGTTGAGGGTGGAGTTGGAACTGGGTGAACTGTTTACCCCCCTCTATCAGGACCTGTAGCTCACTCTGGTTCATCAGTAGATCTTGCTATTTTCTCATT…	557	EU038371	Physella acuta	Physa integra	38.0801	-87.5611	USA	IN	Little Pigeon Creek wetland	Type location
1	1	a0799	18	33	>Physella_acuta_IN_EU038372	ACCATTATATTTAATTTTTGGGATCTGGTGTGGATTGGTCGGGACAGGTTTAAGCTTGTTAATTCGTTTGGAATTAGGAACATCTCTTGTACTGTTGGATGAACATTTTTATAATGTAATTGTTACAGCCCATGCTTTTGTAATGATTTTTTTAATAGTTATACCTATAATAATTGGAGGGTTTGGGAATTGAATAGTACCTATATTAATTGGTGCTCCCGATATAAGATTTCCCCGAATAAATAATATAAGATTTTGACTTTTACCGCCTTCATTTATCTTATTATTATGTAGGTCTATAGTTGAGGGTGGAGTTGGAACTGGGTGAACTGTTTACCCCCCTCTATCAGGACCTGTAGCTCACTCTGGTTCATCAGTAGATCTTGCTATTTTCTCATT…	562	EU038372	Physella acuta	Physa integra	38.0801	-87.5611	USA	IN	Little Pigeon Creek wetland	Type location
1	1	a0915	18	33	>Physella_acuta_Iran_KT280433	AACATTATATTTAATTTTTGGGATCTGGTGTGGATTGGTCGGTACAGGTTTAAGCTTGTTAATTCGTTTGGAATTAGGAACATCTCTTGTACTATTGGACGAACATTTTTATAATGTAATTGTTACAGCTCATGCTTTTGTAATGATTTTTTTTATAGTTATACCGATAATAATTGGAGGGTTTGGGAATTGAATAGTACCTATATTAATTGGTGCTCCCGATATAAGATTTCCTCGAATAAATAATATAAGATTTTGACTTTTACCTCCTTCATTTATCTTATTATTATGTAGGTCTATAGTTGAGGGTGGAGTTGGAACTGGGTGAACTGTTTACCCCCCTCTATCAGGATCTGTAGCTCACTCAGGTTCATCAGTAGATCTTGCTATTTTCTCATT…	622	KT280433	Physella acuta	Physa acuta	28.692	57.6818	Iran		Jiroft
1	1	a0916	18	33	>Physella_acuta_Iran_KT280434	AACATTATATTTAATTTTTGGGATCTGGTGTGGATTGGTCGGTACAGGTTTAAGCTTGTTAATTCGTTTGGAATTAGGAACATCTCTTGTACTATTGGACGAACATTTTTATAATGTAATTGTTACAGCTCATGCTTTTGTAATGATTTTTTTTATAGTTATACCGATAATAATTGGAGGGTTTGGGAATTGAATAGTACCTATATTAATTGGTGCTCCCGATATAAGATTTCCTCGAATAAATAATATAAGATTTTGACTTTTACCTCCTTCATTTATCTTATTATTATGTAGGTCTATAGTTGAGGGTGGAGTTGGAACTGGGTGAACTGTTTACCCCCCTCTATCAGGATCTGTAGCTCACTCAGGTTCATCAGTAGATCTTGCTATTTTCTCATT…	622	KT280434	Physella acuta	Physa acuta	36.7222	-120.081	Iran		Kerman
1	1	a0937	18	33	>Physella_acuta_Iran_KT280435	AACATTATATTTAATTTTTGGGATCTGGTGTGGATTGGTCGGTACAGGTTTAAGCTTGTTAATTCGTTTGGAATTAGGAACATCTCTTGTACTATTGGACGAACATTTTTATAATGTAATTGTTACAGCTCATGCTTTTGTAATGATTTTTTTTATAGTTATACCGATAATAATTGGAGGGTTTGGGAATTGAATAGTACCTATATTAATTGGTGCTCCCGATATAAGATTTCCTCGAATAAATAATATAAGATTTTGACTTTTACCTCCTTCATTTATCTTATTATTATGTAGGTCTATAGTTGAGGGTGGAGTTGGAACTGGGTGAACTGTTTACCCCCCTCTATCAGGACCTGTAGCTCACTCTGGTTCATCAGTAGATCTTGCTATTTTCTCATT…	622	KT280435	Physella acuta	Physa acuta	36.7222	-120.081	Iran		Kerman
1	1	a0938	18	33	>Physella_acuta_Iran_KT280436	AACATTATATTTAATTTTTGGGATCTGGTGTGGATTGGTCGGTACAGGTTTAAGCTTGTTAATTCGTTTGGAATTAGGAACATCTCTTGTACTATTGGACGAACATTTTTATAATGTAATTGTTACAGCTCATGCTTTTGTAATGATTTTTTTTATAGTTATACCGATAATAATTGGAGGGTTTGGGAATTGAATAGTACCTATATTAATTGGTGCTCCCGATATAAGATTTCCTCGAATAAATAATATAAGATTTTGACTTTTACCTCCTTCATTTATCTTATTATTATGTAGGTCTATAGTTGAGGGTGGAGTTGGAACTGGGTGAACTGTTTACCCCCCTCTATCAGGACCTGTAGCTCACTCTGGTTCATCAGTAGATCTTGCTATTTTCTCATT…	622	KT280436	Physella acuta	Physa acuta	29.8154	56.2774	Iran		Bardsir
1	1	a0880	18	33	>Physella_acuta_Iran_KT280437	AACATTATATTTAATTTTTGGGATCTGGTGTGGATTGGTCGGTACAGGTTTAAGCTTGTTAATTCGTTTGGAATTAGGAACATCTCTTGTACTGTTGGATGAACATTTTTATAATGTAATTGTTACAGCACATGCTTTTGTAATGATTTTTTTTATAGTTATACCTATAATAATTGGAGGGTTTGGGAATTGAATAGTACCTATATTAATTGGTGCTCCCGATATAAGATTTCCTCGAATAAATAATATAAGATTTTGACTTTTACCGCCTTCATTTATCTTATTATTATGTAGGTCTATAGTTGAGGGTGGAGTTGGAACTGGGTGAACTGTTTACCCCCCTCTATCAGGACCTGTAGCTCACTCTGGTTCATCAGTAGATCTTGCTATTTTCTCATT…	622	KT280437	Physella acuta	Physa acuta	29.8849	57.7144	Iran		Golbaf
1	1	a0883	18	33	>Physella_acuta_Iran_KT280438	AACATTATATTTAATTTTTGGGATCTGGTGTGGATTGGTCGGTACAGGTTTAAGCTTGTTAATTCGTTTGGAATTAGGAACATCTCTTGTACTGTTGGATGAACATTTTTATAATGTAATTGTTACAGCACATGCTTTTGTAATGATTTTTTTTATAGTTATACCTATAATAATTGGAGGGTTTGGGAATTGAATAGTACCTATATTAATTGGTGCTCCCGATATAAGATTTCCTCGAATAAATAATATAAGATTTTGACTTTTACCGCCTTCATTTATCTTATTATTATGTAGGTCTATAGTTGAGGGTGGAGTTGGAACTGGGTGAACTGTTTACCCCCCTCTATCAGGACCTGTAGCTCACTCTGGTTCATCAGTAGATCTTGCTATTTTCTCATT…	622	KT280438	Physella acuta	Physa acuta	29.1023	58.3113	Iran		Bam
1	1	a0884	18	33	>Physella_acuta_Iran_KT280439	AACATTATATTTAATTTTTGGGATCTGGTGTGGATTGGTCGGTACAGGTTTAAGCTTGTTAATTCGTTTGGAATTAGGAACATCTCTTGTACTGTTGGATGAACATTTTTATAATGTAATTGTTACAGCACATGCTTTTGTAATGATTTTTTTTATAGTTATACCTATAATAATTGGAGGGTTTGGGAATTGAATAGTACCTATATTAATTGGTGCTCCCGATATAAGATTTCCTCGAATAAATAATATAAGATTTTGACTTTTACCGCCTTCATTTATCTTATTATTATGTAGGTCTATAGTTGAGGGTGGAGTTGGAACTGGGTGAACTGTTTACCCCCCTCTATCAGGACCTGTAGCTCACTCTGGTTCATCAGTAGATCTTGCTATTTTCTCATT…	622	KT280439	Physella acuta	Physa acuta	30.3672	55.9212	Iran		Rafsanjan
1	1	a0879	18	33	>Physella_acuta_Iran_KT280440	AACATTATATTTAATTTTTGGGATCTGGTGTGGATTGGTCGGTACAGGTTTAAGCTTGTTAATTCGTTTGGAATTAGGAACATCTCTTGTACTGTTGGATGAACATTTTTATAATGTAATTGTTACAGCACATGCTTTTGTAATGATTTTTTTTATAGTTATACCTATAATAATTGGAGGGTTTGGGAATTGAATAGTACCTATATTAATTGGTGCTCCCGATATAAGATTTCCTCGAATAAATAATATAAGATTTTGACTTTTACCGCCTTCATTTATCTTATTATTATGTAGGTCTATAGTTGAGGGTGGAGTTGGAACTGGGTGAACTGTTTACCCCCCTCTATCAGGACCTGTAGCTCACTCTGGTTCATCAGTAGATCTTGCTATTTTCTCATT…	622	KT280440	Physella acuta	Physa acuta	29.2309	56.5792	Iran		Baft
1	1	a0859	18	33	>Physella_acuta_Iran_KT280441	AACATTATATTTAATTTTTGGGATCTGGTGTGGATTGGTCGGTACAGGTTTAAGCTTGTTAATTCGTTTGGAATTAGGAACATCTCTTGTACTGTTGGATGAACATTTTTATAATGTAATTGTTACAGCACATGCTTTTGTAATGATTTTTTTTATAGTTATACCTATAATAATTGGAGGGTTTGGGAATTGAATAGTACCTATATTAATTGGTGCTCCCGATATAAGATTTCCTCGAATAAATAATATAAGATTTTGACTTTTACCGCCTTCATTTATCTTATTATTATGTAGGTCTATAGTTGAGGGTGGAGTTGGAACTGGGTGAACTGTTTACCCCCCTCTATCAGGACCTGTAGCTCACTCTGGTTCATCAGTAGATCTTGCTATTTTCTCATT…	622	KT280441	Physella acuta	Physa acuta	36.7222	-120.081	Iran		Kerman
1	1	a0888	18	33	>Physella_acuta_Iran_KT280442	AACATTATATTTAATTTTTGGGATCTGGTGTGGATTGGTCGGTACAGGTTTAAGCTTGTTAATTCGTTTGGAATTAGGAACATCTCTTGTACTGTTGGATGAACATTTTTATAATGTAATTGTTACAGCACATGCTTTTGTAATGATTTTTTTTATAGTTATACCTATAATAATTGGAGGGTTTGGGAATTGAATAGTACCTATATTAATTGGTGCTCCCGATATAAGATTTCCTCGAATAAATAATATAAGATTTTGACTTTTACCGCCTTCATTTATCTTATTATTATGTAGGTCTATAGTTGAGGGTGGAGTTGGAACTGGGTGAACTGTTTACCCCCCTCTATCAGGACCTGTAGCTCACTCTGGTTCATCAGTAGATCTTGCTATTTTCTCATT…	622	KT280442	Physella acuta	Physa acuta	28.692	57.6818	Iran		Jiroft
1	1	a0826	18	33	>Physella_acuta_Iran_KT280443	AACATTATATTTAATTTTTGGGATCTGGTGTGGATTGGTCGGTACAGGTTTAAGCTTGTTAATTCGTTTGGAATTAGGAACATCTCTTGTACTGTTGGATGAACATTTTTATAATGTAATTGTCACAGCACATGCATTTGTAATGATTTTTTTTATAGTTATACCTATAATAATTGGAGGGTTTGGGAATTGAATAGTACCTATATTAATTGGTGCTCCTGATATAAGATTTCCTCGAATAAATAATATAAGATTTTGACTTTTACCGCCTTCATTTATCTTATTATTATGTAGGTCTATAGTTGAGGGTGGAGTTGGAACTGGGTGAACTGTTTACCCCCCTCTATCAGGACCTGTAGCTCACTCTGGTTCATCAGTTGATCTAGCTATTTTCTCATT…	622	KT280443	Physella acuta	Physa acuta	37.5253	48.438	Iran		Gilan
1	1	a0656	18	33	>Physella_acuta_Iran_KT280444	AACATTATATTTAATTTTTGGGATCTGGTGTGGATTGGTCGGTACAGGTTTAAGCTTGTTAATTCGTTTGGAATTAGGAACATCACTTGTACTGTTGGATGAACATTTTTATAATGTAATTGTTACAGCACATGCGTTTGTAATGATTTTTTTCATAGTTATACCAATAATAATTGGAGGGTTTGGGAATTGAATAGTACCTATATTAATTGGTGCTCCTGATATAAGATTTCCCCGAATAAATAATATAAGATTTTGACTTTTACCACCTTCATTTATCTTATTATTATGTAGGTCTATAGTTGAGGGTGGAGTTGGAACTGGATGAACTGTTTATCCTCCTCTATCAGGACCTGTAGCTCACTCTGGTTCATCAGTAGATCTTGCTATTTTCTCATT…	622	KT280444	Physella acuta	Physa acuta	29.1023	58.3113	Iran		Bam
1	1	a0650	18	33	>Physella_acuta_Iran_KT280445	AACATTATATTTAATTTTTGGGATCTGGTGTGGATTGGTCGGTACAGGTTTAAGCTTGTTAATTCGTTTGGAATTAGGAACATCACTTGTACTGTTGGATGAACATTTTTATAATGTAATTGTTACAGCACATGCGTTTGTAATGATTTTTTTTATAGTTATACCAATAATAATTGGAGGGTTTGGGAATTGAATAGTACCTATATTAATTGGTGCTCCTGATATAAGATTTCCCCGAATAAATAATATAAGATTTTGACTTTTACCACCTTCATTTATCTTATTATTATGTAGGTCTATAGTTGAGGGTGGAGTTGGAACTGGATGAACTGTTTATCCTCCTCTATCAGGACCTGTAGCTCACTCTGGTTCATCAGTAGATCTTGCTATTTTCTCGTT…	622	KT280445	Physella acuta	Physa acuta	27.9793	57.6658	Iran		Kahnooj
1	2	a0868	18	33	>Physella_acuta_Iraq_KM206698	NNNNNNNNNNNNNNNNNNNNNNNNNNNNNNNNNNTTGGTCGGTACAGGTTTAAGCTTGTTAATTCGTTTGGAATTAGGAACATCTCTTGTACTGTTGGATGAACATTTTTATAATGTAATTGTTACAGCACATGCTTTTGTAATGATTTTTTTTATAGTTATACCTATAATAATTGGAGGGTTTGGGAATTGAATAGTACCTATATTAATTGGTGCTCCCGATATAAGATTTCCTCGAATAAATAATATAAGATTTTGACTTTTACCGCCTTCATTTATCTTATTATTATGTAGGTCTATAGTTGAGGGTGGAGTTGGAACTGGGTGAACTGTTTACCCCCCTCTATCAGGACCTGTAGCTCACTCTGGTTCATCAGTAGATCTTGCTATTTTCTCATT…	588	KM206698	Physella acuta	Physa acuta	31	47	Iraq		Missan
1	2	a0869	18	33	>Physella_acuta_Iraq_KM206699	NNNNNNNNNNNNNNNNNNNNNNNNNNNNNNNGGATTGGTCGGTACAGGTTTAAGCTTGTTAATTCGTTTGGAATTAGGAACATCTCTTGTACTGTTGGATGAACATTTTTATAATGTAATTGTTACAGCACATGCTTTTGTAATGATTTTTTTTATAGTTATACCTATAATAATTGGAGGGTTTGGGAATTGAATAGTACCTATATTAATTGGTGCTCCCGATATAAGATTTCCTCGAATAAATAATATAAGATTTTGACTTTTACCGCCTTCATTTATCTTATTATTATGTAGGTCTATAGTTGAGGGTGGAGTTGGAACTGGGTGAACTGTTTACCCCCCTCTATCAGGACCTGTAGCTCACTCTGGTTCATCAGTAGATCTTGCTATTTTCTCATT…	591	KM206699	Physella acuta	Physa acuta	32	44	Iraq		Babil
1	1	a0891	18	33	>Physella_acuta_Italy_KP171534	AACATTATATTTAATTTTTGGGATCTGGTGTGGATTGGTCGGTACAGGTTTAAGCTTGTTAATTCGTTTGGAATTAGGAACATCTCTTGTACTGTTGGATGAACATTTTTATAATGTAATTGTTACAGCACATGCTTTTGTAATGATTTTTTTTATAGTTATACCTATAATAATTGGAGGGTTTGGGAATTGAATAGTACCTATATTAATTGGTGCTCCCGATATAAGATTTCCTCGAATAAATAATATAAGATTTTGACTTTTACCGCCTTCATTTATCTTATTATTATGTAGGTCTATAGTTGAGGGTGGAGTTGGAACTGGGTGAACTGTTTACCCCCCTCTATCAGGACCTGTAGCTCACTCTGGTTCATCAGTAGATCTTGCTATTTTCTCATT…	622	KP171534	Physella acuta	Physa acuta	43.7128	10.411	Italy		Dept. of Agriculture field tanks	Coordinates estimated
1	1	a0649	18	33	>Physella_acuta_Japan_BFMN001-18	AACATTATATTTAATTTTTGGGATCTGGTGTGGATTGGTCGGTACAGGTTTAAGCTTGTTAATTCGTTTGGAGTTAGGAACTTCACTTGTACTGTTGGATGAACATTTTTATAATGTAATTGTTACAGCACATGCGTTTGTAATGATTTTTTTTATAGTTATACCAATAATAATTGGAGGGTTTGGGAATTGAATAGTACCTATATTAATTGGTGCTCCTGATATAAGATTTCCCCGAATAAATAATATAAGATTTTGACTTTTACCACCTTCATTTATCTTATTATTATGTAGGTCTATAGTTGAGGGTGGAGTTGGAACTGGATGAACTGTTTATCCTCCTCTATCAGGACCTGTAGCTCACTCTGGTTCATCAGTAGATCTTGCTATTTTCTCATT…	622	BFMN001-18	Physella acuta	Physa acuta	35.1174	136.989	Japan		Aichi, Nagoya
1	1	a0985	18	33	>Physella_acuta_Japan_BFMN011-18	AACATTATATTTAATTTTTGGGATCTGGTGTGGATTGGTCGGTACAGGATTAAGCTTGTTAATTCGTTTGGAATTAGGAACATCTCTTGTACTGTTGGATGAACATTTTTATAATGTAATTGTTACAGCACATGCTTTTGTAATGATTTTTTTTATAGTTATACCTATAATAATTGGAGGGTTTGGAAATTGAATAGTACCTATATTAATTGGTGCTCCCGATATAAGATTTCCTCGAATAAATAATATAAGATTTTGACTTTTACCGCCTTCATTTATCTTATTATTATGTAGGTCTATAGTTGAGGGTGGAGTTGGAACTGGGTGAACTGTTTACCCCCCTCTATCAGGACCTGTAGCTCACTCTGGTTCATCAGTAGATCTTGCTATTTTCTCATT…	622	BFMN011-18	Physella acuta	Physa acuta	35.1174	136.989	Japan		Aichi, Nagoya
1	1	a0983	18	33	>Physella_acuta_Japan_BFMN012-18	AACATTATATTTAATTTTTGGGATCTGGTGTGGATTGGTCGGTACAGGATTAAGCTTGTTAATTCGTTTGGAATTAGGAACATCTCTTGTACTGTTGGATGAACATTTTTATAATGTAATTGTTACAGCACATGCTTTTGTAATGATTTTTTTTATAGTTATACCTATAATAATTGGAGGGTTTGGAAATTGAATAGTACCTATATTAATTGGTGCTCCCGATATAAGATTTCCTCGAATAAATAATATAAGATTTTGACTTTTACCGCCTTCATTTATCTTATTATTATGTAGGTCTATAGTTGAGGGTGGAGTTGGAACTGGGTGAACTGTTTACCCCCCTCTATCAGGACCTGTAGCTCACTCTGGTTCATCAGTAGATCTTGCTATTTTCTCATT…	622	BFMN012-18	Physella acuta	Physa acuta	35.1174	136.989	Japan		Aichi, Nagoya
1	1	a0981	18	33	>Physella_acuta_Japan_BFMN064-18	AACATTATATTTAATTTTTGGGATCTGGTGTGGATTGGTCGGTACAGGATTAAGCTTGTTAATTCGTTTGGAATTAGGAACATCTCTTGTACTGTTGGATGAACATTTTTATAATGTAATTGTTACAGCACATGCTTTTGTAATGATTTTTTTTATAGTTATGCCTATAATAATTGGAGGGTTTGGAAATTGAATAGTACCTATATTAATTGGTGCTCCCGATATAAGATTTCCTCGAATAAATAATATAAGATTTTGACTTTTACCGCCTTCATTTATCTTATTATTATGTAGGTCTATAGTTGAGGGTGGAGTTGGAACTGGGTGAACTGTTTACCCCCCTCTATCAGGACCTGTAGCTCACTCTGGTTCATCAGTAGATCTTGCTATTTTCTCATT…	622	BFMN064-18	Physella acuta	Physa acuta	35.1174	136.989	Japan		Aichi, Nagoya
1	1	a0789	18	33	>Physella_acuta_Japan_BFMN069-18	AACATTATATTTAATTTTTGGGATCTGGTGTGGATTGGTCGGTACAGGTTTAAGCTTGTTAATTCGTTTGGAATTAGGAACATCTCTTGTACTGTTGGATGAACATTTTTATAATGTAATTGTAACAGCACATGCTTTTGTAATGATTTTTTTTATAGTTATACCTATAATAATCGGAGGGTTTGGGAATTGAATAGTACCTATATTAATTGGTGCTCCCGATATAAGATTTCCTCGAATAAATAATATAAGATTTTGACTTTTACCTCCTTCGTTTATCTTATTATTATGTAGGTCTATAGTTGAGGGTGGAGTTGGAACTGGGTGAACTGTTTACCCCCCTCTATCAGGACCTGTAGCTCACTCTGGTTCATCAGTAGATCTTGCTATTTTCTCATT…	622	BFMN069-18	Physella acuta	Physa acuta	35.1174	136.989	Japan		Aichi, Nagoya
1	1	a0784	18	33	>Physella_acuta_Japan_BFMN091-18	AACATTATATTTAATTTTTGGGATCTGGTGTGGATTGGTCGGTACAGGTTTAAGCTTGTTAATTCGTTTGGAATTAGGAACATCTCTTGTACTGTTGGATGAACATTTTTATAATGTAATTGTAACAGCACATGCTTTTGTAATGATTTTTTTTATAGTTATACCTATAATAATCGGAGGGTTTGGGAATTGAATAGTACCTATATTAATTGGTGCTCCCGATATAAGATTTCCTCGAATAAATAATATAAGATTTTGACTTTTACCTCCTTCGTTTATCTTATTATTATGTAGGTCTATAGTTGAGGGTGGAGTTGGAACTGGGTGAACTGTTTACCCCCCTCTATCAGGACCTGTAGCTCACTCTGGTTCATCAGTAGATCTTGCTATTTTCTCATT…	622	BFMN091-18	Physella acuta	Physa acuta	35.1174	136.989	Japan		Aichi, Nagoya
1	1	a0871	18	33	>Physella_acuta_Japan_LC429395	NACATTATATTTAATTTGTGGGATCTGGTGTGGATTGGTCGGTACAGGTTTAAGCTTGTTAATTCGTTTGGAATTAGGAACATCTCTTGTACTGTTGGATGAACATTTTTATAATGTAATTGTTACAGCACATGCTTTTGTAATGATTTTTTTTATAGTTATACCTATAATAATTGGAGGGTTTGGGAATTGAATAGTACCTATATTAATTGGTGCTCCCGATATAAGATTTCCTCGAATAAATAATATAAGATTTTGACTTTTACCGCCTTCATTTATCTTATTATTATGTAGGTCTATAGTTGAGGGTGGAGTTGGAACTGGGTGAACTGTTTACCCCCCTCTATCAGGACCTGTAGCTCACTCTGGTTCATCAGTAGATCTTGCTATTTTCTCATT…	621	LC429395	Physella acuta	Physa acuta	36.6532	138.195	Japan		Nagano	Coordinates estimated
[truncated: 350 more rows]

## Sheet: Metadata
Column	Explanation
Physidae	Membership in Physidae. 1, Physinae; 2, Aplexinae; 3, Lancinae (Lymnaeaidae).
[truncated: 16 more rows]
