# Supplementary material for: Molecular species delimitation refines the taxonomy of native and nonnative physinine snails in North America
Source: Sci Rep. 2021 Nov 5;11:21739. doi: 10.1038/s41598-021-01197-3 (PMC8571305; doi:10.1038/s41598-021-01197-3)
Supplement: Supplementary file 11 — Supplementary Table S3. [file 41598_2021_1197_MOESM11_ESM.xlsx]

## Sheet: Sheet1
Outgroup	Genus	Species	Accession	Sequence
1	Pomacea	canaliculata	FJ710383	GGAGGCAAGGCGCCTCGCAAACAGCTGGCCACCAAGGCCGCCCGCAAAAGCGCCCCAGCTACCGGAGGTGTGAAGAAGCCCCATCGTTACAGGCCAGGCACTGTCGCTCTTCGTGAAATTCGTCGTTACCAGAAGAGCACAGAGCTGCTGATCCGCAAACTGCCCTTCCAGCGTCTGGTGCGCGAGATTGCACAGGACTTCAAGACCGATCTGCGTTTCCAGAGCTCTGCCGTCATGGCTCTGCAGGAGGCTAGCGAGGCTTACCTGGTGGGTCTGTTTGAGGACACCAACCTGTGCGCCATTCACGCC
1	Campeloma	decisum	MN997736	GGAGGAAAAGCTCCCCGTAAACAACTGGCCACAAAGGCTGCACGTAAAAGTGCACCAGCCACTGGAGGTGTGAAGAAACCTCACCGTTACAGGCCTGGAACAGTCGCTCTTCGTGAAATCCGTCGTTACCAGAAGAGCACTGAGCTGCTCATCCGTAAGCTCCCCTTCCAGCGCCTGGTGCGTGAAATCGCACAGGACTTCAAGACCGACTTACGCTTCCAGAGCTCTGCTGTCATGGCTCTACAAGAGGCTAGTGAAGCCTACCTGGTCGGCCTGTTCGAAGATACCAACCTGTGCGCCATTCACGCC
1	Conus	sulcatus	EU015835	GGAGGGAAAGCTCCCCGCAAGCAGCTGGCCACCAAGGCTGCCAGAAAGAGTGCTCCTGCTACCGGAGGTGTGAAGAAGCCCCACAGATACAGGCCCGGCACAGTGGCTCTCCGTGAGATCCGCCGTTACCAGAAGAGCACGGAACTGCTGATCCGTAAACTGCCCTTCCAGCGTCTGGTCCGTGAGATCGCCCAGGACTTCAAAACCGACCTGCGTTTCCAGAGCTCCGCCGTCATGGCCCTGCAGGAGGCCAGCGAGGCCTACCTGGTCGGACTCTTTGAGGACACCAACCTGTGTGCCATCCACGCC
1	Gibberula	colombiana	MN322544	GGAGGAAAAGCTCCCCGTAAGCAGCTGGCAACAAAGGCTGCCCGAAAAAGTGCTCCTGCTACCGGAGGTGTCAAAAAGCCCCACCGTTACAGGCCTGGTACTGTGGCTCTGCGTGAGATCCGTCGTTACCAGAAAAGCACCGAACTGCTGATCCGCAAGCTGCCTTTCCAGCGCCTGGTTCGTGAGATTGCCCAAGACTTCAAGACCGATCTGCGCTTCCAGAGCTCTGCTGTCATGGCCCTGCAAGAAGCCAGTGAGGCTTATCTGGTCGGTCTGTTTGAGGACACCAACTTGTGTGCTATCCACGCC
	Latia	neritoides	KY092831	GGAGGAAAGGCTCCTCGTAAGCAGCTCGCCACCAAAGCTGCCAGGAAATCTGCCCCTGCCACCGGTGGTGTAAAGAAGCCCCATCGTTACAGGCCCGGAACTGTCGCCCTGAGAGAGATCCGTCGTTACCAGAAAAGCACTGAGCTCCTCATCCGCAAACTCCCTTTCCAGCGTCTAGTCAGAGAAATCGCCCAGGACTTCAAGACCGACCTGCGTTTCCAGAGCTCAGCTGTCATGGCCCTCCAGGAGGCTAGCGAGGCTTACTTGGTCGGACTCTTTGAAGACACCAACTTGTGCGCTATCCACGCC
	Acroloxus	coloradensis	KR822567	NNNNNNNNNNNNNNNNNNNNNNNNNNNNNNNNNNNNNNNNNNNNNNNGTCCGCCCCTGCCACAGGAGGTGTCAAGAAACCCCATCGTTACAGGCCCGGAACCGTCGCCCTTCGTGAGATCAGACGTTACCAGAAGAGCACTGAGCTCCTCATCCGCAAATTGCCCTTCCAACGTCTAGTCCGAGAAATCGCACAAGACTTCAAGACTGATCTCCGCTTCCAGAGCTCAGCCGTCATGGCCCTCCAGGAGGCTAGCGAGGCTTACCTTGTCGGTCTCTTTGAGGACACCAACTTGTGCGCCATTCACGCC
	Acroloxus	coloradensis	KR822568	GGAGGCAAAGCCCCACGCAAACAGTTGGCCACCAAGGCAGCCAGAAAGTCCGCCCCTGCCACAGGAGGTGTCAAGAAACCCCATCGTTACAGGCCCGGAACCGTCGCCCTTCGTGAGATCAGACGTTACCAGAAGAGCACTGAGCTCCTCATCCGCAAATTGCCCTTCCAACGTCTAGTCCGAGAAATCGCACAAGACTTCAAGACTGATCTCCGCTTCCAGAGCTCAGCCGTCATGGCCCTCCAGGAGGCTAGCGAGGCTTACCTTGTCGGTCTCTTTGAGGACACCAACTTGTGCGCCATTCACGCC
	Acroloxus	egirdirensis	KY092834	GGAGGCAAAGCCCCACGAAAACAGTTGGCCACCAAGGCAGCCAGAAAATCCGCCCCTGCCACAGGAGGTGTCAAGAAGCCCCATCGTTACAGGCCTGGAACCGTCGCCCTTCGTGAGATCAGACGTTACCAGAAGAGCACTGAGCTCCTCATCCGCAAATTGCCCTTCCAACGTCTAGTCCGAGAAATTGCACAAGACTTCAAGACTGACCTCCGCTTCCAGAGCTCCGCCGTCATGGCCCTCCAGGAGGCTAGCGAGGCTTACCTCGTCGGTCTCTTTGAAGACACCAACTTGTGTGCCATTCACGCC
	Acroloxus	improvisus	KY092837	GGAGGCAAAGCCCCACGAAAACAGTTGGCCACCAAGGCAGCCAGAAAGTCCGCCCCTGCCACAGGAGGTGTCAAGAAGCCCCATCGTTACAGGCCTGGAACCGTCGCCCTTCGTGAGATCAGACGTTACCAGAAGAGCACTGAGCTCCTCATCCGCAAATTGCCCTTTCAACGTCTAGTCCGAGAAATTGCACAAGACTTCAAGACTGACCTCCGCTTCCAGAGCTCCGCCGTCATGGCCCTCCAGGAGGCTAGCGAGGCTTACCTCGTCGGTCTCTTTGAAGACACCAACTTGTGTGCCATTCACGCC
	Acroloxus	lacustris	KY092847	GGAGGCAAAGCCCCACGAAAACAGTTGGCCACCAAGGCAGCCAGAAAGTCCGCCCCTGCCACAGGAGGTGTCAAGAAGCCCCATCGTTACAGGCCTGGAACCGTCGCCCTTCGTGAGATCAGACGTTACCAGAAGAGCACTGAGCTCCTCATCCGCAAATTGCCATTCCAACGTCTAGTCCGAGAAATTGCACAAGACTTCAAGACTGACCTCCGCTTCCAGAGCTCCGCCGTCATGGCCCTCCAGGAGGCTAGCGAGGCTTACCTCGTCGGTCTCTTTGAAGACACCAACTTGTGTGCCATTCACGCC
	Acroloxus	lacustris	KY092851	GGTGGCAAAGCCCCACGAAAACAGTTGGCCACCAAGGCAGCCAGAAAGTCCGCCCCTGCCACAGGAGGTGTCAAGAAGCCCCATCGTTACAGGCCTGGAACCGTCGCCCTTCGTGAGATCAGACGTTACCAGAAGAGCACTGAGCTCCTCATCCGCAAATTGCCATTCCAACGTCTAGTCCGAGAAATTGCACAAGACTTCAAGACTGACCTCCGCTTCCAGAGCTCCGCCGTCATGGCCCTCCAGGAGGCTAGCGAGGCTTACCTCGTCGGTCTCTTTGAAGACACCAACTTGTGTGCCATTCACGCC
	Acroloxus	lacustris	KY092853	GGAGGCAAAGCCCCACGAAAACAGTTGGCCACCAAGGCAGCCAGAAAGTCCGCCCCTGCCACAGGAGGTGTCAAGAAGCCCCATCGTTACAGGCCTGGAACCGTCGCCCTTCGTGAGATCAGACGTTACCAGAAGAGCACTGAGCTCCTCATCCGCAAATTGCCCTTCCAACGTCTAGTCCGAGAAATTGCACAAGACTTCAAGACTGACCTCCGCTTCCAGAGCTCCGCCGTCATGGCCCTCCAGGAGGCTAGCGAGGCTTACCTCGTCGGTCTCTTTGAAGACACCAACTTGTGTGCCATTCACGCC
	Acroloxus	macedonicus	KY092858	GGAGGCAAAGCTCCACGAAAACAGTTGGCCACCAAGGCAGCCAGAAAGTCCGCCCCTGCCACAGGAGGTGTCAAGAAGCCCCATCGTTACAGGCCTGGAACCGTCGCCCTTCGTGAGATCAGACGTTACCAGAAGAGCACTGAGCTCCTCATCCGCAAATTGCCCTTTCAACGTCTAGTCCGAGAAATTGCACAAGACTTCAAGACTGACCTCCGCTTCCAGAGCTCCGCCGTCATGGCCCTCCAGGAGGCTAGCGAGGCTTACCTCGTCGGTCTCTTTGAAGACACCAACTTGTGTGCCATTCACGCC
	Acroloxus	sp.	KY092864	GGAGGCAAAGCCCCACGAAAACAGTTGGCCACCAAGGCAGCCAGAAAGTCCGCCCCGGCCACAGGAGGTGTCAAGAAGCCCCATCGTTACAGGCCTGGAACCGTCGCCCTTCGTGAGATCAGACGTTACCAGAAGAGCACTGAGCTCCTCATCCGCAAATTGCCCTTCCAACGTCTAGTCCGAGAAATTGCACAAGACTTCAAGACTGACCTCCGCTTCCAGAGCTCCGCCGTCATGGCCCTCCAGGAGGCTAGCGAGGCTTACCTCGTCGGTCTCTTTGAAGACACCAACTTGTGTGCCATTCACGCC
	Acroloxus	sp.	LC381490	NNNNNNNNNNGCCCACGTAAGCAGTTAGCCACCAAGGCAGCCAGAAAGTCCGCCCCTGCCACAGGAGGTGTCAAGAAGCCCCATCGTTACAGGCCCGGAACCGTCGCCCTTCGTGAGATCAGACGTTACCAGAAGAGCACTGAGCTCCTCATCCGCAAATTGCCCTTCCAACGTCTAGTCAGAGAAATCGCACAAGACTTCAAGACAGATCTCCGCTTCCAGAGCTCAGCCGTCATGGCCCTCCAAGAGGCTAGCGAGGCTTACCTTGTCGGGCTCTTTGAGGACACCAACCTGTGCGCCATCCACGCC
	Acroloxus	victori	KR822574	GGAGGCAAAGCCCCACGCAAACAGTTAGCCACCAAGGCAGCCAGAAAGTCCGCCCCTGCCACAGGAGGTGTCAAGAAGCCCCATCGTTACAGGCCCGGAACCGTCGCCCTTCGTGAGATCAGACGTTACCAGAAGAGCACTGAGCTCCTCATCCGCAAATTGCCCTTCCAACGTCTAGTCAGAGAAATCGCACAAGACTTCAAGACAGATCTCCGCTTCCAGAGCTCAGCCGTCATGGCCCTCCAAGAGGCTAGCGAGGCTTACCTTGTCGGGCTCTTTGAGGACACCAACTTGTGCGCCATTCACGCC
	Anisus	cf. vortex	LC429135	NNNNNNNNNNNNNCACGTAAGCAGCTGGCTACCAAGGCTGCCAGGAAATCAGCCCCAGCTACCGGAGGTGTTAAAAAGCCCCATCGTTACAGGCCCGGTACAGTCGCCCTGAGAGAAATTCGTCGTTACCAGAAGAGCACTGAGCTCCTCATCCGTAAGCTGCCATTCCAGCGTTTGGTCCGTGAGATCGCCCAAGATTTCAAGACTGACCTGCGTTTCCAGAGCTCAGCAGTCATGGCTCTTCAAGAAGCTAGCGAGGCTTATCTCGTCGGTCTCTTTGAGGACACCAACCTGTGCGCCTCCCACGCC
	Anisus	sp.	LC381489	NNNNNNNNNNNNNCACGTAAGCAGCTGGCTACCAAGGCTGCCAGGAAATCAGCCCCAGCTACCGGAGGTGTTAAAAAGCCCCATCGTTACAGGCCCGGTACCGTCGCCCTGAGAGAAATTCGTCGTTACCAGAAGAGCACTGAGCTCCTCATCCGTAAGCTGCCATTCCAGCGTTTGGTCCGTGAGATCGCCCAAGATTTCAAGACTGACCTGCGTTTCCAGAGCTCAGCAGTCATGGCTCTTCAAGAAGCTAGCGAGGCTTATCTCGTCGGTCTCTTTGAGGACACCAACCTGTGCGCCTCCCACGCC
	Anisus	vortex	LC429039	NNNNNNNNNNNNNCACGTAAGCAGCTGGCTACCAAGGCTGCCAGGAAATCAGCCCCAGCTACCGGAGGTGTCAAAAAGCCCCATCGTTACAGGCCCGGTACAGTCGCCCTGAGAGAAATTCGTCGTTACCAGAAGAGCACTGAGCTCCTCATCCGTAAGCTGCCATTCCAGCGTTTGGTCCGTGAGATCGCCCAAGATTTCAAGACTGACCTGCGTTTCCAGAGCTCAGCAGTCATGGCTCTTCAAGAAGCTAGCGAGGCTTATCTCGTCGGTCTCTTTGAGGACACCAACCTGTGCGCCATCCACGCC
	Armiger	sp.	LC429062	NNNNNNNNNNNNNCACGTAAGCAACTGGCTACCAAGGCTGCCAGGAAATCAGCCCCAGCTACAGGGGGTGTTAAAAAGCCCCATCGTTACAGGCCCGGTACCGTCGCCCTGAGAGAAATTCGTCGTTACCAGAAGAGCACTGAGCTCCTCATCCGCAAGCTGCCATTCCAGCGTTTGGTCCGTGAGATCGCCCAAGATTTCAAGACTGACTTGCGTTTCCAGAGCTCAGCAGTCATGGCTCTTCAAGAAGCTAGCGAAGCTTATCTCGTTGGTCTCTTTGAGGATACCAACCTGTGCGCCATCCACGCC
	Baicalancylus	kobelti	KR822576	GGAGGCAAAGCCCCACGTAAACAATTGGCCACCAAGGCAGCCAGAAAGTCCGCCCCTGCCACAGGAGGTGTCAAGAAACCCCATCGTTACAGGCCCGGAACCGTCGCTCTTCGTGAGATCAGACGTTACCAGAAGAGCACTGAGCTCCTCATCCGCAAATTGCCCTTCCAACGTCTAGTCCGAGAAATCGCACAAGACTTCAAGACAGACCTCCGCTTCCAAAGCTCAGCCGTCATGGCCCTTCAGGAGGCTAGCGAGGCTTACCTCGTCGGTCTCTTTGAGGACACCAACTTGTGCGCCATTCACGCC
	Bathyomphalus	contortus	LC429044	NNNNNNNNNNNNNCACGTAAGCAGCTGGCTACCAAGGCTGCCAGGAAATCAGCCCCAGCTACCGGAGGTGTTAAAAAGCCCCATCGTTACAGGCCCGGTACCGTCGCCCTGAGAGAAATTCGTCGTTACCAGAAGAGCACTGAGCTCCTCATCCGTAAGCTGCCATTCCAGCGTTTGGTCCGTGAGATCGCCCAAGATTTCAAGACTGACCTGCGTTTCCAGAGCTCAGCAGTCATGGCTCTTCAAGAAGCTAGCGAGGCTTATCTCGTCGGTCTCTTTGAGGACACCAACCTGTGCGCCATCCACGCC
	Camptoceras	hirasei	LC381491	NNNNNNNNNNCCTCACGTAAGCAGTTGGCAACCAAGGCTGCCAGAAAGTCAGCCCCAGCAACTGGAGGTGTTAAGAAGCCCCATCGTTACAGGCCCGGTACCGTAGCTTTGAGAGAAATCCGTCGTTACCAGAAGAGCACTGAGCTTCTCATCCGCAAACTGCCATTCCAGCGTTTGGTCCGTGAGATCGCTCAAGATTTCAAGACTGACCTGCGTTTCCAGAGCTCAGCAGTCATGGCTCTACAAGAAGCTAGCGAGGCCTACTTGGTCGGTCTTTTTGAAGACACCAACCTGTGCGCCATCCACGCC
	Camptoceras	hirasei	LC429094	NNNNNNNNNNNNNCACGTAAGCAGTTGGCAACCAAGGCTGCCAGAAAGTCAGCCCCAGCAACTGGAGGTGTTAAGAAGCCCCATCGTTACAGGCCCGGTACCGTAGCTTTGAGAGAAATCCGTCGTTACCAGAAGAGCACTGAGCTTCTCATCCGCAAACTGCCATTCCAGCGTTTGGTCCGTGAGATCGCTCAAGATTTCAAGACTGACCTGCGTTTCCAGAGCTCAGCAGTCATGGCTCTACAAGAAGCTAGCGAGGCCTACTTGGTCGGTCTTTTTGAAGACACCAACCTGTGCGCCATCCACGCC
	Choanomphalus	hyaliniiformis	LC429064	NNNNNNNNNNNNNTTTGTAAGCAGCTGGCTACTAAGGCTGCCAGAAAATCAGCCCCAGCTACCGGGGGTGTTAAAAAGCCCCATCGTTACAGGCCCGGTACCGTCGCCCTGAGAGAAATCCGTCGTTACCAGAAGAGCACTGAGCTCCTCATCCGCAAGCTGCCATTCCAGCGTTTGGTCCGTGAGATCGCCCAAGATTTCAAGACTGACCTGCGTTTCCAGAGCTCAGCAGTCATGGCTCTCCAAGAAGCTAGCGAGGCTTACCTCGTAGGTCTCTTTGAAGATACCAACCTGTGCACCATCCACGCC
	Choanomphalus	maacki	LC429055	NNNNNNNNNNNNNTACGTAAGCAGCTGGCTACCAAGGCTGCCAGGAAATCAGCCCCAGCTACCGGGGGTGTTAAAAAGCCCCATCGTTACAGGCCCGGTACCGTCGCCCTGAGAGAAATTCGTCGTTACCAGAAGAGCACTGAACTCCTCATCCGCAAGCTGCCGTTCCAGCGTTTGGTCCGTGAGATCGCCCAAGATTTCAAGACTGACCTGCGTTTCCAGAGCTCAGCAGTCATGGCTCTTCAAGAAGCTAGCGAGGCTTACCTCGTAGGTCTCTTTGAAGATACCAACCTGTGCGCCAACCACGCC
	Culmenella	prashadi	LC429190	NNNNNNNNNNNNNCACGTAAGCAGTTGGCAACCAAGGCTGCCAGGAAGTCAGCCCCAGCAACTGGAGGTGTTAAGAAGCCCCATCGTTACAGGCCCGGTACCGTAGCTTTGAGAGAAATCCGTCGTTACCAGAAGAGCACTGAGCTTCTCATTCGCAAACTGCCATTCCAGCGTTTGGTCCGTGAGATCGCTCAAGATTTCAAGACTGACCTGCGTTTCCAGAGCTCAGCAGTCATGGCTCTACAAGAAGCTAGCGAGGCCTACCTGGTCGGTCTCTTTGAAGACACCAACCTGTGCGCCATCCACGCC
	Culmenella	sp.	LC429066	NNNNNNNNNNNNNTTCGTAAGCAGTTGGCAACCAAGGCTGCCAGGAAGTCAGCCCCAGCAACTGGAGGTGTTAAGAAGCCCCATCGTTACAGGCCCGGTACCGTAGCTTTGAGAGAAATCCGTCGTTACCAGAAGAGCACTGAGCTTCTCATTCGCAAACTGCCATTCCAGCGTTTGGTCCGTGAGATCGCTCAAGATTTCAAGACTGACCTGCGTTTCCAGAGCTCAGCAGTCATGGCTCTACAAGAAGCTAGCGAGGCCTACCTGGTCGGTCTCTTTGAAGACACCAACCTGTGCGCCATCCACGCC
	Ferrissia	californica	LC381436	NNNNNNNNNNCCCCACGTAAGCAGCTGGCTACCAAGGCCGCTAGAAAGTCAGCCCCAGCCACCGGGGGTGTAAAGAAACCTCATCGTTACAGGCCCGGTACCGTAGCTCTGAGAGAAATTCGTCGTTACCAGAAGAGCACTGAGCTTCTCATCCGTAAGCTGCCATTCCAGCGTCTAGTCCGTGAGATCGCCCAAGATTTTAAGACTGACCTGCGTTTCCAGAGCTCCGCAGTCATGGCGCTCCAGGAAGCCAGTGAGGCCTACCTCGTCGGTCTTTTCGAGGACACCAACCTGTGCGCCAACCACGCC
	Ferrissia	californica	LC381437	NNNNNNNNNNCCTCACGTAAGCAGCTGGCTACCAAGGCCGCTAGAAAGTCAGCCCCAGCCACCGGGGGTGTAAAGAAACCTCATCGTTACAGGCCCGGTACCGTAGCTCTGAGAGAAATTCGTCGTTACCAGAAGAGCACTGAGCTTCTCATCCGTAAGCTGCCATTCCAGCGTCTAGTCCGTGAGATCGCCCAAGATTTTAAGACTGACCTGCGTTTCCAGAGCTCCGCAGTCATGGCGCTCCAGGAAGCCAGTGAGGCCTACCTCGTCGGTCTTTTCGAGGACACCAACCTGTGCACCATCCACGCC
	Ferrissia	californica	LC381442	NNNNNNNNNNCTCCACGTAAGCAGCTGGCTACCAAGGCCGCTAGAAAGTCAGCCCCAGCCACCGGGGGTGTAAAGAAACCTCATCGTTACAGGCCCGGTACCGTAGCTCTGAGAGAAATTCGTCGTTACCAGAAGAGCACTGAGCTTCTCATCCGTAAGCTGCCATTCCAGCGTCTAGTCCGTGAGATCGCCCAAGATTTTAAGACTGACCTGCGTTTCCAGAGCTCCGCAGTCATGGCGCTCCAGGAAGCCAGTGAGGCCTACCTCGTCGGTCTTTTCGAGGACACCAACCTGTGCGCCATCCACGCC
	Ferrissia	californica	LC381445	NNNNNNNNNNCCCCACGTAAGCAGCTGGCTACCAAGGCCGCTAGAAAGTCAGCCCCAGCCACCGGGGGTGTAAAGAAACCTCATCGTTACAGGCCCGGTACCGTAGCTCTGAGAGAAATTCGGCGTTACCAGAAGAGCACTGAGCTTCTCATCCGTAAGCTGCCATTCCAGCGTCTAGTCCGTGAGATCGCCCAAGATTTTAAGACTGACCTGCGTTTCCAGAGCTCCGCAGTCATGGCGCTGCAGGAAGCCAGTGAGGCCTACCTCGTCGGTCTTTTCGAGGACACCAACCTGTGCGCCTCCCACGCC
	Ferrissia	californica	LC381446	NNNNNNNNNNCCCCACGTAAGCAGCTGGCTACCAAGGCCGCTAGAAAGTCAGCCCCAGCCACCGGGGGTGTAAAGAAACCTCATCGTTACAGGCCCGGTACCGTAGCTCTGAGAGAAATTCGTCGTTACCAGAAGAGCACTGAGCTTCTCATCCGTAAGCTGCCATTCCAGCGTCTAGTCCGTGAGATCGCCCAAGATTTTAAGACTGACCTGCGTTTCCAGAGCTCCGCAGTCATGGCGCTCCAGGAAGCCAGTGAGGCCTACCTCGTCGGTCTTTTCGAGGACACCAACCTGTGCGCCATCCACGCC
	Ferrissia	californica	LC381447	NNNNNNNNNNCCTCACGTAAGCAGCTGGCTACCAAGGCCGCTAGAAAGTCAGCCCCAGCCACCGGGGGTGTAAAGAAACCTCATCGTTACAGGCCCGGTACCGTAGCTCTGAGAGAAATTCGTCGTTACCAGAAGAGCACTGAGCTTCTCATCCGTAAGCTGCCATTCCAGCGTCTAGTCCGTGAGATCGCCCAAGATTTTAAGACTGACCTGCGTTTCCAGAGCTCCGCAGTCATGGCGCTCCAGGAAGCCAGTGAGGCCTACCTCGTCGGTCTTTTCGAGGACACCAACCTGTGCGCCATCCACGCC
	Ferrissia	californica	LC381449	NNNNNNNNNNCCCCACGTAAGCAGCTGGCTACCAAGGCCGCTAGAAAGTCAGCCCCAGCCACCGGGGGTGTAAAGAAACCTCATCGTTACAGGCCCGGTACCGTAGCTCTGAGAGAAATTCGTCGTTACCAGAAGAGCACTGAGCTTCTCATCCGTAAGCTGCCATTCCAGCGTCTAGTCCGTGAGATCGCCCAAGATTTTAAGACTGACCTGCGTTTCCAGAGCTCCGCAGTCATGGCGCTCCAGGAAGCCAGTGAGGCCTACCTCGTCGGTCTTTTCGAGGACACCAACCTGTGCGCCTCCCACGCC
	Ferrissia	californica	LC381456	NNNNNNNNNNCTCCACGTAAGCAGCTGGCTACCAAGGCCGCTAGAAAGTCAGCCCCAGCCACCGGGGGTGTAAAGAAACCTCATCGTTACAGGCCCGGTACCGTAGCTCTGAGAGAAATTCGTCGTTACCAGAAGAGCACTGAGCTTCTCATCCGTAAGCTGCCATTCCAGCGTCTAGTCCGTGAGATCGCCCAAGATTTTAAGACTGACCTGCGTTTCCAGAGCTCCGCAGTCATGGCGCTCCAGGAAGCCAGTGAGGCCTACCTCGTCGGTCTTTTCGAGGACACCAACCTGTGCGCCAACCACGCC
	Ferrissia	californica	LC381458	NNNNNNNNNNCCTCACGTAAGCAGCTGGCTACCAAGGCCGCTAGAAAGTCAGCCCCAGCCACCGGGGGTGTAAAGAAACCTCATCGTTACAGGCCCGGTACCGTAGCTCTGAGAGAAATTCGTCGTTACCAGAAGAGCACTGAGCTTCTCATCCGTAAGCTGCCATTCCAGCGTCTAGTCCGTGAGATCGCCCAAGATTTTAAGACTGACCTGCGTTTCCAGAGCTCCGCAGTCATGGCGCTCCAGGAAGCCAGTGAGGCCTACCTCGTCGGTCTTTTCGAGGACACCAACCTGTGCGCAATCCACGCC
	Ferrissia	californica	LC381459	NNNNNNNNNNGCTCACGTAAGCAGCTGGCTACCAAGGCCGCTAGAAAGTCAGCCCCAGCCACCGGGGGTGTAAAGAAACCTCATCGTTACAGGCCCGGTACCGTAGCTCTGAGAGAAATTCGTCGTTACCAGAAGAGCACTGAGCTTCTCATCCGTAAGCTGCCATTCCAGCGTCTAGTCCGTGAGATCGCCCAAGATTTTAAGACTGACCTGCGTTTCCAGAGCTCCGCAGTCATGGCGCTCCAGGAAGCCAGTGAGGCCTACCTCGTCGGTCTTTTCGAGGACACCAACCTGTGCGCTACCCACGCC
	Ferrissia	californica	LC381478	NNNNNNNNNNCCCCACGTAAGCAGCTGGCTACCAAGGCCGCTAGAAAGTCAGCCCCAGCCACCGGGGGTGTAAAGAAACCTCATCGTTACAGGCCCGGTACCTTAGCTCTGAGAGAAATTCGTCGTTACCAGAAGAGCACTGAGCTTCTCATCCGTAAGCTGCCATTCCAGCGTCTAGTCCGTGAGATCGCCCAAGATTTTAAGACTGACATGCGTTTCCAGAGCTCCGCAGTCATGGCGCTCCAGGAAGCCAGTGAGGCCTACCTCGTCGGTCTTTTCGAGGACACCAACCTGTGCGCCATCCACGCC
	Ferrissia	californica	LC381479	NNNNNNNNNNCCCCACGTAAGCAGCTGGCTACCAAGGCCGCTAGAAAGTCAGCCCCAGCCACCGGGGGTGTAAAGAAACCTCATCGTTACAGGCCCGGTACCGTAGCTCTGAGAGAAATTCGTCGTTACCAGAAGAGCACTGAGCTTCTCATCCGTAAGCTGCCATTCCAGCGTCTAGTCCGTGAGATCGCCCAAGATTTTAAGACTGACCTGCGTTTCCAGAGCTCCGCAGTCATGGCGCTCCAGGAAGCCAGTGAGGCCTACCTCGTCGGTCTTTTCGAGGACACCAACCTGTGCGCCTACCACGCC
	Ferrissia	californica	LC381481	NNNNNNNNNNCCCCACGTAAGCAGCTGGCTACCAAGGCCGCTAGAAAGTCAGCCCCAGCCACCGGGGGTGTAAAGAAACCTCATCGTTACAGGCCCGGGGGAGTAGCTCTGAGAGAAATTCGTCGTTACCAGAAGAGCACTGAGCTTCTCATCCGTAAGCTGCCATTCCAGCGTCTAGTCCGTGAGATCGCCCAAGATTTTAAGACTGACATGCGTTTCCAGAGCTCCGCAGTCATGGCGCTCCAGGAAGCCAGGGAGGGGTACCTCGTCGGTCTTTTCGAGGACACCAACCTGTGCGCCATCCACGCC
	Ferrissia	californica	LC381483	NNNNNNNNNNCTTCACGTAAGCAGCTGGCTACCAAGGCCGCTAGAAAGTCAGCCCCAGCCACCGGGGGTGTAAAGAAACCTCATCGTTACAGGCCCGGTACCGTAGCTCTGAGAGAAATTCGTCGTTACCAGAAGAGCACTGAGCTTCTCATCCGTAAGCTGCCATTCCAGCGTCTAGTCCGTGAGATCGCCCAAGATTTTAAGACTGACCTGCGTTTCCAGAGCTCCGCAGTCATGGCGCTCCAGGAAGCCAGTGAGGCCTACCTCGTCGGTCTTTTCGAGGACACCAACCTGTGCGCCATCCACGCC
	Ferrissia	californica	LC381486	NNNNNNNNNNGTTCACGTAAGCAGCTGGCTACCAAGGCCGCTAGAAAGTCAGCCCCAGCCACCGGGGGTGTAAAGAAACCTCATCGTTACAGGCCCGGTACCGTAGCTCTGAGAGAAATTCGTCGTTACCAGAAGAGCACTGAGCTTCTCATCCGTAAGCTGCCATTCCAGCGTCTAGTCCGTGAGATCGCCCAAGATTTTAAGACTGACCTGCGTTTCCAGAGCTCCGCAGTCATGGCGCTCCAGGAAGCCAGTGAGGCCTACCTCGTCGGTCTTTTCGAGGACACCAACCTGTGCACCAACCACGCC
	Ferrissia	californica	LC381487	NNNNNNNNNNCTTCACGTAAGCAGCTGGCTACCAAGGCCGCTAGAAAGTCAGCCCCAGCCACCGGGGGTGTAAAGAAACCTCATCGTTACAGGCCCGGTACCGTAGCTCTGAGAGAAATTCGTCGTTACCAGAAGAGCACTGAGCTTCTCATCCGTAAGCTGCCATTCCAGCGTCTAGTCCGTGAGATCGCCCAAGATTTTAAGACTGACCTGCGTTTCCAGAGCTCCGCAGTCATGGCGCTCCAGGAAGCCAGTGAGGCCTACCTCGTCGGTCTTTTCGAGGACACCAACCTGTGCGACAACCACGCC
	Ferrissia	nipponica	LC381439	NNNNNNNNNNCCCCACGTAAGCAGCTGGCTACCAAGGCCGCTAGAAAGTCAGCCCCAGCCACCGGGGGTGTTAAGAAACCTCATCGTTACAGGCCCGGTACCGTAGCTCTGAGAGAAATTCGTCGTTACCAGAAGAGCACTGAGCTTCTCATCCGTAAGCTGCCATTCCAGCGTCTAGTCCGTGAGATCGCCCAAGATTTTAAGACTGACCTGCGTTTCCAGAGCTCCGCAGTCATGGCGCTCCAGGAAGCTAGTGAGGCCTACCTCGTCGGTCTTTTCGAGGACACCAACCTGTGCGCCATCCACGCC
	Ferrissia	nipponica	LC381448	NNNNNNNNNNCCTCACGTAAGCAGCTGGCTACCAAGGCCGCTAGAAAGTCAGCCCCAGCCACCGGGGGTGTTAAGAAACCTCATCGTTACAGGCCCGGTACCGTAGCTCTGAGAGAAATTCGTCGTTACCAGAAGAGCACTGAGCTTCTCATCCGTAAGCTGCCATTCCAGCGTCTAGTCCGTGAGATCGCCCAAGATTTTAAGACTGACCTGCGTTTCCAGAGCTCCGCAGTCATGGCGCTCCAGGAAGCTAGTGAGGCCTACCTCGTCGGTCTTTTCGAGGACACCAACCTGTGCGCCACCCACGCC
	Ferrissia	nipponica	LC381450	NNNNNNNNNNCCTCACGTAAGCAGCTGGCTACCAAGGCCGCTAGAAAGTCAGCCCCAGCCACCGGGGGTGTTAAGAAACCTCATCGTTACAGGCCCGGTACCGTAGCTCTGAGAGAAATTCGTCGTTACCAGAAGAGCACTGAGCTTCTCATCCGTAAGCTGCCATTCCAGCGTCTAGTCCGTGAGATCGCCCAAGATTTTAAGACTGACCTGCGTTTCCAGAGCTCCGCAGTCATGGCGCTCCAGGAAGCTAGTGAGGCCTACCTCGTCGGTCTTTTCGAGGACACCAACCTGTGCGCCATCCACGCC
	Ferrissia	rivularis	LC381467	NNNNNNNNNNCCCCACGTAAGCAGCTGGCTACCAAAGCCGCTAGGAAATCAGCCCCAGCTACCGGGGGTGTTAAGAAACCTCATCGTTACAGGCCCGGTACCGTAGCTCTGAGAGAAATCCGTCGTTACCAGAAGAGCACAGAGCTTCTCATCCGTAAGCTGCCATTCCAGCGTCTAGTCCGTGAGATCGCCCAAGATTTTAAGACTGACCTGCGTTTCCAGAGCTCCGCAGTCATGGCACTCCAGGAAGCTAGCGAGGCTTACCTCGTCGGACTTTTCGAGGACACCAACCTGTGCGCCATCCACGCC
	Ferrissia	sp.	LC381461	NNNNNNNNNNCCTCACGTAAGCAGCTGGCTACCAAGGCCGCTAGAAAGTCAGCCCCAGCCACCGGGGGTGTTAAGAAACCTCATCGTTACAGGCCCGGTACCGTAGCTCTGAGAGAAATTCGTCGTTACCAGAAGAGCACTGAGCTTCTCATCCGTAAGCTGCCATTCCAGCGTCTAGTCCGTGAGATCGCCCAAGATTTTAAGACTGACCTGCGTTTCCAGAGCTCCGCAGTCATGGCGCTCCAGGAAGCTAGTGAGGCCTACCTCGTCGGTCTTTTCGAGGACACCAACCTGTGCGCCTACCACGCC
	Ferrissia	sp.	LC381465	NNNNNNNNNNCCCCACGTAAGCAGCTGGCTACCAAGGCCGCTAGAAAGTCAGCCCCAGCCACCGGGGGTGTTAAGAAACCTCATCGTTACAGGCCCGGTACCGTAGCTCTGAGAGAAATTCGTCGTTACCAGAAGAGCACTGAGCTTCTCATCCGTAAGCTGCCATTCCAGCGTCTAGTCCGTGAGATCGCCCAAGATTTTAAGACTGACCTGCGTTTCCAGAGCTCCGCAGTCATGGCGCTCCAGGAAGCTAGTGAGGCCTACCTCGTCGGTCTTTTCGAGGACACCAACCTGTACGCAATCCACGCC
	Ferrissia	sp.	LC429154	NNNNNNNNNNNNNCACGTAAGCAGCTGGCTACCAAGGCCGCTAGAAAGTCAGCCCCAGCCACCGGGGGTGTTAAGAAACCTCATCGTTACAGGCCCGGTACCGTAGCTCTGAGAGAAATTCGTCGTTACCAGAAGAGCACTGAGCTTCTCATCCGTAAGCTGCCATTCCAGCGTCTAGTCCGTGAGATCGCCCAAGATTTTAAGACTGACCTGCGTTTCCAGAGCTCCGCAGTCATGGCGCTCCAGGAAGCTAGTGAGGCCTACCTCGTCGGTCTTTTCGAGGACACCAACCTGTGCGCCATCCACGCC
	Gerstfeldtiancylus	renardii	KR822578	GGAGGCAAAGCCCCACGTAAACAGTTGGCCACCAAGGCAGCCAGAAAGTCCGCCCCTGCCACAGGAGGTGTCAAGAAACCCCATCGTTACAGGCCTGGAACCGTCGCCCTTCGTGAGATCAGACGTTACCAGAAGAGCACTGAGCTCCTCATCCGCAAATTGCCCTTCCAACGTCTAGTCCGAGAAATCGCACAAGACTTCAAGACTGACCTCCGCTTCCAAAGCTCAGCCGTCATGGCCCTCCAGGAGGCTAGCGAGGCTTACCTTGTCGGTCTCTTTGAGGACACCAACTTGTGCGCCATTCACGCC
	Gerstfeldtiancylus	roepstorfi	KR822579	GGAGGCAAAGCCCCACGTAAACAGTTGGCCACCAAGGCAGCCAGAAAGTCCGCCCCTGCCACAGGAGGTGTCAAGAAACCCCATCGTTACAGGCCCGGAACCGTCGCCCTTCGTGAGATCAGACGTTACCAGAAAAGCACTGAGCTCCTCATCCGCAAATTGCCCTTCCAACGTCTAGTCCGAGAAATCGCACAAGACTTCAAGACTGACCTCCGCTTCCAAAGCTCAGCCGTCATGGCCCTCCAGGAAGCTAGCGAGGCTTACCTCGTCGGTCTCTTTGAGGACACCAACTTGTGCGCCATTCACGCC
	Gyraulus	albus	LC429050	NNNNNNNNNNNNNCACGTAAGCAGCTGGCTACTAAGGCTGCTAGAAAATCAGCCCCAGCTACCGGAGGTGTTAAAAAGCCACATCGTTACAGGCCCGGCACCGTCGCCCTGAGAGAAATTCGTCGTTACCAGAAGAGCACTGAGCTGCTCATCCGCAAACTGCCATTCCAGCGTTTGGTTCGTGAGATCGCCCAAGATTTCAAGACTGACCTGCGTTTCCAGAGCTCTGCAGTCATGGCTCTTCAAGAAGCTAGCGAGGCTTATCTCGTCGGTCTCTTTGAGGACACCAACCTGTGCGCCATCCACGCC
	Gyraulus	biwaensis	LC429177	NNNNNNNNNNNNNNNNNNNNNNNNNNNNNNNNNNNNNNNNNNNNNNNNNNNNNNNNNNNNNNNNNNNNNNNNNNNNAGCCCCATCGTTACAGGCCCGGCACCGTCGCCCTGAGAGAAATTCGTCGTTACCAGAAGAGCACAGAGCTGCTCATCCGCAAACTGCCATTCCAGCGTTTGGTCCGTGAGATCGCCCAAGATTTCAAGACTGACCTGCGTTTCCAGAGCTCTGCAGTCATGGCTCTTCAAGAAGCCAGCGAGGCTTATCTCGTCGGTCTCTTTGAGGACACCAACCTGTGCGCCTCCCACGCC
	Gyraulus	biwaensis	LC429179	NNNNNNNNNNNNNCACGTAAGCAGCTGGCCACCAAGGCTGCCAGAAAATCAGCCCCAGCTACCGGAGGTGTTAAGAAGCCCCATCGTTACAGGCCCGGCACCGTCGCCCTGAGAGAAATTCGTCGTTACCAGAAGAGCACAGAGCTGCTCATCCGCAAACTGCCATTCCAGCGTTTGGTCCGTGAGATCGCCCAAGATTTCAAGACTGACCTGCGTTTCCAGAGCTCTGCAGTCATGGCTCTTCAAGAAGCCAGCGAGGCTTATCTCGTCGGTCTCTTTGAGGACACCAACCTGTGCGCCATCCACGCC
	Gyraulus	biwaensis	LC429198	NNNNNNNNNNNNNNNNNNNNNNNNNNNNNNNNNNNNNNNNNNNNNNNNTCAGCCCCAGCTACCGGAGGTGTTAAGAAGCCCCATCGTTACAGGCCCGGCACCGTCGCCCTGAGAGAAATTCGTCGTTACCAGAAGAGCACAGAGCTGCTCATCCGCAAACTGCCATTCCAGCGTTTGGTCCGTGAGATCGCCCAAGATTTCAAGACTGACCTGCGTTTCCAGAGCTCTGCAGTCATGGCTCTTCAAGAAGCCAGCGAGGCTTATCTCGTCGGTCTCTTTGAGGACACCAACCTGTGCGCCATCCACGCC
	Gyraulus	parvus	LC429176	NNNNNNNNNNNNNCACGTAAGCAGCTGGCTACCAAGGCTGCCAGAAAATCAGCCCCAGCTACCGGAGGTGTTAAAAAGCCCCATCGTTACAGGCCCGGTACCGTCGCCCTGAGAGAAATTCGTCGTTACCAGAAGAGCACTGAACTGCTCATCCGCAAACTGCCATTCCAGCGTTTGGTCCGTGAGATCGCCCAAGATTTCAAGACTGATCTGCGTTTCCAGAGCTCTGCAGTCATGGCTCTTCAAGAAGCTAGCGAGGCTTATCTCGTCGGTCTCTTTGAGGACACCAACCTGTGCGCACACCACGCC
	Gyraulus	rossmaessleri	LC429119	NNNNNNNNNNNNNCACGTAAGCAGCTGGCTACCAAGGCTGCTAGGAAATCAGCACCAGCTACCGGAGGTGTCAAGAAGCCCCATCGTTACAGGCCAGGTACTGTCGCCTTGAGAGAAATTCGTCGTTACCAGAAGAGCACTGAACTTCTCATCCGCAAGCTGCCATTCCAGCGTTTGGTCCGTGAGATCGCCCAAGATTTCAAGACTGACTTGCGTTTCCAGAGCTCTGCAGTCATGGCTCTGCAAGAAGCTAGCGAAGCCTATCTTGTCGGTCTCTTTGAGGACACCAACCTGTGCGCCATCCACGCC
	Choanomphalus	soritai	LC429043	NNNNNNNNNNNNNCACGTAAGCAGCTGGCTACTAAGGCTGCCAGAAAATCAGCCCCAGCTACCGGTGGTGTGAAAAAGCCCCATCGTTACAGGCCCGGTACCGTCGCCCTGAGAGAAATCCGTCGTTACCAGAAGAGCACTGAGCTCCTCATCCGCAAGCTGCCATTCCAGCGTTTGGTCCGTGAGATCGCCCAAGATTTCAAGACTGATCTGCGTTTCCAGAGCTCAGCAGTCATGGCTCTTCAAGAAGCTAGCGAGGCTTACCTCGTAGGTCTCTTTGAAGATACCAACCTGTGCGCCATCCACGCC
	Choanomphalus	soritai	LC429115	NNNNNNNNNNNNNCACGTAAGCAGCTGGCTACTAAGGCTGCCAGAAAATCAGCCCCAGCTACCGGTGGTGTGAAAAAGCCCCATCGTTACAGGCCCGGTACCGTCGCCCTGAGAGAAATCCGTCGTTACCAGAAGAGCACTGAGCTCCTCATCCGCAAGCTGCCATTCCAGCGTTTGGTCCGTGAGATCGCCCAAGATTTCAAGACTGATCTGCGTTTCCAGAGCTCAGCAGTCATGGCTCTTCAAGAAGCTAGCGAGGCTTACCTCGTAGGTCTCTTTGAAGATACCAACTTGTGCGCCATCCACGCC
	Choanomphalus	soritai	LC429181	NNNNNNNNNNNNNCACGTAAGCAGCTGGCTACTAAGGCTGCCAGAAAATCAGCCCCAGCTACCGGGGGTGTGAAAAAGCCCCATCGTTACAGGCCCGGTACCGTCGCCCTGAGAGAAATCCGTCGTTACCAGAAGAGCACTGAGCTCCTCATCCGCAAGCTGCCATTCCAGCGTTTGGTCCGTGAGATCGCCCAAGATTTCAAGACTGATCTGCGTTTCCAGAGCTCAGCAGTCATGGCTCTTCAAGAAGCTAGCGAGGCTTACCTCGTAGGTCTCTTTGAAGATACCAACCTGTGCGACATCCACGCC
	Choanomphalus	soritai	LC429199	NNNNNNNNNNNNNCACGTAAGCAGCTGGCTACTAAGGCTGCCAGAAAATCAGCCCCAGCTACCGGGGGTGTGAAAAAGCCCCATCGTTACAGGCCCGGTACCGTCGCCCTGAGAGAAATCCGTCGTTACCAGAAGAGCACTGAGCTCCTCATCCGCAAGCTGCCATTCCAGCGTTTGGTCCGTGAGATCGCCCAAGATTTCAAGACTGACCTGCGTTTCCAGAGCTCAGCAGTCATGGCTCTCCAAGAAGCTAGCGAGGCTTACCTCGTAGGTCTCTTTGAAGATACCAACCTGTGCGCCATCCACGCC
	Gyraulus	sp.	LC381494	NNNNNNNNNNCCCCACGTAAGCAGCTGGCCACCAAGGCTGCCAGAAAATCAGCCCCAGCTACCGGAGGTGTTAAGAAGCCCCATCGTTACAGGCCCGGCACCGTCGCCCTGAGAGAAATTCGTCGTTACCAGAAGAGCACAGAGCTGCTAATCCGCAAACTGCCATTCCAGCGTTTGGTCCGTGAGATCGCCCAAGATTTCAAGACTGACCTGCGTTTCCAGAGCTCTGCAGTCATGGCTCTTCAAGAAGCCAGCGAGGCTTATCTCGTCGGTCTCTTTGAGGACACCAACCTGTGCGCCATCCACGCC
	Gyraulus	sp.	LC429036	NNNNNNNNNNNNNCACGTAAGCAGCTGGCTACCAAGGCTGCCAGGAAATCAGCCCCAGCTACCGGAGGTGTCAAGAAACCCCATCGTTACAGACCAGGTACAGTCGCCCTGAGAGAAATTCGTCGTTACCAGAAGAGCACTGAACTCCTCATTCGCAAGCTGCCATTCCAGCGTTTGGTCCGTGAGATCGCCCAAGATTTCAAGACTGACTTGCGTTTCCAGAGCTCAGCAGTCATGGCTCTTCAAGAAGCTAGCGAGGCTTATCTTGTCGGTCTCTTTGAGGACACCAACCTGTGCGCCATCCACGCC
	Gyraulus	sp.	LC429037	NNNNNNNNNNNNNCACGTAAGCAGCTGGCTACCAAGGCTGCTAGAAAATCAGCCCCAGCTACCGGAGGTGTTAAAAAGCCCCATCGTTACAGGCCCGGCACCGTCGCCCTGAGAGAAATTCGTCGTTACCAGAAGAGCACTGAGCTGCTCATCCGCAAACTGCCATTCCAGCGTTTGGTCCGTGAGATCGCCCAAGATTTCAAGACTGACCTGCGTTTCCAGAGCTCTGCAGTCATGGCTCTTCAAGAAGCTAGCGAGGCTTATCTCGTCGGTCTCTTTGAGGACACCAACCTGTGCGCCATCCACGCC
	Gyraulus	sp.	LC429051	NNNNNNNNNNNNNCACGTAAGCAGCTGGCCACCAAGGCTGCCAGAAAATCAGCTCCAGCTACCGGAGGTGTTAAGAAGCCCCATCGTTACAGGCCCGGCACCGTCGCCCTGAGAGAAATTCGTCGTTACCAGAAGAGCACAGAGCTGCTCATCCGCAAACTGCCATTCCAGCGTTTGGTCCGTGAGATCGCCCAAGATTTCAAGACTGACCTGCGTTTCCAGAGCTCTGCAGTCATGGCTCTTCAAGAAGCCAGCGAGGCTTATCTCGTCGGTCTCTTTGAGGACACCAACCTGTGCGCCATCCACGCC
	Gyraulus	sp.	LC429052	NNNNNNNNNNNNNCACGTAAGCAGCTGGCCACCAAGGCTGCCAGAAAATCAGCCCCAGCTACCGGAGGTGTTAAGAAGCCCCATCGTTACAGGCCCGGCACCGTCGCCCTGAGAGAAATTCGTCGTTACCAGAAGAGCACAGAGCTGCTAATCCGCAAACTGCCATTCCAGCGTTTGGTCCGTGAGATCGCCCAAGATTTCAAGACTGACCTGCGTTTCCAGAGCTCTGCAGTCATGGCTCTTCAAGAAGCCAGCGAGGCTTATCTCGTCGGTCTCTTTGAGGACACCAACCTGTGCGCCATCCACGCC
	Gyraulus	sp.	LC429054	NNNNNNNNNNNNNCACGTAAGCAGCTGGCCACCAAGGCTGCCAGAAAATCAGCCCCAGCTACCGGAGGTGTTAAGAAGCCCCATCGTTACAGGCCCGGCACCGTCGCCCTGAGAGAAATTCGTCGTTACCAGAAGAGCACAGAGCTGCTCATCCGCAAACTGCCATTCCAGCGTTTGGTCCGTGAGATCGCCCAAGATTTCAAGACTGACCTGCGTTTCCAGAGCTCTGCAGTCATGGCTCTTCAAGAAGCTAGCGAGGCTTATCTCGTCGGTCTCTTTGAGGACACCAACCTGTGCGCCATCCACGCC
	Gyraulus	sp.	LC429056	NNNNNNNNNNNNNCATGTAAGCAGCTGGCTACCAAGGCTGCTAGAAAATCAGCCCCAGCTACCGGAGGTGTTAAAAAGCCCCATCGTTACAGGCCCGGCACCGTCGCCCTGAGAGAAATTCGTCGTTACCAGAAGAGCACTGAGCTGCTCATCCGCAAACTGCCATTCCAGCGTTTGGTCCGTGAGATCGCCCAAGATTTCAAGACTGACCTGCGTTTCCAGAGCTCTGCAGTCATGGCTCTTCAAGAAGCTAGCGAGGCTTATCTCGTCGGTCTCTTTGAGGACACCAACCTGTGCGCCATCCACGCC
	Gyraulus	sp.	LC429060	NNNNNNNNNNNNNCACGTAAGCAGCTGGCCACCAAGGCTGCCAGAAAATCAGCCCCAGCTACCGGAGGTGTTAAGAAGCCCCATCGTTACAGGCCCGGCACTGTCGCCCTGAGAGAAATTCGTCGTTACCAGAAGAGCACAGAGCTGCTCATCCGCAAACTGCCATTCCAGCGTTTGGTCCGTGAGATCGCCCAAGATTTCAAGACTGACCTGCGTTTCCAGAGCTCTGCAGTCATGGCTCTTCAAGAAGCCAGCGAGGCTTATCTCGTCGGTCTCTTTGAGGACACCAACCTGTGCGCCATCCACGCC
	Gyraulus	sp.	LC429063	NNNNNNNNNNNNNTGCGTAAGCAGCTGGCTACCAAGGCTGCTAGAAAATCAGCCCCAGCTACCGGAGGTGTTAAAAAGCCCCATCGTTACAGGCCCGGCACCGTCGCCCTGAGAGAAATTCGTCGTTACCAGAAGAGCACTGAGCTGCTCATCCGCAAACTGCCATTCCAGCGTTTGGTCCGTGAGATCGCCCAAGATTTCAAGACTGACCTGCGTTTCCAGAGCTCTGCAGTCATGGCTCTTCAAGAAGCTAGCGAGGCTTATCTCGTCGGTCTCTTTGAGGACACCAACCTGTGCGCCATCCACGCC
	Gyraulus	sp.	LC429069	NNNNNNNNNNNNNCACGTAAGCAGCTGGCTACCAAGGCTGCCAGGAAATCAGCCCCAGCTACCGGAGGTGTCAAGAAGCCCCATCGTTACAGACCCGGTACCGTCGCCCTGAGAGAAATTCGTCGTTACCAGAAGAGCACTGAGCTCCTCATCCGCAAGCTGCCATTCCAGCGTTTGGTCCGTGAGATCGCCCAAGATTTCAAGACTGACCTGCGTTTCCAGAGCTCAGCAGTCATGGCTCTCAAGGAAGCTAGCGAGGCTTATCTCGTCGGTCTCTTTGAGGACACCAACCTGTGCACCATCCACGCC
	Gyraulus	sp.	LC429071	NNNNNNNNNNNNNCACGTAAGCAGCTGGCCACCAAGGCTGCCAGAAAATCAGCCCCAGCTACCGGAGGTGTCAAGAAGCCCCATCGTTACAGGCCAGGCACTGTCGCCTTGAGAGAAATTCGTCGTTACCAGAAGAGCACAGAGCTGCTCATCCGCAAACTGCCATTCCAGCGTCTGGTCCGTGAGATCGCCCAAGATTTCAAGACTGACCTGCGTTTCCAGAGCTCTGCAGTCATGGCTCTTCAAGAAGCCAGCGAGGCTTATCTCGTCGGTCTCTTTGAGGACACCAACCTGTGCGCCATCCACGCC
	Gyraulus	sp.	LC429072	NNNNNNNNNNNNNCACGTAAGCAGCTGGCTACCAAGGCTGCTAGAAAATCAGCCCCAGCTACCGGAGGTGTCAAAAAGCCCCATCGTTACAGGCCCGGCACCGTCGCCCTGAGAGAAATTCGTCGTTACCAGAAGAGCACTGAGCTGCTCATCCGCAAACTGCCATTCCAGCGTTTGGTCCGTGAGATCGCCCAAGATTTCAAGACTGACCTGCGTTTCCAGAGCTCTGCAGTCATGGCTCTTCAAGAAGCTAGCGAGGCTTATCTCGTCGGTCTCTTTGAGGACACCAACCTGTGCGCCACCCACGCC
	Gyraulus	sp.	LC429073	NNNNNNNNNNNNNCAGGTAAGCAGCTGGCCACCAAGGCTGCCAGAAAATCAGCCCCAGCTACCGGAGGTGTTAAGAAGCCCCATCGTTACAGGCCAGGCACCGTCGCCCTGAGAGAAATTCGTCGTTACCAGAAGAGCACAGAGCTGCTCATCCGCAAACTGCCATTCCAGCGTTTGGTCCGTGAGATCGCCCAAGATTTCAAGACTGACCTGCGTTTCCAGAGCTCTGCAGTCATGGCTCTTCAAGAAGCCAGCGAGGCTTATCTCGTCGGTCTCTTTGAGGACACCAACCTGTGCGCCATCCACGCC
	Gyraulus	sp.	LC429075	NNNNNNNNNNNNNCACGTAAGCAGCTGGCCACCAAGGCTGCCAGAAAATCAGCACCAGCTACCGGAGGTGTCAAGAAGCCCCATCGTTACAGGCCAGGCACTGTCGCCTTGAGAGAAATTCGTCGTTACCAGAAGAGCACCGAGCTGCTCATCCGCAAGCTGCCATTCCAGCGTCTGGTCCGTGAGATCGCCCAAGATTTCAAGACTGACCTGCGTTTCCAGAGCTCTGCAGTCATGGCTCTGCAAGAAGCCAGCGAAGCCTATCTTGTGGGTCTCTTTGAGGACACCAACCTGTGCGCCATCCACGCC
	Gyraulus	sp.	LC429078	NNNNNNNNNNNNNCACGTAAGCAGCTGGCCACCAAGGCTGCCAGAAAATCAGCCCCAGCTACCGGAGGTGTTAAGAAGCCCCATCGTTACAGGCCCGGCACCGTCGCCCTGAGAGAAATTCGTCGTTACCAGAAGAGCACAGAGCTGCTCATCCGCAAACTGCCATTCCAGCGTTTGGTCCGTGAGATCGCCCAAGATTTCAAGACTGACCTGCGTTTCCAGAGCTCTGCAGTCATGGCTCTTCAAGAAGCCAGCGAGGCTTATCTCGTCGGTCTCTTTGAGGACACCAACCTGTGCACCAACCACGCC
	Gyraulus	sp.	LC429083	NNNNNNNNNNNNNCACGTAAGCAGCTGGCCACCAAGGCTGCCAGAAAATCAGCACCAGCTACCGGAGGTGTTAAGAAGCCCCATCGTTACAGGCCCGGCACCGTCGCCTTGAGAGAAATTCGTCGTTACCAGAAGAGCACAGAGCTGCTCATCCGCAAACTGCCATTCCAGCGTTTGGTCCGTGAGATCGCCCAAGATTTCAAGACTGACCTGCGTTTCCAGAGCTCTGCAGTCATGGCTCTTCAAGAAGCCAGCGAGGCTTATCTCGTCGGTCTCTTTGAGGACACCAACCTGTGCGCCAACCACGCC
	Gyraulus	sp.	LC429091	NNNNNNNNNNNNNCACGTAAGCAGCTGGCCACCAAGGCTGCCAGAAAATCAGCACCAGCTACCGGAGGTGTTAAGAAGCCCCATCGTTACAGGCCCGGCACCGTCGCCCTGAGAGAAATTCGTCGTTACCAGAAGAGCACAGAGCTGCTCATCCGCAAACTGCCATTCCAGCGTTTGGTCCGTGAGATCGCCCAAGATTTCAAGACTGACCTGCGTTTCCAGAGCTCTGCAGTCATGGCTCTTCAAGAAGCCAGCGAGGCTTATCTCGTCGGTCTCTTTGAGGACACCAACTTGTGCGCCATCCACGCC
	Gyraulus	sp.	LC429096	NNNNNNNNNNNNNTACGTAAGCAGCTGGCCACCAAGGCTGCCAGAAAATCAGCCCCAGCTACCGGAGGTGTTAAGAAGCCCCATCGTTACAGGCCAGGCACCGTCGCCCTGAGAGAAATTCGTCGTTACCAGAAGAGCACAGAGCTGCTCATCCGCAAACTGCCATTCCAGCGTTTGGTCCGTGAGATCGCCCAAGATTTCAAGACTGACCTGCGTTTCCAGAGCTCTGCAGTCATGGCTCTTCAAGAAGCTAGCGAGGCTTATCTCGTCGGTCTCTTTGAGGACACCAACCTGTGCGCCATCCACGCC
	Gyraulus	sp.	LC429099	NNNNNNNNNNNNNCACGTAAGCAGCTGGCTACCAAGGCTGCTAGAAAATCAGCCCCAGCTACCGGAGGTGTTAAAAAGCCCCATCGTTACAGGCCCGGCACCGTCGCCCTGAGAGAAATTCGTCGTTACCAGAAGAGCACTGAGCTGCTCATCCGCAAACTGCCATTCCAGCGTTTGGTCCGTGAGATCGCCCAAGATTTCAAGACTGACCTGCGTTTCCAGAGCTCTGCAGTCATGGCTCTTCAAGAAGCTAGCGAGGCTTATCTCGTCGGTCTCTTTGAGGACACCAACCTGTGCGCCAACCACGCC
	Gyraulus	sp.	LC429100	NNNNNNNNNNNNNCACGTAAGCAGCTGGCTACCAAGGCTGCTAGAAAATCAGCCCCAGCTACCGGAGGTGTTAAAAAGCCCCATCGTTACAGGCCCGGCACCGTCGCCCTGAGAGAAATTCGTCGTTACCAGAAGAGCACTGAGCTGCTCATCCGCAAACTGCCATTCCAGCGTTTGGTCCGTGAGATCGCCCAAGATTTCAAGACTGACCTGCGTTTCCAGAGCTCTGCAGTCATGGCTCTTCAAGAAGCTAGCGAGGCCTATCTCGTCGGTCTCTTTGAGGACACCAACCTGTGCGCCATCCACGCC
	Gyraulus	sp.	LC429101	NNNNNNNNNNNNNCACGTAAGCAGCTGGCCACCAAGGCTGCCAGAAAATCAGCCCCAGCTACCGGAGGTGTTAAGAAGCCCCATCGTTACAGGCCCGGCACCGTCGCCCTGAGAGAAATTCGTCGTTACCAAAAGAGCACAGAGCTGCTCATCCGCAAACTGCCATTCCAGCGTTTGGTCCGTGAGATCGCCCAAGATTTCAAGACTGACCTGCGTTTCCAGAGCTCTGCAGTCATGGCTCTTCAAGAAGCTAGCGAGGCTTATCTCGTCGGTCTCTTTGAGGACACCAACCTGTGCGCCATCCACGCC
	Gyraulus	sp.	LC429106	NNNNNNNNNNNNNCACGTAAGCAGCTGGCCACCAAGGCTGCCAGAAAATCAGCTCCAGCTACCGGAGGTGTTAAGAAGCCCCATCGTTACAGGCCCGGCACCGTCGCCCTGAGAGAAATTCGTCGTTACCAGAAGAGCACAGAGCTGCTCATCCGCAAACTGCCATTCCAGCGTTTGGTCCGTGAGATCGCCCAAGATTTCAAGACTGACCTGCGTTTCCAGAGCTCTGCAGTCATGGCTCTTCAAGAAGCCAGCGAGGCTTATCTCGTCGGTCTCTTTGAGGACACCAACCTGTGCGCCTTCCACGCC
	Gyraulus	sp.	LC429109	NNNNNNNNNNNNNCACGTAAGCAGCTGGCTACCAAGGCTGCTAGAAAATCAGCCCCAGCTACCGGAGGTGTTAAAAAGCCCCATCGTTACAGGCCCGGCACCGTCGCCCTGAGAGAAATTCGTCGTTACCAGAAGAGCACTGAGCTGCTCATCCGCAAACTGCCATTCCAGCGTTTGGTCCGTGAGATCGCCCAAGATTTCAAGACTGACCTGCGTTTCCAGAGCTCTGCAGTCATGGCTCTTCAAGAAGCTAGCGAGGCTTATCTCGTCGGTCTCTTTGAGGACACCAACCTGTGCGCCTTCCACGCC
	Gyraulus	sp.	LC429113	NNNNNNNNNNNNNTATGTAAGCAGCTGGCCACCAAGGCTGCCAGAAAATCAGCTCCAGCTACCGGAGGTGTTAAGAAGCCCCATCGTTACAGGCCCGGCACCGTCGCCCTGAGAGAAATTCGTCGTTACCAGAAGAGCACAGAGCTGCTCATCCGCAAACTGCCATTCCAGCGTTTGGTCCGTGAGATCGCCCAAGATTTCAAGACTGACCTGCGTTTCCAGAGCTCTGCAGTCATGGCTCTTCAAGAAGCCAGCGAGGCTTATCTCGTCGGTCTCTTTGAGGACACCAACCTGTGCGCCAACCACGCC
	Gyraulus	sp.	LC429116	NNNNNNNNNNNNNCATGTAAGCAGCTGGCCACCAAGGCTGCCAGAAAATCAGCTCCAGCTACCGGAGGTGTTAAGAAGCCCCATCGTTACAGGCCCGGCACCGTCGCCCTGAGAGAAATTCGTCGTTACCAGAAGAGCACAGAGCTGCTCATCCGCAAACTGCCATTCCAGCGTTTGGTCCGTGAGATCGCCCAAGATTTCAAGACTGACCTGCGTTTCCAGAGCTCTGCAGTCATGGCTCTTCAAGAAGCCAGCGAGGCTTATCTCGTCGGTCTCTTTGAGGACACCAACCTGTGCACCAACCACGCC
	Gyraulus	sp.	LC429122	NNNNNNNNNNNNNCACGTAAGCAGCTGGCCACCAAGGCTGCCAGAAAATCAGCCCCAGCTACCGGAGGTGTTAAGAAGCCCCATCGTTACAGGCCCGGCACAGTCGCCCTGAGAGAAATTCGTCGTTACCAAAAGAGCACAGAGCTGCTCATCCGCAAACTGCCATTCCAGCGTTTGGTCCGTGAGATCGCCCAAGATTTCAAGACTGACCTGCGTTTCCAGAGCTCTGCAGTCATGGCTCTTCAAGAAGCTAGCGAGGCTTATCTCGTCGGTCTCTTTGAGGACACCAACCTGTGCGCCATCCACGCC
	Gyraulus	sp.	LC429124	NNNNNNNNNNNNNCACGTAAGCAGCTGGCCACCAAGGCTGCCAGAAAATCAGCCCCAGCTACCGGAGGTGTTAAGAAGCCCCATCGTTACAGGCCCGGCACAGTCGCCCTGAGAGAAATTCGTCGTTACCAAAAGAGCACAGAGCTGCTCATCCGCAAACTGCCATTCCAGCGTTTGGTCCGTGAGATCGCCCAAGATTTCAAGACTGACCTGCGTTTCCAGAGCTCTGCAGTCATGGCTCTTCAAGAAGCCAGCGAGGCTTATCTCGTCGGTCTCTTTGAGGACACCAACCTGTGCGCCATCCACGCC
	Gyraulus	sp.	LC429127	NNNNNNNNNNNNNCACGTAAGCAGCTGGCCACCAAGGCTGCCAGAAAATCAGCACCAGCTACCGGAGGTGTCAAGAAGCCCCATCGTTACAGGCCAGGCACTGTCGCCTTGAGAGAAATTCGTCGTTACCAAAAGAGCACAGAGCTGCTCATCCGCAAACTGCCATTCCAGCGTTTAGTCCGTGAGATCGCCCAAGATTTCAAGACTGACTTGCGTTTCCAGAGCTCTGCAGTCATGGCTCTGCAAGAAGCCAGCGAGGCCTATCTTGTCGGTCTCTTTGAGGACACCAACCTGTGCGCCATCCACGCC
	Gyraulus	sp.	LC429132	NNNNNNNNNNNNNCACGTAAGCAGCTGGCCACCAAGGCTGCCAGAAAATCAGCACCAGCTACCGGAGGTGTTAAGAAGCCCCATCGTTACAGGCCCGGCACCGTCGCCCTGAGAGAAATTCGTCGTTACCAGAAGAGCACAGAGCTGCTCATCCGCAAACTGCCATTCCAGCGTTTGGTCCGTGAGATCGCCCAAGATTTCAAGACTGACCTGCGTTTCCAGAGCTCTGCAGTCATGGCTCTTCAAGAAGCCAGCGAGGCTTATCTCGTCGGTCTCTTTGAGGACACCAACCTGTGCGCCTCCCACGCC
	Gyraulus	sp.	LC429140	NNNNNNNNNNNNNCACGTAAGCAGCTGGCCACCAAGGCTGCCAGAAAATCAGCCCCAGCTACCGGAGGTGTTAAGAAGCCCCATCGTTACAGGCCAGGCACCGTCGCCCTGAGAGAAATTCGTCGTTACCAGAAGAGCACAGAGCTGCTCATCCGCAAACTGCCATTCCAGCGTTTGGTCCGTGAGATCGCCCAAGATTTCAAGACTGACCTGCGTTTCCAGAGCTCTGCAGTCATGGCTCTTCAAGAAGCTAGCGAGGCTTATCTCGTCGGTCTCTTTGAGGACACCAACCTGTGCGCCTCCCACGCC
	Gyraulus	sp.	LC429143	NNNNNNNNNNNNNCACGTAAGCAGCTGGCTACCAAGGCTGCTAGAAAATCAGCCCCAGCTACCGGAGGTGTTAAAAAGCCCCATCGTTACAGGCCCGGCACCGTCGCCCTGAGAGAAATTCGTCGTTACCAGAAGAGCACTGAGCTGCTCATCCGCAAACTGCCATTCCAGCGTTTGGTCCGTGAGATCGCCCAAGATTTCAAGACTGACCTGCGTTTCCAGAGCTCTGCAGTCATGGCTCTTCAAGAAGCTAGCGAGGCTTATCTCGTCGGTCTCTTTGAGGACACCAACCTGTGCGCCTCCCACGCC
	Gyraulus	sp.	LC429146	NNNNNNNNNNNNNCACGTAAGCAGCTGGCTACCAAGGCTGCTAGAAAATCAGCTCCAGCTACCGGAGGTGTCAAGAAGCCCCATCGTTACAGGCCCGGCACCGTCGCCCTGAGAGAAATTCGTCGTTACCAGAAGAGCACTGAGCTGCTCATCCGCAAACTGCCATTCCAGCGTTTGGTCCGTGAGATCGCCCAAGATTTCAAGACTGACCTGCGTTTCCAGAGCTCTGCAGTCATGGCTCTTCAAGAAGCTAGCGAGGCTTATCTCGTCGGTCTCTTTGAGGACACCAACCTGTGCGCCATCCACGCC
	Gyraulus	sp.	LC429147	NNNNNNNNNNNNNCACGTAAGCAGCTGGCTACCAAGGCTGCTAGAAAATCAGCTCCAGCTACCGGAGGTGTCAAAAAGCCCCATCGTTACAGGCCCGGCACCGTCGCCCTGAGAGAAATTCGTCGTTACCAGAAGAGCACTGAGCTGCTCATCCGCAAACTGCCATTCCAGCGTTTGGTCCGTGAGATCGCCCAAGATTTCAAGACTGACCTGCGTTTCCAGAGCTCTGCAGTCATGGCTCTTCAAGAAGCTAGCGAGGCTTATCTCGTCGGTCTCTTTGAGGACACCAACCTGTGCGCCACCCACGCC
	Gyraulus	sp.	LC429148	NNNNNNNNNNNNNCACGTAAGCAGCTGGCCACCAAGGCTGCCAGAAAATCAGCACCAGCTACCGGAGGTGTCAAGAAGCCCCATCGTTACAGGCCAGGCACTGTCGCCTTGAGAGAAATTCGTCGTTACCAGAAGAGCACCGAGCTGCTCATCCGCAAGCTGCCATTCCAGCGTCTGGTCCGTGAGATCGCCCAAGATTTCAAGACTGACTTGCGTTTCCAGAGCTCTGCAGTCATGGCTCTGCAAGAAGCCAGCGAAGCCTATCTCGTGGGTCTCTTTGAGGACACCAACCTGTGCGCCTTCCACGCC
	Gyraulus	sp.	LC429153	NNNNNNNNNNNNNCACGTAAGCAGCTGGCCACCAAGGCTGCCAGAAAATCAGCCCCAGCTACCGGAGGTGTTAAGAAGCCCCATCGTTACAGGCCCGGCACCGTCGCCCTGAGAGAAATTCGTCGTTACCAGAAGAGCACAGAGCTGCTCATCCGCAAACTGCCATTCCAGCGTTTGGTCCGTGAGATCGCCCAAGATTTCAAGACTGACCTGCGTTTCCAGAGCTCTGCAGTCATGGCTCTCCAAGAAGCCAGCGAGGCTTATCTCGTCGGTCTCTTTGAGGACACCAACCTGTGCGCCATCCACGCC
	Gyraulus	sp.	LC429159	NNNNNNNNNNNNNCACGTAAGCAGCTGGCCACCAAGGCTGCCAGAAAATCAGCACCAGCTACCGGAGGTGTCAAGAAGCCCCATCGTTACAGGCCAGGCACTGTCGCCTTGAGAGAAATTCGTCGTTACCAGAAGAGCACAGAGCTGCTCATCCGCAAACTGCCATTCCAGCGTTTGGTCCGTGAGATCGCCCAAGATTTCAAGACTGACCTGCGTTTCCAGAGCTCTGCAGTCATGGCTCTTCAAGAAGCCAGCGAGGCTTATCTCGTCGGTCTCTTTGAGGACACCAACCTGTGCGCCATCCACGCC
	Gyraulus	sp.	LC429161	NNNNNNNNNNNNNCACGTAAGCAGCTGGCTACCAAGGCTGCCAGGAAATCAGCCCCAGCTACCGGAGGTGTCAAGAAGCCCCATCGTTACAGACCCGGTACCGTCGCCCTGAGAGAAATTCGTCGTTACCAGAAGAGCACTGAGCTCCTCATCCGCAAGCTTCCATTCCAGCGTTTGGTCCGTGAGATCGCCCAAGATTTCAAGACTGACCTGCGTTTCCAGAGCTCAGCAGTCATGGCTCTTCAAGAAGCTAGCGAGGCTTATCTCGTCGGTCTCTTTGAGGACACCAACCTGTGCGCCATCCACGCC
	Gyraulus	sp.	LC429172	NNNNNNNNNNNNNCACGTAAGCAGCTGGCTACCAAGGCTGCCAGGAAATCAGCCCCAGCTACCGGAGGTGTCAAGAAGCCCCATCGTTACAGACCCGGTACCGTCGCCCTGAGAGAAATTCGTCGTTACCAGAAGAGCACTGAGCTCCTCATCCGCAAGCTGCCATTCCAGCGTTTGGTCCGTGAGATCGCCCAAGATTTCAAGACTGACCTGCGTTTCCAGAGCTCAGCAGTCATGGCTCTTCAAGAAGCTAGCGAGGCTTATCTCGTCGGTCTCTTTGAGGACACCAACCTGTGCGCACACCACGCC
	Gyraulus	sp.	LC429184	NNNNNNNNNNNNNCACGTAAGCAGCTGGCTACCAAGGCTGCCAGGAAATCAGCCCCAGCTACCGGAGGTGTCAAGAAGCCCCATCGTTACAGACCCGGTACCGTCGCCCTGAGAGAAATTCGTCGTTACCAGAAGAGCACTGAGCTCCTCATCCGCAAGCTGCCATTCCAGCGTTTGGTCCGTGAGATCGCCCAAGATTTCAAGACTGACCTGCGTTTCCAGAGCTCAGCAGTCATGGCTCTTCAAGAAGCTAGCGAGGCTTATCTCGTCGGTCTCTTTGAGGACACCAACCTGTGCGCCTCCCACGCC
	Gyraulus	sp.	LC429188	NNNNNNNNNNNNNCACGTAAGCAGCTGGCTACCAAGGCTGCCAGGAAATCAGCCCCAGCTACCGGAGGTGTCAAGAAGCCCCATCGTTACAGACCCGGTACCGTCGCCCTGAGAGAAATTCGTCGTTACCAGAAGAGCACTGAGCTCCTCATCCGCAAGCTGCCATTCCAGCGTTTGGTCCGTGAGATCGCCCAAGATTTCAAGACTGACCTGCGTTTCCAGAGCTCAGCAGTCATGGCTCTTCAAGAAGCTAGCGAGGCTTATCTCGTCGGTCTCTTTGAGGACACCAACCTGTGCGCCATCCACGCC
	Gyraulus	sp.	LC429191	NNNNNNNNNNNNNNNNNNNNNNNNNNNNNNNNNNNNNNNNNNNNNNNNNNNNNNNNNNNNNNNNGAGGTGTTAAGAAGCCCCATCGTTACAGGCCCGGCACCGTCGCCCTGAGAGAAATTCGTCGTTACCAGAAGAGCACAGAGCTGCTAATCCGCAAACTGCCATTCCAGCGTTTGGTCCGTGAGATCGCCCAAGATTTCAAGACTGACCTGCGTTTCCAGAGCTCTGCAGTCATGGCTCTTCAAGAAGCCAGCGAGGCTTATCTCGTCGGTCTCTTTGAGGACACCAACCTGTGCGCCATCCACGCC
	Gyraulus	sp.	LC429193	NNNNNNNNNNNNNNNNNNNNNNNNNNNNNNNNNNNNNNNNNNNNNNNNTCAGCCCCAGCTACCGGAGGTGTTAAGAAGCCCCATCGTTACAGGCCCGGCACCGTCGCCCTGAGAGAAATTCGTCGTTACCAGAAGAGCACAGAGCTGCTAATCCGCAAACTGCCATTCCAGCGTTTGGTCCGTGAGATCGCCCAAGATTTCAAGACTGACCTGCGTTTCCAGAGCTCTGCAGTCATGGCTCTTCAAGAAGCCAGCGAGGCTTATCTCGTCGGTCTCTTTGAGGACACCAACCTGTGCGCCATCCACGCC
	Gyraulus	sp.	LC429194	NNNNNNNNNNNNNNNNNNNNNNNNNNNNNNNNNNNNNNNNNNNNNNNNTCAGCCCCAGCTACCGGAGGTGTTAAGAAGCCCCATCGTTACAGGCCCGGCACCGTCGCCCTGAGAGAAATTCGTCGTTACCAGAAGAGCACAGAGCTGCTCATCCGCAAACTGCCATTCCAGCGTTTGGTCCGTGAGATCGCCCAAGATTTCAAGACTGACCTGCGTTTCCAGAGCTCTGCAGTCATGGCTCTTCAAGAAGCTAGCGAGGCTTATCTCGTCGGTCTCTTTGAGGACACCAACCTGTGCGCCATCCACGCC
	Gyraulus	sp.	LC429195	NNNNNNNNNNNNNCACGTAAGCAGCTGGCCACCAAGGCTGCCAGAAAATCAGCCCCAGCTACCGGAGGTGTTAAGAAGCCCCATCGTTACAGGCCCGGCACCGTCGCCCTGAGAGAAATTCGTCGTTACCAGAAGAGCACAGAGCTGCTCATCCGCAAACTGCCATTCCAGCGTTTGGTCCGTGAGATCGCCCAAGATTTCAAGACTGACCTGCGTTTCCAGAGCTCTGCAGTCATGGCTCTTCAAGAAGCCAGCGAGGCTTATCTCGTCGGTCTCTTTGAGGACACCAACCTGTGCGCCTCCCACGCC
	Gyraulus	sp.	LC429196	NNNNNNNNNNNNNNNNNNNNNNNNNNNNNNNNNNNNNNNNNNNNNNNNTCAGCCCCAGCTACCGGAGGTGTTAAGAAGCCCCATCGTTACAGGCCAGGCACCGTCGCCCTGAGAGAAATTCGTCGTTACCAGAAGAGCACAGAGCTGCTCATCCGCAAACTGCCATTCCAGCGTTTGGTCCGTGAGATCGCCCAAGATTTCAAGACTGACCTGCGTTTCCAGAGCTCTGCAGTCATGGCTCTTCAAGAAGCCAGCGAGGCTTATCTCGTCGGTCTCTTTGAGGACACCAACCTGTGCGCCTTCCACGCC
	Gyraulus	sp.	LC429203	NNNNNNNNNNNNNNNNNNNNNNNNNNNNNNNNNNNNNNNNNNNNNNNNTCAGCCCCAGCTACCGGAGGTGTTAAGAAGCCCCATCGTTACAGGCCCGGCACCGTCGCCCTGAGAGAAATTCGTCGTTACCAGAAGAGCACAGAGCTGCTCATCCGCAAACTGCCATTCCAGCGTTTGGTCCGTGAGATCGCCCAAGATTTCAAGACTGACCTTCGTTTCCAGAGCTCTGCAGTTATGGCTCTTCAAGAAGCCAGCGAGGCTTATCTCGTCGGTCTCTTTGAGGACACCAACCTGTGCGCCTTCCACGCC
	Gyraulus	sp.	LC429204	NNNNNNNNNNNNNCACGTAAGCAGCTGGCCACCAAGGCTGCCAGAAAATCAGCCCCAGCTACCGGAGGTGTTAAGAAGCCCCATCGTTACAGGCCCGGCACCGTCGCCCTGAGAGAAATTCGTCGTTACCAGAAGAGCACAGAGCTGCTCATCCGCAAACTGCCATTCCAGCGTTTGGTCCGTGAGATCGCCCAAGATTTCAAGACTGACCTGCGTTTCCAGAGCTCTGCAGTCATGGCTCTTCAAGAAGCCAGCGAGGCTTATCTCGTCGGTCTCTTTGAGGACACCAACCTGTGCGCCTTCCACGCC
	Gyraulus	sp.	LC429212	NNNNNNNNNNNNNCACGTAAGCAGCTGGCCACCAAGGCTGCCAGAAAATCAGCACCAGCTACCGGAGGTGTTAAGAAGCCCCATCGTTACAGGCCAGGCACCGTCGCCTTGAGAGAAATTCGTCGTTACCAGAAGAGCACAGAGCTGCTCATCCGCAAACTGCCATTCCAGCGTTTGGTCCGTGAGATCGCCCAAGATTTCAAGACTGACCTGCGTTTCCAGAGCTCTGCAGTCATGGCTCTTCAAGAAGCCAGCGAGGCTTATCTCGTCGGTCTCTTTGAGGACACCAACCTGTGCGCCATCCACGCC
	Gyraulus	sp.	LC429219	NNNNNNNNNNNNNCACGTAAGCAGCTGGCCACCAAGGCTGCCAGAAAATCAGCCCCAGCTACCGGAGGTGTTAAGAAGCCCCATCGTTACAGGCCAGGCACCGTCGCCCTGAGAGAAATTCGTCGTTACCAGAAGAGCACAGAGCTGCTCATCCGCAAACTGCCATTCCAGCGTTTGGTCCGTGAGATCGCCCAAGATTTCAAGACTGACCTGCGTTTCCAGAGCTCTGCAGTCATGGCTCTTCAAGAAGCTAGCGAGGCTTATCTCGTCGGTCTCTTTGAGGACACCAACCTGTGCGCCATCCACGCC
	Gyraulus	sp.	LC429223	NNNNNNNNNNNNNCACGTAAGCAGCTGGCCACCAAGGCTGCTAGAAAATCAGCCCCAGCTACCGGAGGTGTCAAAAAGCCCCATCGTTACAGGCCCGGCACCGTCGCCCTGAGAGAAATTCGTCGTTACCAGAAGAGCACAGAGCTGCTCATCCGCAAACTGCCATTCCAGCGTTTGGTCCGTGAGATCGCCCAAGATTTCAAGACTGACCTTCGTTTCCAGAGCTCTGCAGTCATGGCTCTTCAAGAAGCCAGCGAGGCTTATCTCGTCGGTCTCTTTGAGGACACCAACCTGTGCGCCATCCACGCC
	Gyraulus	sp.	LC429224	NNNNNNNNNNNNNCACGTAAGCAGCTGGCCACCAAGGCTGCTAGAAAATCAGCCCCAGCTACCGGAGGTGTTAAAAAGCCCCATCGTTACAGGCCCGGCACCGTCGCCCTGAGAGAAATTCGTCGTTACCAGAAGAGCACAGAGCTGCTCATCCGCAAACTGCCATTCCAGCGTTTGGTCCGTGAGATCGCCCAAGATTTCAAGACTGACCTTCGTTTCCAGAGCTCTGCAGTCATGGCTCTTCAAGAAGCCAGCGAGGCTTATCTCGTCGGTCTCTTTGAGGACACCAACCTGTGCGCCATCCACGCC
	Gyraulus	sp.	LC429226	NNNNNNNNNNNNNCACGTAAGCAGCTGGCCACCAAGGCTGCCAGAAAATCAGCACCAGCTACCGGAGGTGTTAAGAAGCCCCATCGTTACAGGCCCGGCACCGTCGCCCTGAGAGAAATTCGTCGTTACCAGAAGAGCACAGAGCTGCTCATCCGCAAACTGCCATTCCAGCGTTTGGTCCGTGAGATCGCCCAAGATTTCAAGACTGACCTGCGTTTCCAGAGCTCTGCAGTCATGGCTCTTCAAGAAGCCAGCGAGGCTTATCTCGTCGGTCTCTTTGAGGACACCAACCTGTGCGCCATCCACGCC
	Helicorbis	kozhovi	LC429068	NNNNNNNNNNNNNCACGTAAGCAGCTGGCTACCAAGGCTGCTAGGAAATCAGCACCAGCTACCGGAGGTGTCAAGAAGCCCCATCGTTACAGGCCAGGTACCGTCGCCTTGAGAGAAATCCGTCGTTACCAGAAGAGCACTGAGCTTCTCATCCGCAAGCTGCCATTCCAGCGTCTGGTCCGTGAGATCGCTCAAGATTTCAAGACTGACCTTCGTTTCCAGAGCTCCGCAGTCATGGCTTTGCAGGAGGCTAGTGAAGCCTACCTTGTCGGTCTCTTTGAGGACACCAACCTGTGCGCCATCCACGCC
	Helicorbis	kozhovi	LC429117	NNNNNNNNNNNNNCACGTAAGCAGCTGGCTACCAAGGCTGCTAGGAAATCAGCACCAGCTACCGGAGGTGTCAAGAAGCCCCATCGTTACAGGCCAGGCACCGTCGCCTTGAGAGAAATCCGTCGTTACCAGAAGAGCACTGAACTTCTCATCCGCAAGCTGCCATTCCAGCGTCTGGTCCGTGAGATCGCCCAAGATTTCAAGACTGACCTTCGTTTCCAGAGCTCTGCAGTCATGGCTTTGCAGGAGGCTAGTGAAGCCTACCTTGTCGGTCTCTTTGAGGACACCAACCTGTGCGCCATCCACGCC
	Helicorbis	kozhovi	LC429209	NNNNNNNNNNNNNCACGTAAGCAGCTGGCTACCAAGGCTGCTAGGAAATCAGCACCAGCTACCGGAGGTGTCAAGAAGCCCCATCGTTACAGGCCAGGCACCGTCGCCTTGAGAGAAATCCGTCGTTACCAGAAGAGCACTGAACTTCTCATCCGCAAGCTGCCATTCCAGCGTCTGGTCCGTGAGATCGCTCAAGATTTCAAGACTGACCTTCGTTTCCAGAGCTCCGCAGTCATGGCTTTGCAGGAGGCTAGTGAAGCCTACCTTGTCGGTCTCTTTGAGGACACCAACCTGTGCGCCATCCACGCC
	Helicorbis	sp.	LC429076	NNNNNNNNNNNNNCACGTAAGCAGCTGGCTACCAAGGCTGCTAGGAAATCAGCACCAGCTACCGGTGGTGTCAAGAAGCCCCATCGTTACAGGCCAGGTACCGTCGCCTTGAGAGAAATCCGTCGTTACCAGAAGAGCACTGAGCTTCTCATCCGCAAGCTGCCATTCCAGCGTCTGGTCCGTGAGATCGCCCAAGATTTCAAGACTGACCTTCGTTTCCAGAGCTCTGCAGTCATGGCTTTGCAAGAGGCTAGTGAAGCCTACCTTGTCGGTCTCTTTGAGGACACCAACCTGTGCACCATCCACGCC
	Helicorbis	sp.	LC429080	NNNNNNNNNNNNNTACGTAAGCAGCTGGCTACCAAGGCTGCTAGGAAATCAGCACCAGCTACCGGAGGTGTCAAGAAGCCCCATCGTTACAGGCCAGGTACCGTCGCCTTGAGAGAAATCCGTCGTTACCAGAAGAGCACTGAGCTTCTCATCCGCAAGCTGCCATTCCAGCGTCTGGTCCGTGAGATCGCCCAAGATTTCAAGACTGACCTTCGTTTCCAGAGCTCTGCAGTCATGGCTTTGCAGGAGGCTAGTGAAGCCTACCTTGTCGGTCTCTTTGAGGACACCAACCTGTGCGCCATCCACGCC
	Helicorbis	sp.	LC429126	NNNNNNNNNNNNNCACGTAAGCAGCTGGCTACCAAGGCTGCTAGGAAATCAGCACCAGCTACCGGAGGTGTCAAGAAGCCCCATCGTTACAGGCCAGGCACCGTCGCCTTGAGAGAAATCCGTCGTTACCAGAAGAGCACTGAACTTCTCATCCGCAAGCTGCCATTCCAGCGTCTGGTCCGTGAGATCGCTCAAGATTTCAAGACTGACCTTCGTTTCCAGAGCTCTGCAGTCATGGCTTTGCAGGAGGCTAGTGAAGCCTACCTTGTCGGTCTCTTTGAGGACACCAACCTGTGCGCCATCCACGCC
	Helicorbis	sp.	LC429129	NNNNNNNNNNNNNCACGTAAGCAGCTGGCTACCAAGGCTGCTAGGAAATCAGCACCAGCTACCGGAGGTGTCAAGAAGCCCCATCGTTACAGGCCAGGTACCGTCGCCTTGAGAGAAATCCGTCGTTACCAGAAGAGCACTGAGCTTCTCATCCGCAAGCTGCCATTCCAGCGTCTGGTCCGTGAGATCGCTCAAGATTTCAAGACTGACCTTCGTTTCCAGAGCTCCGCAGTCATGGCTTTGCAGGAGGCTAGTGAAGCCTACCTTGTCGGTCTCTTTGAGGACACCAACCTGTGCGCCTCCCACGCC
	Helicorbis	sp.	LC429130	NNNNNNNNNNNNNCACGTAAGCAGCTGGCTACCAAGGCTGCTAGGAAATCAGCACCAGCTACCGGAGGTGTCAAGAAGCCCCATCGTTACAGGCCAGGCACCGTCGCCTTGAGAGAAATCCGTCGTTACCAGAAGAGCACTGAGCTTCTCATCCGCAAGCTGCCATTCCAGCGTCTGGTCCGTGAGATCGCTCAAGATTTCAAGACTGACCTTCGTTTCCAGAGCTCCGCAGTCATGGCTTTGCAGGAGGCTAGTGAAGCCTACCTTGTCGGTCTCTTTGAGGACACCAACCTGTGCGCCTTCCACGCC
	Helicorbis	sp.	LC429142	NNNNNNNNNNNNNCACGTAAGCAGCTGGCTACCAAGGCTGCTAGGAAATCAGCACCAGCTACCGGAGGTGTCAAGAAGCCCCATCGTTACAGGCCAGGCACCGTCGCCTTGAGAGAAATCCGTCGTTACCAGAAGAGCACTGAGCTTCTCATCCGCAAGCTGCCATTCCAGCGTCTGGTCCGTGAGATCGCCCAAGATTTCAAGACTGACCTTCGTTTCCAGAGCTCTGCAGTCATGGCTTTGCAGGAGGCTAGTGAAGCCTACCTTGTCGGTCTCTTTGAGGACACCAACCTGTGCGCCTCCCACGCC
	Helicorbis	sp.	LC429160	NNNNNNNNNNNNNCACGTAAGCAGCTGGCTACCAAGGCTGCTAGGAAATCAGCACCAGCTACCGGAGGTGTCAAGAAGCCCCATCGTTACAGGCCAGGCACCGTCGCCTTGAGAGAAATCCGTCGTTACCAGAAGAGCACTGAGCTTCTCATCCGCAAGCTGCCATTCCAGCGTCTGGTCCGTGAGATCGCCCAAGATTTCAAGACTGACCTTCGTTTCCAGAGCTCTGCAGTCATGGCTTTGCAGGAGGCTAGTGAAGCCTACCTTGTCGGTCTCTTTGAGGACACCAACCTGTGCGCCATCCACGCC
	Helicorbis	sp.	LC429163	NNNNNNNNNNNNNCACGTAAGCAGCTGGCTACCAAGGCTGCTAGGAAATCAGCACCAGCTACCGGAGGTGTCAAGAAGCCCCATCGTTACAGGCCAGGTACCGTCGCCTTGAGAGAAATCCGTCGTTACCAGAAGAGCACTGAACTTCTCATCCGCAAGCTGCCATTCCAGCGTCTGGTCCGTGAGATCGCCCAAGATTTCAAGACTGACCTTCGTTTCCAGAGCTCTGCAGTCATGGCTTTGCAGGAGGCTAGTGAAGCCTACCTTGTCGGTCTCTTTGAGGACACCAACCTGTGCGCCATCCACGCC
	Helicorbis	sp.	LC429174	NNNNNNNNNNNNNCACGTAAGCAGCTGGCTACCAAGGCTGCTAGGAAATCAGCACCAGCTACCGGAGGTGTCAAGAAGCCCCATCGTTACAGGCCAGGTACCGTCGCCTTGAGAGAGATCCGTCGTTACCAGAAGAGCACTGAGCTTCTCATCCGCAAGCTGCCATTCCAGCGTCTGGTCCGTGAGATCGCCCAAGATTTCAAGACTGACCTTCGTTTCCAGAGCTCTGCAGTCATGGCTTTGCAGGAGGCTAGTGAAGCCTACCTTGTCGGTCTCTTTGAGGACACCAACCTGTGCGCCATCCACGCC
	Helicorbis	sp.	LC429186	NNNNNNNNNNNNNCACGTAAGCAGCTGGCTACCAAGGCTGCTAGGAAATCAGCACCAGCTACCGGAGGTGTCAAGAAGCCCCATCGTTACAGGCCAGGTACCGTCGCCTTGAGAGAAATCCGTCGTTACCAGAAGAGCACTGAGCTTCTCATCCGCAAGCTGCCATTCCAGCGTCTGGTCCGTGAGATCGCCCAAGATTTCAAGACTGACCTTCGTTTCCAGAGCTCTGCAGTCATGGCTTTGCAGGAGGCTAGTGAAGCCTACCTTGTCGGTCTCTTTGAGGACACCAACCTGTGCGCCATCCACGCC
	Hippeutis	complanatus	LC429202	NNNNNNNNNNNNNNNNNNNNNNNNNNNNNNNNNNNNNNNNNNNNNNNNTCATCACCAGCTACCGGAGGTGTAAAGAAGCCCCATCGTTACAGGCCAGGTACCGTCGCCTTGAGAGAAATCCGTCGTTACCAGAAGAGCACCGAGCTTCTCATCCGCAAGCTGCCATTCCAGCGTCTGGTCCGTGAGATCGCCCAAGATTTCAAGACTGACCTTCGTTTCCAGAGCTCCGCAGTCATGGCTTTGCAAGAGGCTAGTGAAGCCTACCTTGTCGGTCTCTTTGAGGACACCAACCTGTGCGCCACCCACGCC
	Kolhymorbis	bogatovi	LC429067	NNNNNNNNNNNNNCACGTAAGCAGCTGGCTACCAAGGCTGCTAGGAAATCAGCACCAGCTACCGGAGGTGTCAAGAAGCCCCATCGTTACAGGCCAGGCACCGTCGCCTTGAGAGAAATCCGTCGTTACCAGAAGAGCACTGAGCTTCTCATCCGCAAGTTGCCATTCCAGCGTTTGGTCCGTGAGATTGCCCAAGATTTCAAGACTGACCTTCGTTTCCAGAGCTCTGCAGTCATGGCTTTGCAAGAGGCTAGTGAAGCCTACCTTGTCGGTCTCTTTGAGGACACCAACCTGTGCGCCATCCACGCC
	Lymnaea	sp.	LC381492	NNNNNNNNNNCCCCACGTAAGCAACTGGCCACCAAGGCTGCAAGAAAGTCCGCCCCTGCCACCGGTGGAGTCAAGAAGCCCCATCGTTACAGGCCTGGAACCGTCGCCCTGAGAGAGATCCGTCGTTACCAGAAGAGCACCGAGCTGCTCATCCGCAAACTGCCCTTCCAGCGTTTGGTCCGTGAGATCGCTCAGGACTTCAAGACCGACCTGCGTTTCCAGAGCTCAGCCGTCATGGCCCTACAGGAGGCTAGCGAGGCTTACCTCGTCGGTCTCTTTGAGGACACCAACCTGTGCACCATCCACGCC
	Lymnaea	stagnalis	KY092832	GGAGGCAAAGCCCCACGTAAGCAGTTGGCCACCAAGGCTGCAAGAAAGTCCGCCCCAGCCACCGGTGGAGTCAAGAAGCCCCATCGTTACAGGCCTGGAACCGTCGCCCTGAGAGAGATCCGTCGTTACCAGAAGAGCACCGAGCTACTCATCCGTAAGCTGCCCTTCCAGCGTTTGGTCCGTGAGATCGCCCAGGACTTCAAGACCGACCTGCGTTTCCAGAGCTCCGCCGTCATGGCCCTCCAGGAGGCTAGCGAGGCCTACCTCGTCGGTCTCTTTGAGGACACCAACTTGTGCGCCATCCACGCC
	Planorbarius	corneus	KY092833	GGTGGTAAGGCACCACGTAAACAGCTGGCCACCAAGGCTGCCAGGAAATCAGCCCCGGCTACCGGAGGTGTTAAGAAGCCCCATCGTTACAGGCCCGGTACCGTAGCCCTGAGAGAAATTCGTCGTTACCAGAAGAGCACTGAACTCCTTATTCGCAAGCTGCCATTCCAGCGTTTGGTCCGTGAGATCGCCCAAGATTTCAAGACTGACCTGCGTTTCCAGAGTTCTGCAGTCATGGCTCTGCAAGAAGCTAGTGAGGCTTACCTTGTCGGTCTCTTCGAGGACACCAACTTGTGTGCCATCCATGCC
	Planorbis	planorbis	LC429041	NNNNNNNNNNNNNCACGTAAGCAGCTGGCTACCAAGGCTGCCAGGAAATCAGCCCCAGCTACCGGGGGTGTTAAAAAGCCCCATCGTTACAGGCCCGGTACCGTCGCCCTGAGAGAAATTCGTCGTTACCAGAAGAGCACTGAACTTCTCATCCGCAAGCTGCCATTCCAGCGTTTGGTCCGTGAGATCGCCCAAGATTTCAAGACTGACCTGCGTTTCCAGAGCTCAGCAGTCATGGCTCTTCAAGAAGCTAGCGAGGCTTACCTCGTCGGTCTCTTTGAAGATACCAACCTGTGCGCCATCCACGCC
	Polypylis	sp.	LC429070	NNNNNNNNNNNNNTACGTAAGCAGCTGGCTACCAAGGCTGCTAGGAAATCAGCACCAGCTACCGGAGGTGTCAAGAAGCCCCATCGTTACAGGCCAGGCACCGTCGCCTTGAGAGAAATCCGTCGTTACCAGAAGAGCACTGAGCTTCTCATCCGCAAGTTGCCATTCCAACGTTTGGTCCGTGAGATTGCCCAAGATTTCAAGACTGACCTTCGTTTCCAGAGCTCTGCAGTCATGGCTTTGCAAGAGGCTAGTGAAGCCTACCTTGTTGGTCTCTTTGAGGACACCAACCTGTGCGCCATCCACGCC
	Polypylis	sp.	LC429074	NNNNNNNNNNNNNCACGTAAGCAGCTGGCTACCAAGGCTGCTAGGAAATCAGCACCAGCTACCGGAGGTGTCAAGAAGCCTCATCGTTACAGGCCAGGCACCGTCGCCTTGAGAGAAATCCGTCGTTACCAGAAGAGCACTGAGCTTCTCATCCGCAAGTTGCCATTCCAGCGTTTGGTCCGTGAGATTGCCCAGGATTTCAAGACTGACTTTCGTTTCCAGAGCTCTGCAGTCATGGCTTTGCAAGAGGCTAGTGAAGCCTACCTTGTTGGTCTCTTTGAGGACACCAACCTGTGCGCCATCCACGCC
	Polypylis	sp.	LC429079	NNNNNNNNNNNNNCACGTAAGCAGCTGGCTACCAAGGCTGCTAGGAAATCAGCACCAGCTACCGGAGGTGTCAAGAAGCCCCATCGTTACAGGCCAGGCACCGTCGCCTTGAGAGAAATCCGTCGTTACCAGAAGAGCACTGAGCTTCTCATCCGCAAGTTGCCATTCCAACGTTTGGTCCGTGAGATTGCCCAAGATTTCAAGACTGACCTTCGTTTCCAGAGCTCTGCAGTCATGGCTCTGCAGGAGGCTAGTGAAGCCTACCTTGTTGGTCTCTTTGAGGACACCAACCTGTGCGCCATCCACGCC
	Polypylis	sp.	LC429090	NNNNNNNNNNNNNCACGTAAGCAGCTGGCTACCAAGGCTGCTAGGAAATCAGCACCAGCTACCGGAGGTGTCAAGAAGCCCCATCGTTACAGGCCAGGCACCGTCGCCTTGAGAGAAATCCGTCGTTACCAAAAGAGCACTGAGCTTCTCATTCGCAAGCTGCCATTCCAACGTTTGGTCCGTGAGATTGCCCAAGATTTCAAGACTGACCTTCGTTTCCAGAGCTCCGCAGTCATGGCTTTGCAGGAGGCTAGTGAAGCCTACCTTGTCGGTCTCTTTGAGGACACCAACCTGTGCGCCATCCACGCC
	Polypylis	sp.	LC429103	NNNNNNNNNNNNNCACGTAAGCAGCTGGCTACCAAGGCTGCTAGGAAATCAGCACCAGCTACCGGAGGTGTCAAGAAGCCTCATCGTTACAGGCCAGGCACCGTCGCCTTGAGAGAAATCCGTCGTTACCAGAAGAGCACTGAGCTTCTCATCCGCAAGTTGCCATTCCAGCGTTTGGTCCGTGAGATTGCCCAGGATTTCAAGACTGACCTTCGTTTCCAGAGCTCTGCAGTCATGGCTTTGCAAGAGGCTAGTGAAGCCTACCTTGTCGGTCTCTTTGAGGACACCAACCTGTGCGCCATCCACGCC
	Polypylis	sp.	LC429138	NNNNNNNNNNNNNCACGTAAGCAGCTGGCTACCAAGGCTGCTAGGAAATCAGCACCAGCTACCGGAGGTGTCAAGAAGCCCCATCGTTACAGGCCAGGCACCGTCGCCTTGAGAGAAATCCGTCGTTACCAGAAGAGCACTGAGCTTCTCATCCGCAAGTTGCCATTCCAACGTTTGGTCCGTGAGATTGCCCAAGATTTCAAGACTGACCTTCGTTTCCAGAGCTCTGCAGTCATGGCTTTGCAGGAGGCTAGTGAAGCCTACCTTGTTGGTCTCTTTGAGGACACCAACCTGTGCGCCTCCCACGCC
	Polypylis	sp.	LC429141	NNNNNNNNNNNNNCACGTAAGCAGCTGGCTACCAAGGCTGCTAGGAAATCAGCACCAGCTACCGGAGGTGTCAAGAAGCCCCATCGTTACAGGCCAGGCACCGTCGCCTTGAGAGAAATCCGTCGTTACCAGAAGAGCACTGAGCTTCTCATCCGCAAGTTGCCATTCCAACGTTTGGTCCGTGAGATTGCCCAAGATTTCAAGACTGACCTTCGTTTCCAGAGCTCTGCAGTCATGGCTTTGCAGGAGGCTAGTGAAGCCTACCTTGTTGGTCTCTTTGAGGACACCAACCTGTGCGCCACCCACGCC
	Polypylis	sp.	LC429151	NNNNNNNNNNNNNCACGTAAGCAGCTGGCTACCAAGGCTGCTAGGAAATCAGCACCAGCTACCGGAGGTGTCAAGAAGCCCCATCGTTACAGGCCAGGCACCGTCGCCTTGAGAGAAATCCGTCGTTACCAAAAGAGCACTGAGCTTCTCATCCGCAAGTTGCCATTCCAACGTTTGGTCCGTGAGATTGCCCAGGATTTCAAGACTGACCTTCGTTTCCAGAGCTCCGCAGTCATGGCTTTGCAGGAGGCTAGTGAAGCTTACCTTGTTGGTCTCTTTGAGGACACCAACCTGTGCGCCTCCCACGCC
	Polypylis	sp.	LC429158	NNNNNNNNNNNNNCACGTAAGCAGCTGGCTACCAAGGCTGCTAGGAAATCAGCACCAGCTACCGGAGGTGTCAAGAAGCCCCATCGTTACAGGCCAGGCACCGTCGCCTTGAGAGAAATCCGTCGTTACCAGAAGAGCACTGAGCTTCTCATCCGCAAGTTGCCATTCCAACGTTTGGTCCGTGAGATTGCCCAGGATTTCAAGACTGACCTTCGTTTCCAGAGCTCTGCAGTCATGGCTTTGCAGGAGGCTAGTGAAGCCTACCTTGTTGGTCTCTTTGAGGACACCAACCTGTGCGCCATCCACGCC
	Polypylis	sp.	LC429164	NNNNNNNNNNNNNCACGTAAGCAGCTGGCTACCAAGGCTGCTAGGAAATCAGCACCAGCTACCGGAGGTGTCAAGAAGCCCCATCGTTACAGGCCAGGCACCGTCGCCTTGAGAGAAATCCGTCGTTACCAGAAGAGCACTGAGCTTCTCATCCGCAAGTTGCCATTCCAGCGTTTGGTCCGTGAGATTGCCCAAGATTTCAAGACTGACCTTCGTTTCCAGAGCTCTGCAGTCATGGCTTTGCAAGAGGCTAGTGAAGCCTACCTTGTTGGTCTCTTTGAGGACACCAACCTGTGCGCCATCCACGCC
	Polypylis	sp.	LC429165	NNNNNNNNNNNNNCACGTAAGCAGCTGGCTACCAAGGCTGCTAGAAAATCAGCACCAGCTACCGGAGGTGTCAAGAAGCCCCATCGTTACAGGCCAGGCACCGTCGCCTTGAGAGAAATCCGTCGTTACCAAAAGAGCACTGAGCTTCTCATTCGCAAGCTGCCATTCCAACGTCTGGTCCGTGAGATTGCCCAGGATTTCAAGACTGACCTTCGTTTCCAGAGCTCCGCAGTCATGGCTTTGCAGGAGGCTAGTGAAGCCTACCTCGTCGGTCTCTTTGAGGACACCAACCTGTGCGCCATCCACGCC
	Polypylis	sp.	LC429175	NNNNNNNNNNNNNCACGTAAGCAGCTGGCTACCAAGGCTGCTAGGAAATCAGCACCAGCTACCGGAGGTGTCAAGAAGCCCCATCGTTACAGGCCAGGCACCGTCGCCTTGAGAGAAATCCGTCGTTACCAAAAGAGCACCGAGCTTCTCATCCGCAAGTTGCCATTCCAACGTCTGGTCCGTGAGATTGCCCAGGATTTCAAGACTGACCTTCGTTTCCAGAGCTCTGCAGTCATGGCTTTGCAAGAGGCTAGTGAAGCCTACCTTGTTGGTCTCTTTGAGGACACCAACCTGTGCGCCATCCACGCC
	Polypylis	sp.	LC429182	NNNNNNNNNNNNNCACGTAAGCAGCTGGCTACCAAGGCTGCTAGGAAATCAGCACCAGCTACCGGAGGTGTCAAGAAGCCCCATCGTTACAGGCCAGGCACCGTCGCCTTGAGAGAAATCCGTCGTTACCAGAAGAGCACTGAGCTTCTCATCCGCAAGTTGCCATTCCAACGTTTGGTCCGTGAGATTGCCCAAGATTTCAAGACTGACCTTCGTTTCCAGAGCTCTGCAGTCATGGCTTTGCAGGAGGCTAGTGAAGCCTACCTTGTTGGTCTCTTTGAGGACACCAACCTGTGCGCCATCCACGCC
	Polypylis	sp.	LC429183	NNNNNNNNNNNNNCACGTAAGCAGCTGGCTACCAAGGCTGCTAGGAAATCAGCACCAGCTACCGGAGGTGTCAAGAAGCCCCATCGTTACAGGCCAGGCACCGTCGCCTTGAGAGAAATCCGTCGTTACCAGAAGAGCACTGAGCTTCTCATCCGCAAGTTGCCATTCCAACGTTTGGTCCGTGAGATTGCCCAGGATTTCAAGACTGACCTTCGTTTCCAGAGCTCTGCAGTCATGGCTTTGCAAGAGGCTAGTGAAGCCTACCTTGTTGGTCTCTTTGAGGACACCAACCTGTGCGCCATCCACGCC
	Polypylis	sp.	LC429208	NNNNNNNNNNNNNCACGTAAGCAGCTGGCTACCAAGGCTGCTAGAAAATCAGCACCAGCTACCGGAGGTGTCAAGAAGCCCCATCGTTACAGGCCAGGCACCGTCGCCTTGAGAGAAATCCGTCGTTACCAAAAGAGCACTGAGCTTCTCATCCGCAAGTTGCCATTCCAACGTCTGGTCCGTGAGATTGCCCAAGATTTCAAGACTGACCTTCGTTTCCAGAGCTCCGCAGTCATGGCTTTGCAGGAGGCTAGTGAAGCCTACCTTGTTGGTCTCTTTGAGGACACCAACCTGTGCGCCATCCACGCC
	Polypylis	sp.	LC429214	NNNNNNNNNNNNNCACGTAAGCAGCTGGCTACCAAGGCTGCTAGGAAATCAGCACCAGCTACCGGAGGTGTCAAGAAGCCTCATCGTTACAGGCCAGGCACCGTCGCCTTGAGAGAAATCCGTCGTTACCAGAAGAGCACTGAGCTTCTCATCCGCAAGTTGCCATTCCAGCGTTTGGTCCGTGAGATTGCCCAGGATTTCAAGACTGACCTTCGTTTCCAGAGCTCTGCAGTCATGGCTTTGCAAGAGGCTAGTGAAGCCTACCTTGTTGGTCTCTTTGAGGACACCAACCTGTGCGCCATCCACGCC
	Polypylis	sp.	LC429216	NNNNNNNNNNNNNCACGTAAGCAGCTGGCTACCAAGGCTGCTAGGAAATCAGCACCAGCTACCGGAGGTGTCAAGAAGCCCCATCGTTACAGGCCAGGTACCGTCGCCTTGAGAGAAATCCGTCGTTACCAGAAGAGCACTGAGCTTCTCATCCGCAAGTTGCCATTCCAACGTTTGGTCCGTGAGATTGCCCAAGATTTCAAGACTGACCTTCGTTTCCAGAGCTCTGCAGTCATGGCTTTGCAGGAGGCTAGTGAAGCCTACCTTGTTGGTCTCTTTGAGGACACCAACCTGTGCGCCATCCACGCC
	Polypylis	sp.	LC429217	NNNNNNNNNNNNNCACGTAAGCAGCTGGCTACCAAGGCTGCTAGGAAATCAGCACCAGCTACCGGAGGTGTCAAGAAGCCCCATCGTTACAGGCCAGGTACCGTCGCCTTGAGAGAAATCCGTCGTTACCAGAAGAGCACTGAGCTTCTCATCCGCAAGTTGCCATTCCAACGTTTGGTCCGTGAGATTGCCCAAGATTTCAAGACTGACCTTCGTTTCCAGAGCTCTGCAGTCATGGCTCTGCAGGAGGCTAGTGAAGCCTACCTTGTTGGTCTCTTTGAGGACACCAACCTGTGCGCCATCCACGCC
	Pseudancylastrum	aculiferum	KR822581	GGAGGCAAAGCCCCACGTAAACAATTGGCCACCAAGGCAGCCAGAAAGTCTGCCCCTGCCACAGGAGGTGTCAAGAAACCCCATCGTTACAGGCCCGGAACCGTCGCTCTTCGTGAGATCAGACGTTACCAGAAGAGCACTGAACTCCTCATCCGCAAATTGCCCTTCCAACGTCTAGTCCGAGAAATCGCCCAAGACTTCAAGACTGACCTCCGCTTCCAAAGCTCAGCAGTCATGGCCCTCCAGGAGGCTAGCGAGGCTTACCTCGTCGGTCTCTTTGAGGACACCAACTTGTGCGCCATTCACGCC
	Pseudancylastrum	cornu	KR822583	GGAGGCAAAGCCCCACGTAAACAATTGGCCACCAAGGCAGCCAGAAAGTCTGCCCCTGCCACAGGAGGTGTCAAGAAACCCCATCGTTACAGGCCCGGAACCGTCGCTCTTCGTGAGATCAGACGTTACCAGAAGAGCACTGAGCTCCTCATCCGCAAATTGCCCTTCCAACGTCTAGTCCGAGAAATCGCACAAGACTTCAAGACTGACCTCCGCTTCCAAAGCTCAGCCGTCATGGCCCTCCAGGAGGCTAGCGAGGCTTACCTCGTCGGTCTCTTTGAGGACACCAACTTGTGCGCCATTCACGCC
	Pseudancylastrum	dorogostajskii	KR822584	GGAGGCAAAGCCCCACGTAAACAATTGGCCACCAAGGCAGCCAGAAAGTCGGCCCCTGCCACAGGAGGTGTCAAGAAACCCCATCGTTACAGGCCCGGAACCGTCGCTCTTCGTGAGATCAGACGTTACCAGAAGAGCACTGAGCTCCTCATCCGCAAATTGCCCTTCCAACGTCTAGTCCGAGAAATCGCACAAGACTTCAAGACTGACCTCCGCTTCCAAAGCTCAGCCGTCATGGCCCTCCAGGAGGCTAGCGAGGCTTACCTCGTCGGTCTCTTTGAGGACACCAACTTGTGCGCCATTCACGCC
	Pseudancylastrum	frolikhae	KR822589	GGAGGCAAAGCCCCACGTAAACAGTTGGCCACCAAGGCAGCCAGAAAGTCCGCCCCAGCCACAGGAGGTGTCAAGAAACCCCATCGTTACAGGCCCGGAACCGTCGCACTTCGTGAGATCAGACGTTACCAGAAGAGCACTGAGCTCCTCATCCGCAAACTGCCCTTCCAACGTCTGGTCCGAGAAATCGCACAAGACTTCAAGACTGACCTCCGCTTCCAAAGCTCAGCCGTCATGGCCCTCCAGGAGGCTAGCGAGGCTTACCTCGTCGGTCTGTTTGAGGACACCAACTTGTGCGCCATTCACGCC
	Radix	acuminata	KX514447	NNNNNNNNNNNNCCACGTAAGCAACTGGCCACCAAGGCTGCAAGAAAGTCCGCCCCAGCCACCGGTGGAGTCAAGAAGCCCCATCGTTACAGGCCTGGAACCGTCGCCCTGAGAGAGATCCGTCGTTACCAGAAGAGCACCGAGCTGCTCATCCGCAAACTGCCCTTCCAGCGTTTGGTCCGTGAGATCGCTCAGGACTTCAAGACCGACCTGCGTTTCCAGAGCTCAGCCGTCATGGCCCTTCAAGAGGCTAGCGAGGCTTACCTCGTCGGTCTCTTTGAGGACACCANNNNNNNNNNNNNNNNNNNN
	Segmentina	nitida	LC429038	NNNNNNNNNNNNNCACGTAAGCAGCTGGCTACCAAGGCTGCTAGAAAATCAGCCCCAGCTACCGGAGGTGTCAAGAAGCCCCATCGTTACAGGCCAGGCACCGTCGCCTTGAGAGAAATCCGTCGTTACCAGAAGAGCACCGAGCTTCTCATCCGCAAGCTGCCATTCCAGCGTCTGGTCCGTGAGATCGCCCAAGATTTCAAGACTGACCTTCGTTTCCAGAGCTCCGCAGTCATGGCTTTGCAGGAGGCTAGTGAAGCCTACCTTGTCGGTCTCTTTGAGGACACCAACCTGTGCGCCATCCACGCC
	Physella	sp.	HM756424	GGAGGCAAAGCCCCACGTAAACAGCTGGCCACCAAAGCCGCCAGAAAGTCAGCACCAGCCACCGGCGGTGTTAAGAAGCCCCATCGTTACAGGCCTGGAACCGTCGCCCTGAGAGAAATCCGTCGTTACCAGAAGAGCACTGAGCTGCTCATTCGCAAGCTGCCATTCCAGCGCCTGGTCAGAGAAATCGCCCAGGACTTCAAGACTGACCTTCGCTTCCAGAGCTCCGCTGTCATGGCCCTGCAGGAGGCTAGCGAGGCTTACCTCGTCGGTCTGTTTGAAGACACCAACCTGTGCGCCATCCACGCC
	Physella	sp.	LC381493	NNNNNNNNNNCCCCACGTAAGCAGCTGGCCACCAAAGCCGCCAGAAAGTCAGCACCAGCCACCGGCGGTGTTAAGAAGCCCCATCGTTACAGGCCTGGAACCGTCGCCCTGAGAGAAATCCGTCGTTACCAGAAGAGCACTGAGCTGCTCATTCGCAAGCTGCCATTCCAGCGCCTGGTCAGAGAAATCGCCCAGGACTTCAAGACTGACCTTCGCTTCCAGAGCTCCGCTGTCATGGCCCTGCAGGAGGCTAGCGAGGCTTACCTCGTCGGTCTGTTTGAAGACACCAACCTGTGCGCCATCCACGCC
	Physella	sp.	SRG001	GGAGGCAAAGCCCCACGTAAaCAGCTGGCCACCAAAGCCGCCAGAAAGTCAGCACCAGCCACCGGCGGTGTTAAGAAGCCCCATCGTTACAGGCCTGGAACCGTCGCCCTGAGAGAAATCCGTCGTTACCAGAAGAGCACTGAGCTGCTCATTCGCAAGCTGCCATTCCAGCGCCTGGTCAGAGAAATCGCCCAGGACTTCAAGACTGACCTTCGCTTCCAGAGCTCCGCTGTCATGGCCCTGCAGGAGGCTAGCGAGGCTTACCTCGTCGGTCTGTTTGAAGACACCAACCTGTGCGCCATCCACGCC
	Physella	sp.	SRG002	GGAGGCAAAGCCCCACGTAAaCAGCTGGCCACCAAAGCCGCCAGAAAGTCAGCACCAGCCACCGGCGGTGTTAAGAAGCCCCATCGTTACAGGCCTGGAACCGTCGCCCTGAGAGAAATCCGTCGTTACCAGAAGAGCACTGAGCTGCTCATTCGCAAGCTGCCATTCCAGCGCCTGGTCAGAGAAATCGCCCAGGACTTCAAGACTGACCTTCGCTTCCAGAGCTCCGCTGTCATGGCCCTGCAGGAGGCTAGCGAGGCTTACCTCGTCGGTCTGTTTGAAGACACCAACCTGTGCGCCATCCACGCC
	Physella	sp.	SRG003	GGAGGCAAAGCCCCACGTAAaCAGCTGGCcACCAAAGCCGCCAGAAAGTCAGCACCAGCCACCGGCGGTGTTAAGAAGCCCCATCGTTACAGGCCTGGAACCGTCGCCCTGAGAGAAATCCGTCGTTACCAGAAGAGCACTGAGCTGCTCATTCGCAAGCTGCCATTCCAGCGCCTGGTCAGAGAAATCGCCCAGGACTTCAAGACTGACCTTCGCTTCCAGAGCTCCGCTGTCATGGCCCTGCAGGAGGCTAGCGAGGCTTACCTCGTCGGTCTGTTTGAAGACACCAACCTGTGCGCCATCCACGCC
	Physella	sp.	SRG115	GGAGGCAAAGCCCCACGTAAACAGCTGGCCACCAAAGCCGCCAGAAAGTCAGCACCAGCCACCGGCGGTGTTAAGAAGCCCCATCGTTACAGGCCTGGAACCGTCGCCCTGAGAGAAATCCGTCGTTACCAGAAGAGCACTGAGCTGCTCATTCGCAAGCTGCCATTCCAGCGCCTGGTCAGAGAAATCGCCCAGGACTTCAAGACTGACCTTCGCTTCCAGAGCTCCGCTGTCATGGCCCTGCAGGAGGCTAGCGAGGCTTACCTCGTCGGTCTGTTTGAAGACACCAACCTGTGCGCCATCCACGCC
	Physella	sp.	SRG120	GGAGGCAAAGCCCCACGTAAACAGCTGGCCACCAAAGCCGCCAGAAAGTCAGCACCAGCCACCGGCGGTGTTAAGAAGCCCCATCGTTACAGGCCTGGAACCGTCGCCCTGAGAGAAATCCGTCGTTACCAGAAGAGCACTGAGCTGCTCATTCGCAAGCTGCCATTCCAGCGCCTGGTCAGAGAAATCGCCCAGGACTTCAAGACTGACCTTCGCTTCCAGAGCTCCGCTGTCATGGCCCTGCAGGAGGCTAGCGAGGCTTACCTCGTCGGTCTGTTTGAAGACACCAACCTGTGCGCCATCCACGCC
	Physella	sp.	SRG135	GGAGGCAAAGCCCCACGTAAACAGCTGGCCACCAAAGCCGCCAGAAAGTCAGCACCAGCCACCGGCGGTGTTAAGAAGCCCCATCGTTACAGGCCTGGAACCGTCGCCCTGAGAGAAATCCGTCGTTACCAGAAGAGCACTGAGCTGCTCATTCGCAAGCTGCCATTCCAGCGCCTGGTCAGAGAAATCGCCCAGGACTTCAAGACTGACCTTCGCTTCCAGAGCTCCGCTGTCATGGCCCTGCAGGAGGCTAGCGAGGCTTACCTCGTCGGTCTGTTTGAAGACACCAACCTGTGCGCCATCCACGCC
	Physella	sp.	SRG152	GGAGGCAAAGCCCCACGTAAACAGCTGGCCACCAAAGCCGCCAGAAAGTCAGCACCAGCCACCGGCGGTGTTAAGAAGCCCCATCGTTACAGGCCTGGAACCGTCGCCCTGAGAGAAATCCGTCGTTACCAGAAGAGCACTGAGCTGCTCATTCGCAAGCTGCCATTCCAGCGCCTGGTCAGAGAAATCGCCCAGGACTTCAAGACTGACCTTCGCTTCCAGAGCTCCGCTGTCATGGCCCTGCAGGAGGCTAGCGAGGCTTACCTCGTCGGTCTGTTTGAAGACACCAACCTGTGCGCCATCCACGCC
	Physella	sp.	SRG181	GGAGGCAAAGCCCCACGTAAACAGCTGGCCACCAAAGCCGCCAGAAAGTCAGCACCAGCCACCGGCGGTGTTAAGAAGCCCCATCGTTACAGGCCTGGAACCGTCGCCCTGAGAGAAATCCGTCGTTACCAGAAGAGCACTGAGCTGCTCATTCGCAAGCTGCCATTCCAGCGCCTGGTCAGAGAAATCGCCCAGGACTTCAAGACTGACCTTCGCTTCCAGAGCTCCGCTGTCATGGCCCTGCAGGAGGCTAGCGAGGCTTACCTCGTCGGTCTGTTTGAAGACACCAACCTGTGCGCCATCCACGCC
	Physella	natricina	SRG185	GGAGGCAAAGCCCCACGTAAACAGCTGGCCACCAAAGCCGCCAGAAAGTCAGCACCAGCCACCGGCGGTGTTAAGAAGCCCCATCGTTACAGGCCTGGAACCGTCGCCCTGAGAGAAATCCGTCGTTACCAGAAGAGCACTGAGCTGCTCATTCGCAAGCTGCCATTCCAGCGCCTGGTCAGAGAAATCGCCCAGGACTTCAAGACTGACCTTCGCTTCCAGAGCTCCGCTGTCATGGCCCTGCAGGAGGCTAGCGAGGCTTACCTCGTCGGTCTGTTTGAAGACACCAACCTGTGCGCCATCCACGCC
	Physella	natricina	SRG189	GGAGGCAAAGCCCCACGTAAACAGCTGGCCACCAAAGCCGCCAGAAAGTCAGCACCAGCCACCGGCGGTGTTAAGAAGCCCCATCGTTACAGGCCTGGAACCGTCGCCCTGAGAGAAATCCGTCGTTACCAGAAGAGCACTGAGCTGCTCATTCGCAAGCTGCCATTCCAGCGCCTGGTCAGAGAAATCGCCCAGGACTTCAAGACTGACCTTCGCTTCCAGAGCTCCGCTGTCATGGCCCTGCAGGAGGCTAGCGAGGCTTACCTCGTCGGTCTGTTTGAAGACACCAACCTGTGCGCCATCCACGCC
	Physella	natricina	SRG190	GGAGGCAAAGCCCCACGTAAACAGCTGGCCACCAAAGCCGCCAGAAAGTCAGCACCAGCCACCGGCGGTGTTAAGAAGCCCCATCGTTACAGGCCTGGAACCGTCGCCCTGAGAGAAATCCGTCGTTACCAGAAGAGCACTGAGCTGCTCATTCGCAAGCTGCCATTCCAGCGCCTGGTCAGAGAAATCGCCCAGGACTTCAAGACTGACCTTCGCTTCCAGAGCTCCGCTGTCATGGCCCTGCAGGAGGCTAGCGAGGCTTACCTCGTCGGTCTGTTTGAAGACACCAACCTGTGCGCCATCCACGCC
	Physella	sp.	SRG191	GGAGGCAAAGCCCCACGTAAACAGCTGGCCACTAAAGCCGCCAGAAAGTCAGCACCAGCCACCGGTGGTGTTAAGAAGCCCCATCGTTACAGGCCTGGAACCGTCGCCCTGAGAGAAATCCGTCGTTACCAGAAGAGCACTGAGCTGCTCATCCGCAAGCTGCCATTCCAGCGCCTGGTCAGAGAAATCGCCCAGGACTTCAAGACTGACCTTCGCTTCCAGAGCTCCGCTGTCATGGCCCTACAGGAGGCTAGCGAGGCTTACCTCGTAGGTCTGTTTGAAGACACCAACCTGTGCGCCATCCACGCC
	Physella	sp.	SRG197	GGAGGCAAAGCCCCACGTAAACAGCTGGCCACTAAAGCCGCCAGAAAGTCAGCACCAGCCACCGGTGGTGTTAAGAAGCCCCATCGTTACAGGCCTGGAACCGTCGCCCTGAGAGAAATCCGTCGTTACCAGAAGAGCACTGAGCTGCTCATCCGCAAGCTGCCATTCCAGCGCCTGGTCAGAGAAATCGCCCAGGACTTCAAGACTGACCTTCGCTTCCAGAGCTCCGCTGTCATGGCCCTACAGGAGGCTAGCGAGGCTTACCTCGTAGGTCTGTTTGAAGACACCAACCTGTGCGCCATCCACGCC
	Physella	sp.	SRG199	GGAGGCAAAGCCCCACGTAAACAGCTGGCCACTAAAGCCGCCAGAAAGTCAGCACCAGCCACCGGTGGTGTTAAGAAGCCCCATCGTTACAGGCCTGGAACCGTCGCCCTGAGAGAAATCCGTCGTTACCAGAAGAGCACTGAGCTGCTCATCCGCAAGCTGCCATTCCAGCGCCTGGTCAGAGAAATCGCCCAGGACTTCAAGACTGACCTTCGCTTCCAGAGCTCCGCTGTCATGGCCCTACAGGAGGCTAGCGAGGCTTACCTCGTAGGTCTGTTTGAAGACACCAACCTGTGCGCCATCCACGCC
	Physella	sp.	SRG200	GGAGGCAAAGCCCCACGTAAACAGCTGGCCACTAAAGCCGCCAGAAAGTCAGCACCAGCCACCGGTGGTGTTAAGAAGCCCCATCGTTACAGGCCTGGAACCGTCGCCCTGAGAGAAATCCGTCGTTACCAGAAGAGCACTGAGCTGCTCATCCGCAAGCTGCCATTCCAGCGCCTGGTCAGAGAAATCGCCCAGGACTTCAAGACTGACCTTCGCTTCCAGAGCTCCGCTGTCATGGCCCTACAGGAGGCTAGCGAGGCTTACCTCGTAGGTCTGTTTGAAGACACCAACCTGTGCGCCATCCACGCC
	Physella	sp.	SRG201	GGAGGCAAAGCCCCACGTAAACAGCTGGCCACTAAAGCCGCCAGAAAGTCAGCACCAGCCACCGGTGGTGTTAAGAAGCCCCATCGTTACAGGCCTGGAACCGTCGCCCTGAGAGAAATCCGTCGTTACCAGAAGAGCACTGAGCTGCTCATCCGCAAGCTGCCATTCCAGCGCCTGGTCAGAGAAATCGCCCAGGACTTCAAGACTGACCTTCGCTTCCAGAGCTCCGCTGTCATGGCCCTACAGGAGGCTAGCGAGGCTTACCTCGTAGGTCTGTTTGAAGACACCAACCTGTGCGCCATCCACGCC
	Physella	sp.	SRG202	GGAGGCAAAGCCCCACGTAAACAGCTGGCCACTAAAGCCGCCAGAAAGTCAGCACCAGCCACCGGTGGTGTTAAGAAGCCCCATCGTTACAGGCCTGGAACCGTCGCCCTGAGAGAAATCCGTCGTTACCAGAAGAGCACTGAGCTGCTCATCCGCAAGCTGCCATTCCAGCGCCTGGTCAGAGAAATCGCCCAGGACTTCAAGACTGACCTTCGCTTCCAGAGCTCCGCTGTCATGGCCCTGCAGGAGGCTAGCGAGGCTTACCTCGTAGGTCTGTTTGAAGACACCAACCTGTGCGCCATCCACGCC
	Physella	sp.	SRG203	GGAGGCAAAGCCCCACGTAAACAGCTGGCCACTAAAGCCGCCAGAAAGTCAGCACCAGCCACCGGTGGTGTTAAGAAGCCCCATCGTTACAGGCCTGGAACCGTCGCCCTGAGAGAAATCCGTCGTTACCAGAAGAGCACTGAGCTGCTCATCCGCAAGCTGCCATTCCAGCGCCTGGTCAGAGAAATCGCCCAGGACTTCAAGACTGACCTTCGCTTCCAGAGCTCCGCTGTCATGGCCCTGCAGGAGGCTAGCGAGGCTTACCTCGTAGGTCTGTTTGAAGACACCAACCTGTGCGCCATCCACGCC
	Fisherola	nuttallii	SRG204	GGAGGCAAGGCCCCACGTAAGCAGTTGGCCACCAAGGCTGCAAGAAAGTCCGCCCCAGCCACCGGTGGAGTCAAGAAACCCCATCGTTACAGGCCTGGAACCGTCGCCCTGAGAGAGATCCGTCGTTACCAGAAGAGCACTGAGCTACTCATCCGCAAACTGCCCTTCCAGCGTTTGGTCCGTGAGATTGCCCAGGACTTCAAGACTGACCTGCGTTTCCAGAGCTCCGCCGTCATGGCCCTTCAGGAGGCTAGCGAGGCTTACCTCGTCGGTCTCTTTGAGGACACCAACCTGTGCGCCATCCACGCC
	Fisherola	nuttallii	SRG205	GGAGGCAAGGCCCCACGTAAGCAGTTGGCCACCAAGGCTGCAAGAAAGTCCGCCCCAGCCACCGGTGGAGTCAAGAAACCCCATCGTTACAGGCCTGGAACCGTCGCCCTGAGAGAGATCCGTCGTTACCAGAAGAGCACTGAGCTACTCATCCGCAAACTGCCCTTCCAGCGTTTGGTCCGTGAGATTGCCCAGGACTTCAAGACTGACCTGCGTTTCCAGAGCTCCGCCGTCATGGCCCTTCAGGAGGCTAGCGAGGCTTACCTCGTCGGTCTCTTTGAGGACACCAACCTGTGCGCCATCCACGCC
	Physella	sp.	SRG206	GGAGGCAAGGCCCCACGTAAGCAGCTGGCCACCAAAGCCGCCAGAAAGTCAGCACCAGCCACCGGCGGTGTTAAGAAGCCCCATCGTTACAGGCCTGGAACCGTCGCCCTGAGAGAAATCCGTCGTTACCAGAAGAGCACTGAGCTGCTCATTCGCAAGCTGCCATTCCAGCGCCTGGTCAGAGAAATCGCCCAGGACTTCAAGACTGACCTTCGCTTCCAGAGCTCCGCTGTCATGGCCCTGCAGGAGGCTAGCGAGGCTTACCTCGTCGGTCTGTTTGAAGACACCAACCTGTGCGCCATCCACGCC
	Physella	sp.	SRG208	GGAGGCAAGGCCCCACGTAAGCAGCTGGCCACCAAAGCCGCCAGAAAGTCAGCACCAGCCACCGGCGGTGTTAAGAAGCCCCATCGTTACAGGCCTGGAACCGTCGCCCTGAGAGAAATCCGTCGTTACCAGAAGAGCACTGAGCTGCTCATTCGCAAGCTGCCATTCCAGCGCCTGGTCAGAGAAATCGCCCAGGACTTCAAGACTGACCTTCGCTTCCAGAGCTCCGCTGTCATGGCCCTGCAGGAGGCTAGCGAGGCTTACCTCGTCGGTCTGTTTGAAGACACCAACCTGTGCGCCATCCACGCC
	Physella	sp.	SRG209	GGAGGCAAGGCCCCACGTAAGCAGCTGGCCACCAAAGCCGCCAGAAAGTCAGCACCAGCCACCGGCGGTGTTAAGAAGCCCCATCGTTACAGGCCTGGAACCGTCGCCCTGAGAGAAATCCGTCGTTACCAGAAGAGCACTGAGCTGCTCATTCGCAAGCTGCCATTCCAGCGCCTGGTCAGAGAAATCGCCCAGGACTTCAAGACTGACCTTCGCTTCCAGAGCTCCGCTGTCATGGCCCTGCAGGAGGCTAGCGAGGCTTACCTCGTCGGTCTGTTTGAAGACACCAACCTGTGCGCCATCCACGCC
